# Supplementary material for: The stratification and prognostic importance of molecular and immune landscapes in clear cell renal cell carcinoma
Source: Front Oncol. 2023 Oct 2;13:1256720. doi: 10.3389/fonc.2023.1256720 (PMC10577421; doi:10.3389/fonc.2023.1256720)
Supplement: Supplementary file 1 [file DataSheet_1.zip]

Archive with 13 entries (13 files):
- cluster.txt
- estimateHM.pdf
- estimateScore.gct
- hclust.pdf
- HLA.pdf
- R code1.R
- R code2.R
- R code3.R
- R code4.R
- R code5.R
- TMEscores.txt
- tSNE.pdf
- vioplot.pdf
