# Supplementary material for: The stratification and prognostic importance of molecular and immune landscapes in clear cell renal cell carcinoma
Source: Front Oncol. 2023 Oct 2;13:1256720. doi: 10.3389/fonc.2023.1256720 (PMC10577421; doi:10.3389/fonc.2023.1256720)
Supplement: Supplementary file 1 [file DataSheet_1.zip › estimateScore.gct]

#1.2
4	542
NAME	Description	TCGA.CJ.4639.01A.02R.1325.07	TCGA.BP.4964.01A.01R.1334.07	TCGA.A3.A8OW.01A.11R.A37O.07	TCGA.BP.4983.01A.01R.1334.07	TCGA.B0.5698.01A.11R.1672.07	TCGA.BP.5186.01A.01R.1426.07	TCGA.BP.5001.01A.01R.1334.07	TCGA.CZ.5461.01A.01R.1503.07	TCGA.CZ.5456.01A.01R.1503.07	TCGA.B0.4706.01A.01R.1503.07	TCGA.A3.3328.01A.01R.0864.07	TCGA.A3.3383.01A.02R.1325.07	TCGA.B2.3924.01A.02R.1325.07	TCGA.B0.4844.01A.01R.1277.07	TCGA.B0.4718.01A.01R.1277.07	TCGA.CZ.5467.01A.01R.1503.07	TCGA.AK.3429.01A.02R.1325.07	TCGA.CJ.5672.01A.11R.1541.07	TCGA.B0.4819.01A.01R.1277.07	TCGA.BP.5187.01A.01R.1426.07	TCGA.AK.3460.01A.02R.1277.07	TCGA.DV.A4W0.01A.11R.A266.07	TCGA.B8.5550.01A.01R.1541.07	TCGA.CJ.4876.01A.01R.1305.07	TCGA.A3.3352.01A.01R.0864.07	TCGA.BP.5182.01A.01R.1426.07	TCGA.CJ.5678.01A.11R.1541.07	TCGA.B2.5639.01A.01R.1541.07	TCGA.CJ.4884.01A.01R.1305.07	TCGA.B0.4688.01A.01R.1277.07	TCGA.AK.3426.01A.02R.1325.07	TCGA.BP.4784.01A.01R.1305.07	TCGA.CW.6097.01A.11R.1672.07	TCGA.B0.4690.01A.01R.1277.07	TCGA.BP.4325.01A.02R.1289.07	TCGA.CJ.4893.01A.01R.1305.07	TCGA.BP.4799.01A.01R.1305.07	TCGA.B0.5711.01A.11R.1672.07	TCGA.BP.4797.01A.01R.1305.07	TCGA.T7.A92I.01A.11R.A37O.07	TCGA.CJ.4641.01A.02R.1325.07	TCGA.CJ.5686.01A.11R.1672.07	TCGA.B0.4834.01A.01R.1305.07	TCGA.A3.3325.01A.01R.0864.07	TCGA.B0.5702.01A.11R.1541.07	TCGA.AK.3431.01A.02R.1277.07	TCGA.BP.4758.01A.01R.1289.07	TCGA.B0.4848.01A.01R.1277.07
StromalScore	StromalScore	747.743583238369	808.748558786204	608.932111025688	759.995263684905	611.878182100457	816.05399422736	342.244239738181	1206.82372371913	889.705616237981	378.822318883849	-1232.59141460402	554.927425786375	861.234254516372	323.12882136219	622.573998652088	781.10002717464	630.064596403184	934.686922588182	1390.00384831757	983.555987391129	861.520300545804	427.876707758893	1587.94198907788	-80.6057419941595	629.826930430012	1810.78328669832	607.759230313439	572.0853077391	817.065401615735	311.971714595038	1269.28659863706	809.873813622792	1525.66022087801	1351.15497172403	562.725698276931	1017.66402907446	1121.63237747259	945.442030510775	1163.88071965792	-468.866628984164	1179.23939097051	950.578231102945	-447.022171635468	1059.78558739264	856.317844609167	1509.66240424966	796.41531454035	1139.36405167289
ImmuneScore	ImmuneScore	1908.17674590542	1633.44074799633	1324.63753553986	2732.20824155581	2162.17333880526	1121.82365327422	1477.85812827059	1775.40867155614	1966.74948529004	1249.61474086463	-308.078248534168	2152.15366599106	2699.06686139339	1437.3088662105	1589.71508458703	1108.76515137445	2320.09555883533	2561.40002973418	3246.95015613194	1275.54414842406	1516.32238968169	860.815829780475	1518.78397609687	1088.89845076456	1693.54248884876	2422.82300282237	2557.76054124333	1810.92772611506	2203.84896375363	1198.23977702007	3318.14060757932	768.764018096384	2546.24908667288	2541.92000062463	1847.48823206202	2063.49843863891	1967.06979426979	1644.04766362175	1970.7171773783	667.467984303018	2744.93915792731	2030.09780819381	-334.0940111948	1589.4875805257	1808.4563262913	1584.9582314928	2310.79468615506	1953.58034000473
ESTIMATEScore	ESTIMATEScore	2655.92032914379	2442.18930678253	1933.56964656555	3492.20350524071	2774.05152090572	1937.87764750158	1820.10236800877	2982.23239527527	2856.45510152802	1628.43705974848	-1540.66966313819	2707.08109177743	3560.30111590977	1760.43768757269	2212.28908323912	1889.86517854909	2950.16015523852	3496.08695232237	4636.95400444952	2259.10013581518	2377.84269022749	1288.69253753937	3106.72596517475	1008.2927087704	2323.36941927877	4233.60628952068	3165.51977155677	2383.01303385416	3020.91436536937	1510.21149161511	4587.42720621638	1578.63783171918	4071.90930755089	3893.07497234866	2410.21393033895	3081.16246771337	3088.70217174238	2589.48969413252	3134.59789703622	198.601355318854	3924.17854889781	2980.67603929676	-781.116182830267	2649.27316791835	2664.77417090047	3094.62063574246	3107.21000069541	3092.94439167762
TumorPurity	TumorPurity	0.54463247340277	0.570672086161497	0.630334125086233	0.437839482424099	0.530008459073004	0.629843079325488	0.643176301921886	0.503851637739728	0.519712714720655	0.664461828804043	0.929096213787397	0.538318889130065	0.428830877222042	0.649857772107474	0.598053942990315	0.635301477928589	0.507912619005797	0.437326910568768	0.281309137477018	0.592532808587708	0.57840281815665	0.700889644069755	0.487983303434558	0.729645535166926	0.584907041660534	0.337598867608178	0.480432286055941	0.577783540069551	0.498938885396097	0.677330259264798	0.288278020283326	0.669906914562408	0.359843426276553	0.384208971071441	0.574520079084871	0.491255175366229	0.490290885831828	0.552784575416643	0.484408146711048	0.805581781987322	0.379989767788821	0.504048961785419	0.882178254145563	0.545450530987723	0.543542037333151	0.489533523806636	0.487921285301894	0.489748063543108
[truncated: 494 more columns]
