# Supplementary material for: The stratification and prognostic importance of molecular and immune landscapes in clear cell renal cell carcinoma
Source: Front Oncol. 2023 Oct 2;13:1256720. doi: 10.3389/fonc.2023.1256720 (PMC10577421; doi:10.3389/fonc.2023.1256720)
Supplement: Supplementary file 1 [file DataSheet_1.zip › R code1.R]

######Video source: https://ke.biowolf.cn
######ÉúÐÅ×ÔÑ§Íø: https://www.biowolf.cn/
######Î¢ÐÅ¹«ÖÚºÅ£ºbiowolf_cn
######ºÏ×÷ÓÊÏä£ºbiowolf@foxmail.com
######´ðÒÉÎ¢ÐÅ: 18520221056

#install.packages('sparcl')
#install.packages("Rtsne")
#install.packages("ggplot2")


#ÒýÓÃ°ü
library(sparcl)
library(Rtsne)
library(ggplot2)
inputFile="ssgseaOut.txt"      #ÃâÒß´ò·ÖÎÄ¼þ
setwd("C:\\biowolf\\ssGSEA\\13.cluster")       #ÉèÖÃ¹¤×÷Ä¿Â¼

#¶ÁÈ¡ÊäÈëÎÄ¼þ
data=read.table(inputFile, header=T, sep="\t", check.names=F, row.names=1)

#É¾µôÕý³£ÑùÆ·
group=sapply(strsplit(colnames(data),"\\-"), "[", 4)
group=sapply(strsplit(group,""), "[", 1)
group=gsub("2", "1", group)
data=data[,group==0]

#¾ÛÀà·ÖÎö
hc=hclust(dist(t(data)))

#½«¾ÛÀà½á¹û·Ö³É2×é
k=2
y=cutree(hc, k)

#Êä³ö¾ÛÀà±í¸ñ
median1=median(as.matrix(data[,y==1]))
median2=median(as.matrix(data[,y==2]))
if(median1>median2){
	y1=ifelse(y==1, "Immunity_H", "Immunity_L")
}else{
	y1=ifelse(y==1, "Immunity_L", "Immunity_H")
}
write.table(y1, file="cluster.txt", sep="\t", quote=F, col.names=F)

#Êä³ö¾ÛÀàÍ¼ÐÎ
y2=ifelse(y1=="Immunity_H", "red", "blue")
pdf(file="hclust.pdf", width=30, height=15)
ColorDendrogram(hc, y=y2,
                labels=names(y), branchlength=0.3, 
                xlab=" ", sub=" ", main = " ")
dev.off()


#t-SNE·ÖÎö
tsneOut=Rtsne(t(data), dims=2, perplexity=10, verbose=F, max_iter=500,check_duplicates=F)
tsne=data.frame(tSNE1 = tsneOut$Y[,1], tSNE2 = tsneOut$Y[,2], Subtype=y1)	
#»æÖÆtSNEÍ¼
pdf(file="tSNE.pdf", width=6.5, height=5)       #±£´æÊäÈë³öÎÄ¼þ
p=ggplot(data = tsne, aes(tSNE1, tSNE2)) + geom_point(aes(color = Subtype)) +
		scale_colour_manual(name="Subtype",  values =c("red", "blue"))+
	    theme_bw()+
	    theme(plot.margin=unit(rep(1.5,4),'lines'))+
	    theme(panel.grid.major = element_blank(), panel.grid.minor = element_blank())
print(p)
dev.off()


######Video source: https://ke.biowolf.cn
######ÉúÐÅ×ÔÑ§Íø: https://www.biowolf.cn/
######Î¢ÐÅ¹«ÖÚºÅ£ºbiowolf_cn
######ºÏ×÷ÓÊÏä£ºbiowolf@foxmail.com
######´ðÒÉÎ¢ÐÅ: 18520221056
