# Supplementary material for: The stratification and prognostic importance of molecular and immune landscapes in clear cell renal cell carcinoma
Source: Front Oncol. 2023 Oct 2;13:1256720. doi: 10.3389/fonc.2023.1256720 (PMC10577421; doi:10.3389/fonc.2023.1256720)
Supplement: Supplementary file 1 [file DataSheet_1.zip › R code3.R]

######Video source: https://ke.biowolf.cn
######ÉúÐÅ×ÔÑ§Íø: https://www.biowolf.cn/
######Î¢ÐÅ¹«ÖÚºÅ£ºbiowolf_cn
######ºÏ×÷ÓÊÏä£ºbiowolf@foxmail.com
######´ðÒÉÎ¢ÐÅ: 18520221056

#install.packages("pheatmap")


library(pheatmap)                #ÒýÓÃ°ü
ssgseaFile="ssgseaOut.txt"       #ssGSEAÃâÒß´ò·ÖÎÄ¼þ
clusterFile="cluster.txt"        #·ÖÐÍ½á¹ûÎÄ¼þ
estimateFile="TMEscores.txt"     #Ö×ÁöÎ¢»·¾³´ò·ÖÎÄ¼þ
setwd("C:\\biowolf\\ssGSEA\\15.estimateHM")      #ÉèÖÃ¹¤×÷Ä¿Â¼

#¶ÁÈ¡ÃâÒß·ÖÐÍÎÄ¼þ
Type=read.table(clusterFile, header=F, sep="\t", check.names=F, row.names=1)
colnames(Type)=c("Subtype")
Type=Type[order(Type[,"Subtype"],decreasing=T),,drop=F]
Type$Subtype=factor(Type$Subtype, levels=unique(Type$Subtype))

#¶ÁÈ¡ssGSEA´ò·ÖÎÄ¼þ
rt=read.table(ssgseaFile, header=T, sep="\t", check.names=F, row.names=1)
rt=rt[,row.names(Type)]

#¶ÁÈ¡Ö×ÁöÎ¢»·¾³´ò·ÖÎÄ¼þ
score=read.table(estimateFile, header=T, sep="\t", check.names=F, row.names=1)
score=score[row.names(Type),,drop=F]

#×¼±¸ÈÈÍ¼µÄ×¢ÊÍÎÄ¼þ
cluster=cbind(Type, score)

#ÈÈÍ¼×¢ÊÍÑÕÉ«
ann_colors=list()
clusterCol=c("blue", "red")
names(clusterCol)=levels(factor(Type$Subtype))
ann_colors[["Subtype"]]=clusterCol

#»æÖÆÈÈÍ¼
pdf("estimateHM.pdf", width=9, height=5)
pheatmap(rt, annotation=cluster,
		annotation_colors = ann_colors,
        color = colorRampPalette(c(rep("blue",3), "white", rep("red",3)))(50),
        cluster_cols =F,
        scale="row",
        show_colnames=F,
        fontsize=8,
        fontsize_row=8,
        fontsize_col=3)
dev.off()


######Video source: https://ke.biowolf.cn
######ÉúÐÅ×ÔÑ§Íø: https://www.biowolf.cn/
######Î¢ÐÅ¹«ÖÚºÅ£ºbiowolf_cn
######ºÏ×÷ÓÊÏä£ºbiowolf@foxmail.com
######´ðÒÉÎ¢ÐÅ: 18520221056
