# Supplementary material for: The stratification and prognostic importance of molecular and immune landscapes in clear cell renal cell carcinoma
Source: Front Oncol. 2023 Oct 2;13:1256720. doi: 10.3389/fonc.2023.1256720 (PMC10577421; doi:10.3389/fonc.2023.1256720)
Supplement: Supplementary file 1 [file DataSheet_1.zip › R code4.R]

######Video source: https://ke.biowolf.cn
######ÉúÐÅ×ÔÑ§Íø: https://www.biowolf.cn/
######Î¢ÐÅ¹«ÖÚºÅ£ºbiowolf_cn
######ºÏ×÷ÓÊÏä£ºbiowolf@foxmail.com
######´ðÒÉÎ¢ÐÅ: 18520221056

#install.packages("reshape2")
#install.packages("ggpubr")


#ÒýÓÃ°ü
library(reshape2)
library(ggpubr)
clusterFile="cluster.txt"          #·ÖÐÍ½á¹ûÎÄ¼þ
estimateFile="TMEscores.txt"       #Ö×ÁöÎ¢»·¾³´ò·ÖÎÄ¼þ
setwd("C:\\biowolf\\ssGSEA\\16.estimateVioplot")      #ÉèÖÃ¹¤×÷Ä¿Â¼

#¶ÁÈ¡·ÖÐÍ½á¹ûÎÄ¼þ
Type=read.table(clusterFile, header=F, sep="\t", check.names=F, row.names=1)
colnames(Type)=c("Subtype")
Type=Type[order(Type[,"Subtype"],decreasing=T),,drop=F]
Type$Subtype=factor(Type$Subtype, levels=unique(Type$Subtype))

#¶ÁÈ¡Ö×ÁöÎ¢»·¾³´ò·ÖÎÄ¼þ
score=read.table(estimateFile, header=T, sep="\t", check.names=F, row.names=1)
score=score[,1:3]
score=score[row.names(Type),,drop=F]

#Êý¾ÝºÏ²¢
rt=cbind(Type, score)

#½«ºÏ²¢ºóµÄÊý¾Ý×ª»»Îªggplot2µÄÊäÈëÎÄ¼þ
data=melt(rt, id.vars=c("Subtype"))
colnames(data)=c("Subtype", "scoreType", "Score")

#»æÖÆÐ¡ÌáÇÙÍ¼
p=ggviolin(data, x="scoreType", y="Score", fill = "Subtype",
	     xlab="",
	     ylab="TME score",
	     legend.title="Subtype",
	     add = "boxplot", add.params = list(color="white"),
	     palette = c("blue","red"), width=1)
p=p+rotate_x_text(45)
p1=p+stat_compare_means(aes(group=Subtype),
	      method="wilcox.test",
	      symnum.args=list(cutpoints = c(0, 0.001, 0.01, 0.05, 1), symbols = c("***", "**", "*", " ")),
	      label = "p.signif")

#Êä³öÍ¼ÐÎ
pdf(file="vioplot.pdf", width=6, height=5)
print(p1)
dev.off()


######Video source: https://ke.biowolf.cn
######ÉúÐÅ×ÔÑ§Íø: https://www.biowolf.cn/
######Î¢ÐÅ¹«ÖÚºÅ£ºbiowolf_cn
######ºÏ×÷ÓÊÏä£ºbiowolf@foxmail.com
######´ðÒÉÎ¢ÐÅ: 18520221056
