# Supplementary material for: The stratification and prognostic importance of molecular and immune landscapes in clear cell renal cell carcinoma
Source: Front Oncol. 2023 Oct 2;13:1256720. doi: 10.3389/fonc.2023.1256720 (PMC10577421; doi:10.3389/fonc.2023.1256720)
Supplement: Supplementary file 1 [file DataSheet_1.zip › R code5.R]

######Video source: https://ke.biowolf.cn
######ÉúÐÅ×ÔÑ§Íø: https://www.biowolf.cn/
######Î¢ÐÅ¹«ÖÚºÅ£ºbiowolf_cn
######ºÏ×÷ÓÊÏä£ºbiowolf@foxmail.com
######´ðÒÉÎ¢ÐÅ: 18520221056

#if (!requireNamespace("BiocManager", quietly = TRUE))
#    install.packages("BiocManager")
#BiocManager::install("limma")

#install.packages("reshape2")
#install.packages("ggplot2")
#install.packages("ggpubr")


#ÒýÓÃ°ü
library(limma)
library(reshape2)
library(ggplot2)
library(ggpubr)
expFile="symbol.txt"        #±í´ïÊý¾ÝÎÄ¼þ
cluFile="cluster.txt"       #ÃâÒß·ÖÐÍµÄ½á¹ûÎÄ¼þ
geneFile="gene.txt"         #»ùÒòÁÐ±íÎÄ¼þ
setwd("C:\\biowolf\\ssGSEA\\17.HLAboxplot")     #ÉèÖÃ¹¤×÷Ä¿Â¼

#¶ÁÈ¡»ùÒò±í´ïÎÄ¼þ,²¢¶ÔÊý¾Ý½øÐÐ´¦Àí
rt=read.table(expFile, header=T, sep="\t", check.names=F)
rt=as.matrix(rt)
rownames(rt)=rt[,1]
exp=rt[,2:ncol(rt)]
dimnames=list(rownames(exp),colnames(exp))
data=matrix(as.numeric(as.matrix(exp)),nrow=nrow(exp),dimnames=dimnames)
data=avereps(data)

#¶ÁÈ¡»ùÒòÎÄ¼þ
gene=read.table(geneFile, header=F, sep="\t", check.names=F)
sameGene=intersect(row.names(data),as.vector(gene[,1]))
data=t(data[sameGene,])
data=log2(data+1)

#É¾³ýÕý³£ÑùÆ·
group=sapply(strsplit(row.names(data),"\\-"),"[",4)
group=sapply(strsplit(group,""),"[",1)
group=gsub("2","1",group)
data=data[group==0,]

#¶ÁÈ¡ÃâÒß·ÖÐÍ½á¹ûÎÄ¼þ
Type=read.table(cluFile, header=F, sep="\t", check.names=F, row.names=1)
colnames(Type)=c("Subtype")
Type=Type[order(Type[,"Subtype"],decreasing=T),,drop=F]
Type$Subtype=factor(Type$Subtype, levels=unique(Type$Subtype))

#ºÏ²¢Êý¾Ý
sameSample=intersect(row.names(data), row.names(Type))
rt1=cbind(data[sameSample,,drop=F],Type[sameSample,,drop=F])

#°ÑÊý¾Ý×ª»»³Éggplot2ÊäÈëÎÄ¼þ
data=melt(rt1, id.vars=c("Subtype"))
colnames(data)=c("Subtype", "Gene", "Expression")

#»æÖÆÏäÏßÍ¼
boxplot=ggboxplot(data, x="Gene", y="Expression", fill="Subtype",
				  xlab="",
				  ylab="Gene expression",
				  legend.title="Subtype",
				  width=0.8,
				  palette=c("blue", "red") )+
				  rotate_x_text(45)+
	stat_compare_means(aes(group=Subtype),
		method="wilcox.test",
		symnum.args=list(cutpoints=c(0, 0.001, 0.01, 0.05, 1), symbols=c("***", "**", "*", "ns")), label="p.signif")
	
#Êä³öÍ¼Æ¬
pdf(file="boxplot.pdf", width=8, height=5.6)
print(boxplot)
dev.off()


######Video source: https://ke.biowolf.cn
######ÉúÐÅ×ÔÑ§Íø: https://www.biowolf.cn/
######Î¢ÐÅ¹«ÖÚºÅ£ºbiowolf_cn
######ºÏ×÷ÓÊÏä£ºbiowolf@foxmail.com
######´ðÒÉÎ¢ÐÅ: 18520221056
