# Supplementary material for: The stratification and prognostic importance of molecular and immune landscapes in clear cell renal cell carcinoma
Source: Front Oncol. 2023 Oct 2;13:1256720. doi: 10.3389/fonc.2023.1256720 (PMC10577421; doi:10.3389/fonc.2023.1256720)
Supplement: Supplementary file 1 [file DataSheet_1.zip › TMEscores.txt]

ID	StromalScore	ImmuneScore	ESTIMATEScore	TumorPurity
TCGA-CJ-4639-01A-02R-1325-07	747.743583238369	1908.17674590542	2655.92032914379	0.54463247340277
TCGA-BP-4964-01A-01R-1334-07	808.748558786204	1633.44074799633	2442.18930678253	0.570672086161497
TCGA-A3-A8OW-01A-11R-A37O-07	608.932111025688	1324.63753553986	1933.56964656555	0.630334125086233
TCGA-BP-4983-01A-01R-1334-07	759.995263684905	2732.20824155581	3492.20350524071	0.437839482424099
TCGA-B0-5698-01A-11R-1672-07	611.878182100457	2162.17333880526	2774.05152090572	0.530008459073004
TCGA-BP-5186-01A-01R-1426-07	816.05399422736	1121.82365327422	1937.87764750158	0.629843079325488
TCGA-BP-5001-01A-01R-1334-07	342.244239738181	1477.85812827059	1820.10236800877	0.643176301921886
TCGA-CZ-5461-01A-01R-1503-07	1206.82372371913	1775.40867155614	2982.23239527527	0.503851637739728
TCGA-CZ-5456-01A-01R-1503-07	889.705616237981	1966.74948529004	2856.45510152802	0.519712714720655
TCGA-B0-4706-01A-01R-1503-07	378.822318883849	1249.61474086463	1628.43705974848	0.664461828804043
TCGA-A3-3328-01A-01R-0864-07	-1232.59141460402	-308.078248534168	-1540.66966313819	0.929096213787397
TCGA-A3-3383-01A-02R-1325-07	554.927425786375	2152.15366599106	2707.08109177743	0.538318889130065
TCGA-B2-3924-01A-02R-1325-07	861.234254516372	2699.06686139339	3560.30111590977	0.428830877222042
TCGA-B0-4844-01A-01R-1277-07	323.12882136219	1437.3088662105	1760.43768757269	0.649857772107474
TCGA-B0-4718-01A-01R-1277-07	622.573998652088	1589.71508458703	2212.28908323912	0.598053942990315
TCGA-CZ-5467-01A-01R-1503-07	781.10002717464	1108.76515137445	1889.86517854909	0.635301477928589
TCGA-AK-3429-01A-02R-1325-07	630.064596403184	2320.09555883533	2950.16015523852	0.507912619005797
TCGA-CJ-5672-01A-11R-1541-07	934.686922588182	2561.40002973418	3496.08695232237	0.437326910568768
TCGA-B0-4819-01A-01R-1277-07	1390.00384831757	3246.95015613194	4636.95400444952	0.281309137477018
TCGA-BP-5187-01A-01R-1426-07	983.555987391129	1275.54414842406	2259.10013581518	0.592532808587708
TCGA-AK-3460-01A-02R-1277-07	861.520300545804	1516.32238968169	2377.84269022749	0.57840281815665
TCGA-DV-A4W0-01A-11R-A266-07	427.876707758893	860.815829780475	1288.69253753937	0.700889644069755
TCGA-B8-5550-01A-01R-1541-07	1587.94198907788	1518.78397609687	3106.72596517475	0.487983303434558
TCGA-CJ-4876-01A-01R-1305-07	-80.6057419941595	1088.89845076456	1008.2927087704	0.729645535166926
TCGA-A3-3352-01A-01R-0864-07	629.826930430012	1693.54248884876	2323.36941927877	0.584907041660534
TCGA-BP-5182-01A-01R-1426-07	1810.78328669832	2422.82300282237	4233.60628952068	0.337598867608178
TCGA-CJ-5678-01A-11R-1541-07	607.759230313439	2557.76054124333	3165.51977155677	0.480432286055941
TCGA-B2-5639-01A-01R-1541-07	572.0853077391	1810.92772611506	2383.01303385416	0.577783540069551
TCGA-CJ-4884-01A-01R-1305-07	817.065401615735	2203.84896375363	3020.91436536937	0.498938885396097
TCGA-B0-4688-01A-01R-1277-07	311.971714595038	1198.23977702007	1510.21149161511	0.677330259264798
TCGA-AK-3426-01A-02R-1325-07	1269.28659863706	3318.14060757932	4587.42720621638	0.288278020283326
TCGA-BP-4784-01A-01R-1305-07	809.873813622792	768.764018096384	1578.63783171918	0.669906914562408
TCGA-CW-6097-01A-11R-1672-07	1525.66022087801	2546.24908667288	4071.90930755089	0.359843426276553
TCGA-B0-4690-01A-01R-1277-07	1351.15497172403	2541.92000062463	3893.07497234866	0.384208971071441
TCGA-BP-4325-01A-02R-1289-07	562.725698276931	1847.48823206202	2410.21393033895	0.574520079084871
TCGA-CJ-4893-01A-01R-1305-07	1017.66402907446	2063.49843863891	3081.16246771337	0.491255175366229
TCGA-BP-4799-01A-01R-1305-07	1121.63237747259	1967.06979426979	3088.70217174238	0.490290885831828
TCGA-B0-5711-01A-11R-1672-07	945.442030510775	1644.04766362175	2589.48969413252	0.552784575416643
TCGA-BP-4797-01A-01R-1305-07	1163.88071965792	1970.7171773783	3134.59789703622	0.484408146711048
TCGA-T7-A92I-01A-11R-A37O-07	-468.866628984164	667.467984303018	198.601355318854	0.805581781987322
TCGA-CJ-4641-01A-02R-1325-07	1179.23939097051	2744.93915792731	3924.17854889781	0.379989767788821
TCGA-CJ-5686-01A-11R-1672-07	950.578231102945	2030.09780819381	2980.67603929676	0.504048961785419
TCGA-B0-4834-01A-01R-1305-07	-447.022171635468	-334.0940111948	-781.116182830267	0.882178254145563
TCGA-A3-3325-01A-01R-0864-07	1059.78558739264	1589.4875805257	2649.27316791835	0.545450530987723
TCGA-B0-5702-01A-11R-1541-07	856.317844609167	1808.4563262913	2664.77417090047	0.543542037333151
TCGA-AK-3431-01A-02R-1277-07	1509.66240424966	1584.9582314928	3094.62063574246	0.489533523806636
TCGA-BP-4758-01A-01R-1289-07	796.41531454035	2310.79468615506	3107.21000069541	0.487921285301894
TCGA-B0-4848-01A-01R-1277-07	1139.36405167289	1953.58034000473	3092.94439167762	0.489748063543108
TCGA-CJ-4888-01A-01R-1305-07	1314.83979394809	3060.66370138982	4375.50349533791	0.317921052897179
TCGA-A3-3382-01A-02R-1325-07	699.140464541624	1599.13927042989	2298.27973497152	0.587890249032661
TCGA-B0-5081-01A-01R-1334-07	1412.13323272657	3011.47686633573	4423.6100990623	0.311218060691788
TCGA-BP-4159-01A-02R-1289-07	1210.88029521802	1701.37895790557	2912.25925312359	0.512697105558686
TCGA-CW-5588-01A-01R-1541-07	1464.07356230388	1815.820377484	3279.89393978788	0.465640958216169
TCGA-CW-5591-01A-01R-1541-07	676.027477642215	282.352371551226	958.379849193441	0.734636042952219
TCGA-B0-5693-01A-11R-1541-07	772.991696461319	657.694929621583	1430.6866260829	0.68587173913583
TCGA-BP-4804-01A-02R-1305-07	1488.41894247485	2592.7995772903	4081.21851976514	0.358568143433774
TCGA-B0-5710-01A-11R-1672-07	932.542695071704	1474.83096898372	2407.37366405542	0.574861272677771
TCGA-CZ-4865-01A-02R-1503-07	1235.65089326775	1926.81586967365	3162.4667629414	0.480825276321416
TCGA-BP-4334-01A-01R-1289-07	-684.287218799485	270.93359510429	-413.353623695195	0.855483923263058
TCGA-CZ-5453-01A-01R-1503-07	367.36656807674	497.557421752281	864.923989829021	0.743873920316859
TCGA-AK-3461-01A-02R-1277-07	881.347027403694	1537.38778879678	2418.73481620047	0.573495888899377
TCGA-DV-5573-01A-01R-1541-07	857.76145922788	2375.39804514259	3233.15950437047	0.471700938342369
TCGA-B0-4813-01A-01R-1277-07	450.251351248952	1034.98700047799	1485.23835172694	0.68002253060255
TCGA-BP-4329-01A-02R-1289-07	1240.51182622163	1765.14820523258	3005.66003145422	0.50087817163365
TCGA-BP-4756-01A-01R-1289-07	-475.331531289954	945.801458071827	470.469926781873	0.781302292433312
TCGA-BP-5169-01A-01R-1426-07	895.155620124391	2451.45709038399	3346.61271050838	0.456951739307466
TCGA-B0-5696-01A-11R-1541-07	639.958019878731	1074.40293286753	1714.36095274626	0.654983529584995
TCGA-EU-5904-01A-11R-1672-07	1054.28948664998	1425.82161400646	2480.11110065644	0.56609219778391
TCGA-CZ-4862-01A-01R-1305-07	968.73948841189	2644.74515311488	3613.48464152677	0.421765405093879
TCGA-CZ-5458-01A-01R-1503-07	819.02437667548	1766.08703573426	2585.11141240974	0.553320022819725
TCGA-3Z-A93Z-01A-11R-A37O-07	770.584044186193	1350.00479289584	2120.58883708203	0.608787461018966
TCGA-CZ-5462-01A-01R-1503-07	419.441468394345	1899.94579748226	2319.38726587661	0.585381057371318
TCGA-B0-5694-01A-11R-1541-07	901.886171185371	1512.98186809719	2414.86803928256	0.573960777562212
TCGA-BP-4782-01A-02R-1420-07	950.714597322602	1922.81613541662	2873.53073273922	0.517569674546183
TCGA-CJ-4643-01A-02R-1325-07	1275.19922228934	1804.54984872101	3079.74907101035	0.49143587462937
TCGA-B2-4101-01A-02R-1277-07	966.398410205179	2245.3567130408	3211.75512324598	0.474469015997656
TCGA-B2-5636-01A-02R-1541-07	936.590126951381	1003.91376651958	1940.50389347096	0.629543604146174
TCGA-CZ-4857-01A-01R-1305-07	966.60369287344	1766.78593795448	2733.38963082792	0.535060394888613
TCGA-EU-5906-01A-11R-1672-07	1086.42972387108	1510.09113105441	2596.52085492549	0.551924213214954
TCGA-AK-3433-01A-02R-1277-07	-669.858955546944	-12.2400670399592	-682.099022586903	0.875240758650929
TCGA-B2-5635-01B-04R-A277-07	936.551085489989	2061.6509226235	2998.20200811349	0.501825398043224
TCGA-AK-3444-01A-02R-1325-07	548.074938656643	1272.50532996965	1820.58026862629	0.643122585008562
TCGA-CJ-4891-01A-01R-1305-07	919.214107852769	2154.1280133593	3073.34212121207	0.492254721880662
TCGA-B2-3923-01A-02R-1325-07	-532.501090176614	118.614749237296	-413.886340939318	0.855524413201605
TCGA-A3-3317-01A-02R-1325-07	1202.50892787526	1611.03892432734	2813.5478522026	0.525083256009819
TCGA-B0-4816-01A-01R-1503-07	1115.94808448383	2278.71694606817	3394.665030552	0.450666375376521
TCGA-B0-4828-01A-01R-1277-07	-259.777089038401	1248.30922300338	988.532133964983	0.731625983157919
TCGA-CJ-4869-01A-02R-1426-07	875.381346750712	2761.37233549668	3636.75368224739	0.418665986383592
TCGA-MM-A563-01A-11R-A266-07	1480.69683798459	2531.80287334223	4012.49971132682	0.367966107791099
TCGA-CJ-5675-01A-11R-1541-07	497.995381622549	2583.16306778374	3081.15844940629	0.4912556891268
TCGA-EU-5907-01A-11R-1672-07	422.29408269124	624.265779309503	1046.55986200074	0.725792876998069
TCGA-B2-5633-01B-04R-A277-07	1339.6852803973	1840.39534102206	3180.08062141935	0.478556653981164
TCGA-CZ-4854-01A-01R-1305-07	640.240216937086	1363.22406206131	2003.4642789984	0.622336222592757
TCGA-BP-4759-01A-01R-1289-07	770.510646060846	1388.2078547316	2158.71850079245	0.604337667935015
TCGA-B2-3924-01B-03R-A277-07	832.700312705352	1725.85864572364	2558.558958429	0.556562384365805
TCGA-CJ-4874-01A-01R-1305-07	906.855485427912	2017.98369377101	2924.83917919893	0.511110808775705
TCGA-CZ-4861-01A-01R-1305-07	727.817450874928	2531.10985759154	3258.92730846647	0.468362395353398
TCGA-B0-5102-01A-01R-1420-07	206.598467945862	1214.24131205207	1420.83977999793	0.686922874358705
TCGA-DV-5569-01A-01R-1541-07	965.807407222304	1730.64689645574	2696.45430367805	0.539632816618896
TCGA-B8-4622-01A-02R-1277-07	911.236890436559	2026.53266370033	2937.76955413689	0.509478505000538
TCGA-CZ-5460-01A-01R-1503-07	552.22434611008	2033.19125374459	2585.41559985467	0.553282829223241
TCGA-CJ-4871-01A-01R-1305-07	1123.20384205607	1405.94544752773	2529.1492895838	0.560143774316093
TCGA-A3-3378-01A-02R-1325-07	1016.66627414864	2667.23762133455	3683.90389548319	0.412370675457807
TCGA-BP-5189-01A-02R-1426-07	1261.46089538415	1872.39552285261	3133.85641823675	0.484503362084472
TCGA-A3-A6NJ-01A-12R-A33J-07	757.846631403113	2329.91184939648	3087.75848079959	0.490411611974016
TCGA-A3-3385-01A-02R-1420-07	29.8984590890264	483.361249141238	513.259708230265	0.777366575511569
TCGA-B0-5700-01A-11R-1541-07	512.905951780879	1331.98146754343	1844.88741932431	0.640386247932008
TCGA-CJ-6032-01A-11R-1672-07	484.079123458801	1225.76506281187	1709.84418627067	0.655484383743654
TCGA-B0-4846-01A-01R-1277-07	994.253584623785	1925.57883193011	2919.83241655389	0.511742357939869
TCGA-CJ-4644-01A-02R-1325-07	1079.05275440949	1967.10224412373	3046.15499853322	0.495724549621072
TCGA-B8-5163-01A-01R-1420-07	1922.86670379592	2589.19533684408	4512.06204064001	0.29885324724623
TCGA-A3-3329-01A-01R-0864-07	714.882811715487	1786.51967817113	2501.40248988661	0.563513097558957
TCGA-CZ-4860-01A-01R-1305-07	653.991800981052	1419.87192393223	2073.86372491328	0.614214338258865
TCGA-CJ-6030-01A-11R-1672-07	1144.70101870231	2685.12676898617	3829.82778768848	0.392763664199561
TCGA-AK-3440-01A-02R-1277-07	-983.425545251483	-46.7413260000153	-1030.1668712515	0.898800600058895
TCGA-BP-4977-01A-01R-1334-07	627.200141617487	1546.93345763069	2174.13359924818	0.602533319302788
TCGA-BP-4353-01A-02R-1289-07	1349.97784091039	2192.91611369838	3542.89395460877	0.431137775948044
TCGA-A3-3363-01A-01R-0864-07	-56.338785477955	1098.04231050807	1041.70352503011	0.726283074244365
TCGA-CZ-4864-01A-01R-1503-07	823.245839525582	2497.32786105723	3320.57370058281	0.460348229390216
TCGA-CJ-5689-01A-11R-1541-07	1520.11268339168	2097.17143919573	3617.28412258741	0.421259652247003
TCGA-CJ-5680-01A-11R-1541-07	576.179006217718	1060.69704541648	1636.8760516342	0.663535576755993
TCGA-B0-4852-01A-01R-1503-07	705.779412265119	1335.9235676647	2041.70297992982	0.617932867906946
TCGA-B8-A54D-01A-21R-A266-07	523.422380983915	2480.19130459291	3003.61368557683	0.501138133128102
TCGA-BP-4326-01A-01R-1289-07	948.337958791464	1282.99639105344	2231.33434984491	0.595811039477953
TCGA-B0-5705-01A-11R-1541-07	540.728767998852	1522.70220383418	2063.43097183303	0.61542211102336
TCGA-A3-3349-01A-01R-1188-07	1453.7388455533	1534.6701258703	2988.4089714236	0.503068275599494
TCGA-A3-3343-01A-01R-0864-07	501.370922150169	2126.23314130283	2627.604063453	0.548113710073286
TCGA-BP-5008-01A-01R-1334-07	1324.08305637419	2050.04139884253	3374.12445521672	0.453355896065927
TCGA-B2-3923-01A-02R-A277-07	-480.665172033631	24.702378134889	-455.962793898742	0.858705949618104
TCGA-A3-3313-01A-02R-1325-07	29.5222656223614	269.512200738595	299.034466360957	0.796759903721985
TCGA-B0-5097-01A-01R-1420-07	1782.67669230631	1973.02574113506	3755.70243344137	0.402746576877516
TCGA-CZ-5463-01A-01R-1503-07	442.412659613737	1348.08948701781	1790.50214663155	0.646497241891775
TCGA-BP-4173-01A-02R-1289-07	1527.09914930209	3328.90281792317	4856.00196722525	0.25031380568678
TCGA-B2-4098-01A-02R-1325-07	177.618252057053	1732.45165317774	1910.06990523479	0.633008290907758
TCGA-MW-A4EC-01A-11R-A266-07	468.828584058132	1201.64191123047	1670.4704952886	0.659838216838425
TCGA-B8-4146-01B-11R-1672-07	747.416108333248	1591.14457207121	2338.56068040446	0.583096915569448
TCGA-6D-AA2E-01A-11R-A37O-07	186.197088696432	817.748112521153	1003.94520121759	0.730081779194806
TCGA-B0-4824-01A-01R-1277-07	909.639821764514	2282.30996700367	3191.94978876818	0.477026128847483
TCGA-B0-4837-01A-01R-1305-07	1018.96369138629	1304.48081709136	2323.44450847765	0.58489810149595
TCGA-BP-5192-01A-01R-1426-07	268.533939012063	503.018150251017	771.552089263081	0.752963700226728
TCGA-AK-3454-01A-02R-1277-07	1129.60051631405	1727.27218594691	2856.87270226096	0.51966034353826
TCGA-CJ-4907-01A-01R-1426-07	1301.35454146751	1330.63182251114	2631.98636397865	0.547575562478851
TCGA-B0-4815-01A-01R-1503-07	989.265635190763	2899.86183243132	3889.12746762208	0.384743879590018
TCGA-CJ-6027-01A-11R-1672-07	555.050190283948	2572.56209889629	3127.61228918024	0.485304960427846
TCGA-A3-3311-01A-02R-1325-07	1048.57100678235	1802.34989496695	2850.9209017493	0.520406572550461
TCGA-BP-4351-01A-01R-1289-07	638.730726842297	1237.65885657545	1876.38958341774	0.636827819833828
TCGA-CW-6090-01A-11R-1672-07	1371.5413653302	2169.33961504618	3540.88098037637	0.431404365764827
TCGA-BP-4166-01A-02R-1289-07	1232.05041316362	1652.95846094252	2885.00887410613	0.516127306905181
TCGA-B0-4841-01A-01R-1277-07	1021.74835968717	1387.68612834575	2409.43448803292	0.574613721349361
TCGA-BP-4165-01A-02R-1289-07	699.642234354168	1728.58503824569	2428.22727259986	0.57235386185236
TCGA-CW-5583-01A-02R-1541-07	829.460890095951	868.65307141342	1698.11396150937	0.656783775807905
TCGA-BP-4993-01A-02R-1420-07	1161.58104691202	1585.3266150736	2746.90766198561	0.533382986879087
TCGA-CJ-4887-01A-01R-1305-07	893.252797238486	2579.5417752584	3472.79457249689	0.440399110041319
TCGA-BP-4965-01A-01R-1334-07	968.087896976988	1271.44340119788	2239.53129817487	0.594844275246801
TCGA-AK-3456-01A-02R-1325-07	-131.662930918807	1019.90954505862	888.24661413981	0.741581578354279
TCGA-CZ-4863-01A-01R-1503-07	915.624059855498	2365.09374413283	3280.71780398833	0.465533931657289
TCGA-BP-4974-01A-01R-1334-07	978.275406996913	1123.38422166773	2101.65962866464	0.61098945483502
TCGA-B0-4707-01A-01R-1277-07	182.660892435889	903.840863186282	1086.50175562217	0.721747185410124
TCGA-A3-3331-01A-02R-1325-07	954.046262770227	1734.99906490614	2689.04532767637	0.54054810763722
TCGA-BP-4766-01A-01R-1289-07	657.772152525351	1239.27551292551	1897.04766545086	0.63448692237122
TCGA-AK-3458-01A-01R-1503-07	199.456180949634	1482.74431941976	1682.20050036939	0.658543444046776
TCGA-CJ-4912-01A-01R-1426-07	272.609626945367	1206.41145112641	1479.02107807178	0.680691374964917
TCGA-A3-A6NI-01A-11R-A33J-07	544.712878872914	1472.95889645685	2017.67177532976	0.620702448607338
TCGA-BP-4774-01A-01R-1289-07	688.128486038675	1224.86072558024	1912.98921161892	0.632676495934213
TCGA-BP-4330-01A-01R-1289-07	1086.52158245056	2555.574339171	3642.09592162156	0.417953713391999
TCGA-CZ-5468-01A-01R-1503-07	684.535475042665	1555.23133413597	2239.76680917864	0.594816485881556
TCGA-BP-4762-01A-02R-1289-07	1690.22001402117	1931.65439099942	3621.87440502059	0.420648460247211
TCGA-B0-4838-01A-01R-1305-07	650.005733061901	2300.98643824281	2950.99217130471	0.507807411121543
TCGA-CJ-4894-01A-01R-1305-07	840.123482667652	2234.87878417718	3075.00226684483	0.492042586908483
TCGA-B0-5709-01A-11R-1541-07	1749.69555522824	2619.42383166004	4369.11938688827	0.318809406175797
TCGA-CJ-4895-01A-01R-1305-07	1545.23928515631	1981.04172680125	3526.28101195756	0.433336795257109
TCGA-CJ-4885-01A-01R-1305-07	468.297026504332	972.98612278199	1441.28314928632	0.684738976422087
TCGA-B4-5838-01A-11R-1672-07	937.816319279455	856.657991285043	1794.4743105645	0.646052300242239
TCGA-B0-4836-01A-01R-1305-07	986.074640652098	1998.28588104003	2984.36052169213	0.503581778684482
TCGA-B0-5119-01A-02R-1420-07	782.183590937675	1300.73701761837	2082.92060855604	0.61316467819443
TCGA-BP-4343-01A-02R-1289-07	1799.58766760913	2320.74596101496	4120.33362862409	0.35320241722228
TCGA-A3-3316-01A-01R-0864-07	1632.87264452481	1572.7098487857	3205.58249331051	0.475266409778859
TCGA-B0-5088-01A-01R-1334-07	1221.28748286832	2113.78493954874	3335.07242241705	0.458457864128644
TCGA-A3-3324-01A-02R-1325-07	784.977181417764	1741.89802206276	2526.87520348053	0.560420269327191
TCGA-CJ-6031-01A-11R-1672-07	1687.4687979394	2390.80043066694	4078.26922860634	0.358972243793657
TCGA-B0-4701-01A-01R-1277-07	636.594905911288	1958.6950737895	2595.28997970079	0.552074870726193
TCGA-AK-3443-01A-02R-1325-07	-1285.45778627273	-580.430162363929	-1865.88794863666	0.94568646324713
TCGA-B0-5108-01A-01R-1420-07	1758.01514051192	2578.47907373218	4336.49421424411	0.323344834468726
TCGA-B0-5109-01A-02R-1420-07	485.578441594524	2125.68573095718	2611.26417255171	0.5501182515126
TCGA-BP-4991-01A-01R-1334-07	943.979106425313	1449.91880368686	2393.89791011217	0.576478716244897
TCGA-A3-3359-01A-01R-0864-07	809.629452699492	2015.60865775882	2825.23811045831	0.52362208520009
TCGA-A3-3357-01A-02R-1420-07	392.525857515635	1886.25293373288	2278.77879124851	0.590203440016663
TCGA-CZ-4859-01A-02R-1426-07	122.510028019657	721.323345654234	843.833373673891	0.745939375857748
TCGA-BP-4961-01A-01R-1334-07	1018.65190956319	1111.61523014714	2130.26713971033	0.607659788039123
TCGA-A3-A8OU-01A-11R-A37O-07	773.304731167484	1583.50137318271	2356.80610435019	0.580919036816223
TCGA-BP-4174-01A-02R-1289-07	592.729342992017	1793.01143734083	2385.74078033285	0.577456690012954
TCGA-CJ-4903-01A-01R-1426-07	1003.67410799505	1845.80107490157	2849.47518289662	0.520587774962176
TCGA-B8-5159-01A-01R-1420-07	652.83291956855	1404.25538093792	2057.08830050647	0.616155680352822
TCGA-BP-4763-01A-01R-1289-07	1078.36171283547	1200.05114867883	2278.41286151431	0.590246800229704
TCGA-BP-4795-01A-02R-1420-07	1498.66727549592	1664.89115584379	3163.55843133971	0.480684765350685
TCGA-BP-4346-01A-01R-1289-07	944.664706272236	2892.26044659524	3836.92515286747	0.391805360850222
TCGA-BP-5190-01A-01R-1426-07	283.127322029446	1170.11060770736	1453.2379297368	0.683459028066633
TCGA-B0-4810-01A-01R-1503-07	1239.80635758208	2273.07486772451	3512.88122530659	0.435108619155801
TCGA-BP-4803-01A-01R-1305-07	1014.4209952328	1346.26350789884	2360.68450313164	0.580455551290536
TCGA-BP-4164-01A-02R-1325-07	153.882888599373	886.320832935117	1040.20372153449	0.726434389394979
TCGA-BP-4338-01A-01R-1289-07	121.088269471288	1465.84951140884	1586.93778088013	0.669001869816444
TCGA-A3-A6NL-01A-11R-A33J-07	1015.56425031002	1946.25739511882	2961.82164542884	0.506437340917881
TCGA-CZ-5451-01A-01R-1503-07	493.232127791778	1500.19627666186	1993.42840445363	0.623488655084339
TCGA-B8-4619-01A-02R-1325-07	-86.3666224031995	167.15829034373	80.7916679405308	0.815706711894044
TCGA-BP-4982-01A-01R-1334-07	1384.22062051993	1717.61736314991	3101.83798366984	0.48860944888741
TCGA-BP-4998-01A-01R-1334-07	1515.44508678229	2169.15480021083	3684.59988699313	0.412277600725546
TCGA-A3-3326-01A-01R-0864-07	662.432932756311	2394.17559518973	3056.60852794604	0.494391321746958
TCGA-CJ-4870-01A-01R-1305-07	675.762641430172	1259.97745445487	1935.74009588504	0.630086758783617
TCGA-BP-5185-01A-01R-1426-07	435.753406318206	1196.26251657394	1632.01592289214	0.664069142178879
TCGA-B8-5546-01A-01R-1541-07	-527.273279061228	-60.398014907152	-587.67129396838	0.868452555126558
TCGA-BP-4781-01A-01R-1305-07	996.089836017711	1367.57559747639	2363.6654334941	0.580099189270847
TCGA-BP-4335-01A-01R-1289-07	898.06621442773	1952.59794806697	2850.6641624947	0.520438753251872
TCGA-BP-4968-01A-01R-1334-07	792.009080325294	2016.92505108833	2808.93413141363	0.525659501826824
TCGA-CJ-4636-01A-02R-1325-07	1397.91184615972	2406.81582891992	3804.72767507964	0.396149315183935
TCGA-B2-5633-01A-01R-1541-07	1123.4634802411	1839.66405330922	2963.12753355032	0.50627204244706
TCGA-BP-4176-01A-02R-1289-07	1305.92046258404	2345.31023956083	3651.23070214487	0.41673519118662
TCGA-BP-4170-01A-02R-1289-07	1198.35018891697	2010.24107381734	3208.59126273431	0.474877779091271
TCGA-A3-3362-01A-02R-1325-07	995.347391496102	1141.29933792568	2136.64672942178	0.606915795695758
TCGA-BP-5000-01A-01R-1334-07	1124.85183290708	2003.22661956971	3128.07845247679	0.485245130171032
TCGA-CJ-4908-01A-01R-1426-07	1292.73402127662	1528.99695596201	2821.73097723863	0.52406060550469
TCGA-B0-5713-01A-11R-1672-07	650.611766297203	1418.32561400091	2068.93738029811	0.614784828071582
TCGA-B0-4845-01A-01R-1277-07	360.862056352696	943.235142219902	1304.0971985726	0.699274989838246
TCGA-CJ-4873-01A-01R-1305-07	1026.53712374863	2691.02822862285	3717.56535237148	0.407864227571933
TCGA-B0-4713-01A-01R-1277-07	207.873332769603	1467.92738804956	1675.80072081916	0.659250102068783
TCGA-B0-4714-01A-01R-1277-07	818.989337052716	2633.76059222318	3452.7499292759	0.443038821998
TCGA-BP-5184-01A-01R-1426-07	1168.57636616449	1622.62721951672	2791.20358568121	0.527871770659147
TCGA-BP-4787-01A-01R-1305-07	1657.92331182844	2098.2932869046	3756.21659873304	0.402677493965381
TCGA-CZ-5985-01A-11R-1672-07	612.988769675166	2163.0618616147	2776.05063128987	0.529759596110344
TCGA-B0-5399-01A-01R-1503-07	979.074427382733	1843.71245289466	2822.78688027739	0.523928593498985
TCGA-AK-3465-01A-02R-1325-07	-175.500453787155	-256.440877686954	-431.941331474108	0.856893613854493
TCGA-CZ-5469-01A-01R-1503-07	229.277125882413	1022.68221185283	1251.95933773524	0.704725392534834
TCGA-BP-4798-01A-01R-1305-07	1461.94334314835	3102.44164206317	4564.38498521152	0.291515104964866
TCGA-BP-4971-01A-01R-1334-07	1456.56663242602	2416.91916319884	3873.48579562486	0.386862140041451
TCGA-CZ-5459-01A-01R-1503-07	585.548161828579	1483.31674024141	2068.86490206998	0.614793218932556
TCGA-B0-4710-01A-01R-1503-07	809.035181849758	1471.90830709757	2280.94348894733	0.589946903066498
TCGA-B8-4148-01A-02R-1325-07	685.633212865839	2452.668182624	3138.30139548984	0.483932484193546
TCGA-BP-4337-01A-01R-1289-07	1177.45344752465	1272.57331826405	2450.0267657887	0.56972698603196
TCGA-BP-5175-01A-01R-1426-07	608.480696930019	1683.31413053029	2291.79482746031	0.588660020655699
TCGA-BP-4973-01A-01R-1334-07	638.168872532953	1785.21931314633	2423.38818567928	0.572936186097484
TCGA-B0-4839-01A-01R-1305-07	982.145090669042	1987.15616773494	2969.30125840398	0.505490324601696
TCGA-BP-4969-01A-01R-1334-07	240.621161461093	410.671303278629	651.292464739721	0.764462365037905
TCGA-B0-4811-01A-01R-1503-07	464.617495889345	1170.04962243075	1634.66711832009	0.663778124648202
TCGA-CW-5580-01A-01R-1672-07	995.552303191857	1387.6927877243	2383.24509091615	0.57775573762055
TCGA-B0-4827-01A-02R-1420-07	1446.87443776611	2045.67950182336	3492.55393958946	0.4377932348223
TCGA-CJ-5681-01A-11R-1541-07	-169.476906762761	352.98110119923	183.504194436469	0.80689280083823
TCGA-CW-5590-01A-01R-1541-07	1101.01525053204	1634.05309014831	2735.06834068035	0.53485220373853
TCGA-CJ-4916-01A-01R-1426-07	945.805440786396	2810.89099874298	3756.69643952938	0.402613020800795
TCGA-BP-5004-01A-01R-1334-07	819.95124977967	1129.1022892228	1949.05353900247	0.628568026080597
TCGA-BP-4345-01A-01R-1289-07	1969.10962072225	2196.61261749127	4165.72223821352	0.346961522777632
TCGA-B8-5551-01A-01R-1541-07	1085.69202242119	3131.51866678571	4217.2106892069	0.339863275416647
TCGA-BP-4987-01A-01R-1334-07	853.389773582522	1494.19447981604	2347.58425339856	0.582020331765465
TCGA-CJ-4872-01A-01R-1305-07	1494.26454753291	2082.54346191415	3576.80800944707	0.426640700667793
TCGA-BP-4777-01A-01R-1289-07	1095.74188143316	2764.90276198848	3860.64464342163	0.388599618529694
TCGA-CW-5581-01A-02R-1541-07	395.75849805846	1106.79236376889	1502.55086182735	0.678157095801334
TCGA-B0-5095-01A-01R-1420-07	1579.58750847164	1628.92043455272	3208.50794302436	0.474888542411644
TCGA-BP-4177-01A-02R-1420-07	489.656329728207	342.584263887792	832.240593615999	0.747071641491029
TCGA-DV-5574-01A-01R-1541-07	1699.80802683673	2339.27962460042	4039.08765143715	0.364334337057365
TCGA-B4-5378-01A-01R-1503-07	493.738990980906	651.360468564101	1145.09945954501	0.715766998667779
TCGA-B0-5706-01A-11R-1541-07	862.495593900809	2353.43009999167	3215.92569389248	0.473930032054912
TCGA-B8-A7U6-01A-12R-A37O-07	929.709167087925	1497.83666253654	2427.54582962446	0.572435882560958
TCGA-A3-3358-01A-01R-1541-07	1069.14866290087	2379.00517426573	3448.1538371666	0.443643549184441
TCGA-A3-3308-01A-02R-1325-07	1333.75960101957	1377.10596392336	2710.86556494293	0.537850649215909
TCGA-B0-5402-01A-01R-1503-07	1034.55901012829	1377.05035461025	2411.60936473854	0.574352412694399
TCGA-CZ-5454-01A-01R-1503-07	898.193709362483	2269.57517177188	3167.76888113436	0.480142713789645
TCGA-BP-4995-01A-01R-1334-07	342.40032855346	1178.07744919359	1520.47777774704	0.676220843011863
TCGA-B8-A54F-01A-11R-A266-07	1020.60529865388	1569.34109419113	2589.94639284501	0.552728709726124
TCGA-B0-4847-01A-01R-1277-07	220.023545967541	2667.89270255712	2887.91624852466	0.515761727333402
TCGA-BP-4162-01A-02R-1325-07	777.834977037295	2278.23245118502	3056.06742822232	0.494460361410595
TCGA-B0-4712-01A-01R-1503-07	1177.75998071991	2127.70936202034	3305.46934274025	0.462315340684795
TCGA-DV-A4VX-01A-11R-A266-07	-277.552430930315	1174.95256719793	897.400136267617	0.740679517388735
TCGA-BP-5177-01A-01R-1426-07	1245.4208285913	1135.78193385825	2381.20276244954	0.578000403270697
TCGA-CW-6093-01A-11R-1672-07	845.500686741207	1136.53222364439	1982.0329103856	0.62479557385491
TCGA-B0-4818-01A-01R-1503-07	672.951732523335	1905.00211764053	2577.95385016386	0.554194873483637
TCGA-CJ-4634-01A-02R-1325-07	1128.60595655127	1090.84201468377	2219.44797123504	0.597211409698507
TCGA-AK-3450-01A-02R-1277-07	389.481392248323	1041.31406389821	1430.79545614653	0.685860113688862
TCGA-BP-5009-01A-01R-1334-07	954.301415510492	2064.1744629649	3018.47587847539	0.499249058914
TCGA-B8-A54E-01A-11R-A266-07	-469.77140748414	561.403605627507	91.6321981433666	0.814785187864627
TCGA-BP-5174-01A-01R-1426-07	420.346290207439	1134.4283128956	1554.77460310304	0.67250346960888
TCGA-BP-5191-01A-01R-1426-07	511.717438964111	2867.06365322539	3378.7810921895	0.452746530518754
TCGA-B0-4814-01A-01R-1277-07	649.591132731206	989.414655547289	1639.00578827849	0.66330165885516
TCGA-B0-5116-01A-02R-1420-07	642.344346680956	574.345320125906	1216.68966680686	0.708389037269857
TCGA-B0-5084-01A-01R-1334-07	-231.24722948517	883.661826583717	652.414597098548	0.764356167465865
TCGA-B8-A54H-01A-11R-A33J-07	611.848840151804	1515.52686765822	2127.37570781002	0.607996813456504
TCGA-B8-4621-01A-01R-1503-07	-83.8484498444527	1420.6721590322	1336.82370918775	0.695832873092882
TCGA-BP-4790-01A-01R-1305-07	1462.3952167452	2151.72884563319	3614.12406237839	0.421680300301193
TCGA-A3-3335-01A-01R-0864-07	179.44349320081	1130.23896276723	1309.68245596804	0.69868868213381
TCGA-CW-5587-01A-01R-1541-07	1224.88028607524	2517.81356624657	3742.69385232182	0.404493636990612
TCGA-BP-4999-01A-01R-1334-07	1078.75375047985	1103.0244736318	2181.77822411165	0.601637365441013
TCGA-CJ-5671-01A-11R-1541-07	1862.55955611738	2556.74989427657	4419.30945039395	0.311817933416649
TCGA-B0-4696-01A-01R-1277-07	227.606078204072	184.337978112263	411.944056316334	0.786635441226695
TCGA-B8-5158-01A-01R-1420-07	759.535967636159	1983.50817142495	2743.04413906111	0.533862613357584
TCGA-DV-5568-01A-01R-1541-07	1080.22713269955	1801.36083968598	2881.58797238553	0.516557338134851
TCGA-CZ-4856-01A-02R-1426-07	951.820351725788	1789.92731988196	2741.74767160775	0.534023521292319
TCGA-CJ-4878-01A-01R-1305-07	346.230191440602	836.966380608083	1183.19657204868	0.711850564766987
TCGA-BP-4761-01A-01R-1289-07	-62.0440831587006	1506.55403932466	1444.50995616596	0.684393703299061
TCGA-G6-A8L6-01A-11R-A37O-07	570.914814113212	1949.3632425785	2520.27805669171	0.561222030688895
TCGA-AK-3425-01A-02R-1277-07	1342.83646966707	2390.03463057611	3732.87110024318	0.405811861426217
TCGA-B8-5165-01A-01R-1420-07	1258.98695141253	1234.18818310737	2493.17513451989	0.564510359707684
TCGA-B8-A8YJ-01A-13R-A39I-07	1819.22979220752	2268.52571424552	4087.75550645303	0.357672231597811
TCGA-CJ-4918-01A-01R-1426-07	1745.66646063452	1940.20545828419	3685.8719189187	0.412107481165808
TCGA-B0-5115-01A-01R-1420-07	986.576778070623	1546.24880469629	2532.82558276692	0.559696659804772
TCGA-G6-A8L8-01A-21R-A37O-07	-128.727229588736	767.194352341831	638.467122753095	0.765674669627817
TCGA-BP-4985-01A-01R-1334-07	904.447288824636	1494.74319667267	2399.19048549731	0.575843737155106
TCGA-CW-6087-01A-11R-1672-07	980.942345627231	3220.59396722106	4201.53631284829	0.342026234115809
TCGA-BP-5168-01A-01R-1420-07	560.196223469326	1152.37845986676	1712.57468333608	0.655181639444358
TCGA-A3-3323-01A-02R-1325-07	1169.13510855211	2044.49088543433	3213.62599398644	0.474227255888022
TCGA-AK-3445-01A-02R-1277-07	941.833503441603	2035.93132427662	2977.76482771823	0.504417991828125
TCGA-MM-A84U-01A-11R-A37O-07	1022.2509744919	1694.42791288275	2716.67888737466	0.53713106347116
TCGA-B2-4099-01A-02R-1188-07	683.378030377293	2153.55131013812	2836.92934051541	0.522159250856005
TCGA-BP-5201-01A-01R-1426-07	369.839561401357	2042.48664895633	2412.32621035769	0.574266271781975
TCGA-B0-4843-01A-01R-1277-07	1113.08505523081	1389.31454134526	2502.39959657607	0.563392179431139
TCGA-B0-5085-01A-01R-1334-07	245.704137190938	1233.6557682182	1479.35990540914	0.680654939062941
TCGA-BP-4801-01A-02R-1420-07	1621.55289436753	2001.36991840436	3622.92281277189	0.420508838892429
TCGA-BP-5198-01A-01R-1426-07	1458.91328323583	1959.36184170286	3418.2751249387	0.447569881589133
TCGA-BP-4354-01A-02R-1289-07	1644.98476149996	2842.37719034681	4487.36195184677	0.302311264674047
TCGA-BP-4760-01A-02R-1420-07	589.494448191935	627.854913926635	1217.34936211857	0.708320685219206
TCGA-DV-5576-01A-01R-1541-07	61.9550932949233	-141.456133862983	-79.5010405680601	0.829090454192666
TCGA-BP-4789-01A-01R-1305-07	1071.69414562374	906.71220539699	1978.40635102073	0.625211127730162
TCGA-AK-3428-01A-02R-1277-07	654.570627836189	1499.77604036379	2154.34666819998	0.604848831346414
TCGA-CJ-4900-01A-01R-1334-07	978.119915573038	2634.48767373991	3612.60758931295	0.42188213178842
TCGA-A3-3380-01A-01R-0864-07	908.951908828807	1416.87888417704	2325.83079300584	0.584613952038322
TCGA-B0-5697-01A-11R-1541-07	693.732654873472	2296.96271438371	2990.69536925718	0.502778191673947
TCGA-B0-5100-01A-01R-1420-07	956.714335667943	782.653735958954	1739.3680716269	0.652205342188444
TCGA-B8-4154-01A-01R-1188-07	765.708042242844	1930.47107220464	2696.17911444748	0.539666824400802
TCGA-A3-3320-01A-02R-1325-07	665.815275104439	1269.25904360737	1935.07431871181	0.630162644268868
TCGA-BP-4163-01A-02R-1325-07	949.702595727752	1756.64453144726	2706.34712717501	0.538409680829743
TCGA-BP-5196-01A-01R-1426-07	1123.69987723332	1805.96828506332	2929.66816229664	0.510501423046175
TCGA-A3-A8CQ-01A-11R-A37O-07	836.786434964039	1079.95038224838	1916.73681721242	0.632250389980511
TCGA-CJ-5676-01A-11R-1541-07	1299.92158611486	2062.58018391853	3362.50177003339	0.454875910984918
TCGA-BP-4347-01A-01R-1289-07	710.157503777584	1225.09448984609	1935.25199362368	0.630142393416963
TCGA-CJ-4905-01A-02R-1426-07	1370.32123954257	1301.26086464997	2671.58210419254	0.54270295017037
TCGA-BP-4962-01A-01R-1334-07	1543.46777209145	2220.81627441675	3764.2840465082	0.401593256871837
TCGA-B0-5712-01A-11R-1672-07	75.9571991541033	790.169801738455	866.127000892558	0.743755891385018
TCGA-A3-3351-01A-02R-1325-07	951.093787796063	2495.04356774427	3446.13735554033	0.44390880244555
TCGA-BP-4355-01A-01R-1289-07	1034.43938399044	928.923427247773	1963.36281123822	0.626933017569346
TCGA-AK-3455-01A-01R-0864-07	205.736090361603	2058.98798612017	2264.72407648178	0.591867604708507
TCGA-BP-4332-01A-01R-1289-07	812.360814449263	1171.46255292448	1983.82336737375	0.624590346791834
TCGA-B0-4703-01A-01R-1277-07	1669.78263505386	2039.76833485817	3709.55096991203	0.408938065173705
TCGA-CZ-5984-01A-11R-1672-07	587.371714809197	1786.99986758929	2374.37158239849	0.578818383326467
TCGA-B0-5077-01A-01R-1334-07	483.039981489962	1445.97300639373	1929.01298788369	0.630853239691959
TCGA-B2-4102-01A-02R-1325-07	851.222386585339	2089.24485399542	2940.46724058076	0.509137723043904
TCGA-B0-5110-01A-01R-1420-07	1149.33724123499	1368.37063380673	2517.70787504172	0.561534246385326
TCGA-B0-5692-01A-11R-1541-07	328.075936967342	2404.72047852734	2732.79641549469	0.535133956821644
TCGA-BP-5007-01A-01R-1334-07	586.969580709552	1534.27031780786	2121.23989851741	0.608711640744636
TCGA-B8-4620-01A-02R-1325-07	1328.21098962514	1855.18891033345	3183.39989995859	0.478128780247184
TCGA-B0-5695-01A-11R-1541-07	619.649688338943	961.811300866396	1581.46098920534	0.669599182772809
TCGA-G6-A5PC-01A-11R-A33J-07	47.9721684756358	1626.79881527075	1674.77098374639	0.659363750409448
TCGA-DV-5575-01A-01R-1541-07	1055.00701027639	1679.88091339302	2734.88792366942	0.534874580351209
TCGA-CJ-4868-01A-01R-1305-07	1670.48840719393	2417.48833401394	4087.97674120787	0.357641905005894
TCGA-BP-5181-01A-01R-1426-07	854.483977583952	1321.61389471189	2176.09787229585	0.602303177901803
TCGA-B0-5120-01A-01R-1420-07	1393.60217843914	1592.29837596748	2985.90055440663	0.503386462750218
TCGA-CZ-5988-01A-11R-1672-07	1022.23433961064	1351.03314200953	2373.26748162018	0.578950536093467
TCGA-BP-4963-01A-01R-1334-07	916.580681864466	2027.98618292579	2944.56686479025	0.508619690171493
TCGA-CJ-4882-01A-02R-1426-07	1311.57222479875	2575.79243686149	3887.36466166023	0.384982707742514
TCGA-CW-5589-01A-01R-1541-07	1033.87480830875	1607.53708468587	2641.41189299462	0.546417337695482
TCGA-CZ-5455-01A-01R-1503-07	998.891237316951	2328.76840089738	3327.65963821433	0.45942461411017
TCGA-BP-4970-01A-01R-1334-07	1617.48674233429	2172.43555209321	3789.9222944275	0.39814383351715
TCGA-B0-4698-01A-01R-1503-07	-203.96812715353	2382.14632833211	2178.17820117858	0.602059384377964
TCGA-DV-5565-01A-01R-1541-07	944.631928171985	1347.44531390848	2292.07724208047	0.588626508573582
TCGA-B0-5099-01A-01R-1420-07	38.626746485871	78.4502800818998	117.077026567771	0.81261409171227
TCGA-B8-4153-01B-11R-1672-07	428.63007081188	1217.70767896841	1646.33774978029	0.662495863199573
TCGA-A3-3370-01A-02R-1420-07	1198.14879638501	2131.04055584564	3329.18935223065	0.459225158541742
TCGA-DV-5566-01A-01R-1541-07	512.311660126438	1044.79164206048	1557.10330218691	0.672250446953994
TCGA-AK-3434-01A-02R-1277-07	807.26399367432	1668.64777312018	2475.9117667945	0.56660022569938
TCGA-B0-5812-01A-11R-1672-07	1288.24569808019	1623.31591465572	2911.56161273591	0.51278502512861
TCGA-A3-3322-01A-02R-1325-07	855.320109382686	1022.38283070004	1877.70294008273	0.636679169195694
TCGA-B0-4693-01A-01R-1277-07	503.182789508725	2038.48950959754	2541.67229910627	0.558620045395759
TCGA-CZ-5989-01A-11R-1672-07	1104.96983958904	1712.77569611946	2817.7455357085	0.52455876329331
TCGA-A3-3319-01A-02R-1325-07	170.608060710177	1636.11976045849	1806.72782116866	0.644678340984398
TCGA-G6-A8L7-01A-11R-A37O-07	-34.614811672756	1167.454035162	1132.83922348924	0.717022612267893
TCGA-BP-5180-01A-01R-1426-07	126.555967194488	1953.79294144898	2080.34890864347	0.613462839168242
TCGA-B0-4842-01A-02R-1420-07	756.555913785244	2321.37180941743	3077.92772320267	0.49166869823567
TCGA-CZ-5452-01A-01R-1503-07	511.350853198449	2737.62208728251	3248.97294048096	0.469652905779019
TCGA-B0-5707-01A-11R-1541-07	-108.359503324805	817.534942542978	709.175439218173	0.75895738089067
TCGA-BP-5183-01A-01R-1426-07	277.848151507966	1975.61503135178	2253.46318285974	0.59319914635698
TCGA-B0-5691-01A-11R-1541-07	1348.72811289641	1443.24878349013	2791.97689638654	0.527775357899194
TCGA-BP-4344-01A-01R-1289-07	1365.08784221573	1563.05853505165	2928.14637726738	0.510693489946601
TCGA-B0-5098-01A-01R-1420-07	-1283.73864910165	-617.202512932516	-1900.94116203416	0.947346606416343
TCGA-A3-3307-01A-01R-0864-07	690.900473702986	1758.54881511634	2449.44928881932	0.569796648324197
TCGA-BP-4981-01A-01R-1334-07	336.313685127765	1647.04612488084	1983.3598100086	0.624643485140804
TCGA-B4-5836-01A-11R-1672-07	1113.63825608892	1651.93420804374	2765.57246413267	0.53106348261386
TCGA-CZ-4853-01A-01R-1426-07	178.968587503012	1237.46151695108	1416.43010445409	0.687393135124457
TCGA-B0-4823-01A-02R-1420-07	1281.30893435533	1816.32902910541	3097.63796346074	0.489147266285447
TCGA-CJ-4635-01A-02R-1305-07	954.621649746764	2072.79684635506	3027.41849610182	0.498111252802227
TCGA-B2-5635-01A-01R-1541-07	810.231544806271	2209.31866565346	3019.55021045973	0.499112412653663
TCGA-A3-A8OX-01A-11R-A37O-07	1184.46857359975	1890.48481745826	3074.953391058	0.492048832720071
TCGA-B0-4821-01A-01R-1503-07	-84.5902665477677	1232.80100872835	1148.21074218058	0.715447992392293
TCGA-BP-5006-01A-01R-1334-07	729.762862666946	1412.82227121705	2142.58513388399	0.606222776389755
TCGA-BP-4976-01A-01R-1334-07	634.731574825905	912.885535556893	1547.6171103828	0.673280668335312
TCGA-BP-4959-01A-01R-1334-07	931.184368457881	1923.27873168836	2854.46310014624	0.519962504136584
TCGA-CJ-4901-01A-01R-1426-07	1153.67471098714	2983.71705690568	4137.39176789282	0.350858761896344
TCGA-BP-4327-01A-01R-1289-07	571.748275421575	1200.92607389847	1772.67434932004	0.648491512217972
TCGA-CJ-4923-01A-01R-1426-07	1203.98874190953	2341.38949266937	3545.3782345789	0.430808716495742
TCGA-CJ-4902-01A-01R-1426-07	1458.3533861913	2124.95877559591	3583.31216178721	0.425777024576597
TCGA-CJ-4886-01A-01R-1305-07	1217.16562381926	1880.02028955508	3097.18591337434	0.489205140738167
TCGA-B2-5633-01A-01R-A277-07	1028.7332984014	1801.56204087627	2830.29533927767	0.522989501782276
TCGA-B8-5549-01A-01R-1541-07	779.544556858463	1654.21572951918	2433.76028637765	0.571687678239672
TCGA-BP-5173-01A-01R-1426-07	806.008345297514	1790.90739573959	2596.9157410371	0.551875875855837
TCGA-CJ-4881-01A-01R-1305-07	1191.3248429791	2142.06974373388	3333.39458671298	0.458676729293977
TCGA-BP-5178-01A-01R-1426-07	930.87938191916	2203.2947453625	3134.17412728166	0.48446256487714
TCGA-BP-4992-01A-01R-1334-07	169.609680952063	2637.62022786037	2807.22990881243	0.525872295345972
TCGA-CW-6088-01A-11R-1672-07	914.974142938862	947.06747424003	1862.04161717889	0.638450233649828
TCGA-B4-5377-01A-01R-1503-07	678.432525390283	1575.51414115583	2253.94666654611	0.593142010219658
TCGA-BP-5170-01A-01R-1426-07	1346.59791471391	1591.68534932767	2938.28326404158	0.509413617378516
TCGA-A3-3306-01A-01R-0864-07	186.417963287938	1362.23950553121	1548.65746881914	0.673167746809886
TCGA-B8-A54G-01A-11R-A266-07	375.038788905985	3031.97679534262	3407.0155842486	0.449047257433514
TCGA-BP-4967-01A-01R-1334-07	485.730781118662	1055.51366905497	1541.24445017363	0.673972020367142
TCGA-B4-5843-01A-11R-1672-07	909.328460827547	773.007229352731	1682.33569018028	0.658528510236768
TCGA-BP-5200-01A-01R-1426-07	1347.3944871017	1889.27217059641	3236.66665769811	0.471246938218095
TCGA-BP-4349-01A-01R-1289-07	724.105424041929	1216.44182583601	1940.54724987794	0.629538659358109
TCGA-BP-4989-01A-01R-1334-07	1221.54998816813	3067.69401502938	4289.24400319751	0.329900205591431
TCGA-AK-3436-01A-02R-1325-07	395.775647622855	1063.94015398061	1459.71580160346	0.682764589963881
TCGA-CJ-4897-01A-03R-1426-07	849.584381334744	1094.64373897923	1944.22812031397	0.629118763992912
TCGA-BP-4975-01A-01R-1334-07	1155.96304317461	1159.41931466799	2315.38235784261	0.585857579949287
TCGA-BP-5010-01A-02R-1420-07	1413.89640654184	1532.80912663074	2946.70553317259	0.508349372643265
TCGA-CJ-4875-01A-01R-1305-07	453.55275510179	1980.77209049024	2434.32484559203	0.571619683207572
TCGA-BP-4769-01A-01R-1289-07	864.585730710249	195.746114803519	1060.33184551377	0.724400731778626
TCGA-CJ-5682-01A-11R-1541-07	1243.94151327543	1380.35630856119	2624.29782183662	0.548519567270492
TCGA-B0-4849-01A-01R-1277-07	687.321360715453	1643.8235863718	2331.14494708726	0.583980905606823
TCGA-B0-5094-01A-01R-1420-07	-11.6994221996133	982.321079281058	970.621657081444	0.733415692631869
TCGA-CJ-4920-01A-01R-1426-07	1103.57304540249	1432.98850662461	2536.5615520271	0.559242120450674
TCGA-BP-5176-01A-01R-1426-07	720.138763378821	1319.6572572952	2039.79602067402	0.618152925043678
TCGA-A3-3387-01A-01R-1541-07	1361.3500550687	1939.48251586787	3300.83257093657	0.462918753740374
TCGA-CJ-5679-01A-11R-1541-07	513.517911752462	587.453317095164	1100.97122884763	0.720275451603913
TCGA-GK-A6C7-01A-11R-A33J-07	727.091763306826	1344.32624113221	2071.41800443904	0.614497602339741
TCGA-BP-5195-01A-02R-1426-07	1379.14020644317	1620.38375729912	2999.52396374229	0.501657543317943
TCGA-B0-5121-01A-02R-1420-07	876.941530066435	1879.27598396756	2756.21751403399	0.532226536330976
TCGA-B0-4694-01A-01R-1277-07	1391.13860615583	2619.15989585502	4010.29850201085	0.368266530776372
TCGA-B0-5703-01A-11R-1541-07	208.476069627127	1403.52567746031	1612.00174708744	0.666262818119814
TCGA-B8-4151-01A-01R-1188-07	324.531676298551	927.954944821243	1252.48662111979	0.704670477307967
TCGA-BP-4341-01A-01R-1289-07	294.868544704937	985.382251172291	1280.25079587723	0.70177295374649
TCGA-CJ-4899-01A-01R-1334-07	1390.35771350053	1500.20166830927	2890.5593818098	0.515429292495537
TCGA-BP-5202-01A-02R-1426-07	724.749982671383	1233.1495717009	1957.89955437228	0.627557587969762
TCGA-B0-5117-01A-01R-1420-07	-281.723999626972	-159.093552518108	-440.81755214508	0.857564536058345
TCGA-CJ-6028-01A-11R-1672-07	1132.41639745425	2512.36036977547	3644.77676722973	0.417596183276968
TCGA-BP-4994-01A-01R-1334-07	74.2608032779557	792.299385675354	866.560188953309	0.743713385078829
TCGA-CZ-5465-01A-01R-1503-07	466.863297935925	892.393929992701	1359.25722792863	0.693464073877795
TCGA-CJ-5683-01A-11R-1541-07	607.466504644702	1107.48570650197	1714.95221114667	0.654917944943698
TCGA-BP-5199-01A-01R-1426-07	1419.27843201928	2561.88118767006	3981.15961968933	0.37223979586554
TCGA-B0-5107-01A-01R-1420-07	-559.849894399368	1837.4918740732	1277.64197967383	0.702045711816625
TCGA-DV-5567-01A-01R-1541-07	72.9898745373783	119.415544626189	192.405419163567	0.806120308467875
TCGA-BP-4167-01A-02R-1325-07	1867.25340149514	2822.25992022553	4689.51332172067	0.273897298000916
TCGA-B8-A54K-01A-11R-A33J-07	-252.010569897998	-55.7299866316102	-307.740556529609	0.847353653836053
TCGA-CJ-5684-01A-11R-1541-07	812.973626113271	1698.5133714739	2511.48699758717	0.562289603515546
TCGA-AK-3427-01A-01R-0864-07	-904.889773189298	4.54676265723883	-900.343010532059	0.89028428479692
TCGA-A3-A6NN-01A-12R-A33J-07	994.504562565169	1752.11433871144	2746.61890127661	0.533418840220524
TCGA-A3-3374-01A-02R-1325-07	294.802938309411	1952.47719076222	2247.28012907163	0.59392957100269
TCGA-B0-5096-01A-01R-1420-07	1076.8409360466	1905.79947623474	2982.64041228134	0.503799902571593
TCGA-B2-3923-01B-10R-A277-07	455.501334333887	-93.3234800215819	362.177854312305	0.79112471115321
TCGA-B0-5083-01A-02R-1420-07	1390.57580408827	1822.05619396839	3212.63199805666	0.474355707786434
TCGA-A3-3346-01A-01R-1766-07	177.95486295872	2079.94090227581	2257.89576523453	0.59267520995238
TCGA-B0-5400-01A-01R-1503-07	978.507165480382	1981.72683364598	2960.23399912636	0.506638279091141
TCGA-B0-4697-01A-01R-1277-07	1162.32389570572	3106.02102943018	4268.3449251359	0.332794645871936
TCGA-B8-5164-01A-01R-1420-07	863.65956989725	2836.14397423552	3699.80354413277	0.410243348290133
TCGA-CW-5585-01A-01R-1541-07	363.328085552783	543.988638519932	907.316724072715	0.739700748871094
TCGA-CJ-6033-01A-11R-1672-07	998.934917638626	1483.12580310529	2482.06072074391	0.565856263101234
TCGA-B4-5832-01A-11R-1672-07	1237.67918507658	1399.98777767261	2637.66696274918	0.54687764634868
TCGA-B4-5835-01A-11R-1672-07	-56.2928744244601	1238.23362929997	1181.94075487551	0.71198001993427
TCGA-B0-5080-01A-01R-1503-07	1582.56262939371	1955.9997538236	3538.56238321731	0.431711384313838
TCGA-AS-3777-01A-01R-0864-07	-237.402234733965	443.277777036591	205.875542302626	0.804948687812966
TCGA-B0-5699-01A-11R-1541-07	254.046225582492	1521.6909496003	1775.7371751828	0.648149210992031
TCGA-EU-5905-01A-11R-1672-07	1066.4864013256	1300.61976709054	2367.10616841615	0.579687720798478
TCGA-CJ-4889-01A-01R-1305-07	1803.38562392441	2398.58459338055	4201.97021730496	0.341966382528451
TCGA-CJ-4892-01A-01R-1305-07	812.449059125595	1983.2955428597	2795.74460198529	0.527305520737422
TCGA-B0-5092-01A-01R-1420-07	829.065705802481	2745.6208457804	3574.68655158288	0.426922321628384
TCGA-DV-A4VZ-01A-11R-A266-07	-271.162124960035	77.9270048767684	-193.235120083267	0.838308811169196
TCGA-AS-3778-01A-01R-A32Z-07	953.236128524189	1341.05783140395	2294.29395992814	0.588363431715968
TCGA-BP-4768-01A-01R-1289-07	164.930072588738	785.362737769548	950.292810358285	0.735440915489535
TCGA-BP-5194-01A-02R-1426-07	1027.89595185439	1500.55821526168	2528.45416711607	0.560228297483337
TCGA-B8-5162-01A-01R-1420-07	1862.85912007199	3087.16584225698	4950.02496232897	0.236928278855834
TCGA-BP-4986-01A-01R-1334-07	1423.38674576973	1750.55566348926	3173.942409259	0.479347604791489
TCGA-CZ-4866-01A-01R-1503-07	285.416440755683	1321.19220119895	1606.60864195463	0.666852952629319
TCGA-BP-4775-01A-01R-1289-07	530.645926242325	1472.99434372684	2003.64026996916	0.622316001264357
TCGA-B2-3924-01A-02R-A277-07	825.554427197858	2481.60979623154	3307.16422342939	0.46209472145167
TCGA-B8-5553-01A-01R-1541-07	971.823517831061	1939.18190058011	2911.00541841117	0.512855115219407
TCGA-A3-A8OV-01A-11R-A37O-07	282.785153401411	1362.33012264518	1645.1152760466	0.662630268576675
TCGA-CJ-4642-01B-01R-1305-07	881.35986532465	852.005823164931	1733.36568848958	0.652872985058521
TCGA-CJ-4890-01A-01R-1305-07	2049.1404653481	3121.02939036824	5170.16985571634	0.205415423779083
TCGA-BP-4161-01A-02R-1325-07	759.724042604534	2483.18630440021	3242.91034700474	0.470438385180415
TCGA-B2-5641-01A-01R-1541-07	918.401111515745	2453.40149102755	3371.8026025433	0.453659653605048
TCGA-A3-3347-01A-02R-1325-07	1741.83435602298	2417.51577829382	4159.35013431681	0.347838617215417
TCGA-CZ-5987-01A-11R-1672-07	312.654683200408	1859.77730107977	2172.43198428018	0.602732646232454
TCGA-B0-5690-01A-11R-1541-07	991.633782823258	1674.7721172581	2666.40590008135	0.543340973889857
TCGA-CZ-4858-01A-01R-1305-07	605.399727847039	2191.66546496256	2797.06519280959	0.52714080338334
TCGA-CJ-5677-01A-11R-1541-07	1516.84329699354	1866.40373184894	3383.24702884248	0.45216192121262
TCGA-BP-4988-01A-01R-1334-07	1107.45859563732	2850.52446028334	3957.98305592067	0.375395203390919
TCGA-CZ-5464-01A-01R-1503-07	1240.49756074369	2315.67322871608	3556.17078945978	0.4293785061276
TCGA-BP-4972-01A-01R-1334-07	1710.79621120599	1935.06058761252	3645.85679881851	0.417452126933201
TCGA-AK-3451-01A-02R-1188-07	654.467845873678	1807.20209108018	2461.66993695386	0.568321572521351
TCGA-CZ-5457-01A-01R-1503-07	855.034528697097	1564.16780766579	2419.20233636288	0.57343966811107
TCGA-BP-4807-01A-01R-1305-07	1397.35411414091	1507.24909285362	2904.60320699453	0.513661658167654
TCGA-BP-4770-01A-01R-1503-07	1837.44996867033	1354.75829121412	3192.20825988445	0.476992782957632
TCGA-BP-4158-01A-02R-1289-07	657.956985812063	1184.81577978969	1842.77276560175	0.640624625833836
TCGA-B8-A54I-01A-21R-A33J-07	721.840338015323	2356.6282631036	3078.46860111892	0.491599561266796
TCGA-B2-5635-01A-01R-A277-07	792.658706191993	1959.99923772399	2752.65794391598	0.532668816243994
TCGA-BP-4771-01A-01R-1289-07	1253.25729925847	3171.88411526935	4425.14141452782	0.311004436357389
TCGA-CZ-5466-01A-01R-1503-07	945.381194836311	2377.00292016491	3322.38411500122	0.460112298572971
TCGA-BP-4776-01A-01R-1289-07	717.010087329522	1538.53826805538	2255.5483553849	0.592952707801194
TCGA-B0-4691-01A-01R-1277-07	834.784825260007	2030.91384381047	2865.69866907048	0.518553025256356
TCGA-B4-5844-01A-11R-1672-07	805.943516720141	1085.04207920952	1890.98559592966	0.635174459461716
TCGA-BP-4960-01A-01R-1334-07	1137.41603210149	2064.48997221864	3201.90600432013	0.475741161272323
TCGA-A3-3367-01A-02R-1420-07	657.124373754229	1505.63727748439	2162.76165123862	0.603864713176307
TCGA-MM-A564-01A-11R-A266-07	619.504904733457	1283.15095261254	1902.655857346	0.633850414976201
TCGA-B4-5834-01A-11R-1672-07	995.800836483976	1211.01787120122	2206.81870768519	0.598697309282266
TCGA-BP-4169-01A-02R-1289-07	1675.10121778654	2364.09076768701	4039.19198547354	0.364320074617442
TCGA-B8-5552-01B-11R-1672-07	1592.42637405867	1981.8150708375	3574.24144489617	0.42698140374821
TCGA-A3-3376-01A-02R-1420-07	1494.52142538038	1830.92876052022	3325.4501859006	0.459712658154334
TCGA-CW-5584-01A-01R-1541-07	993.258862702968	1414.75633280312	2408.01519550609	0.574784215954029
TCGA-B0-4700-01A-02R-1541-07	1612.74323842979	2736.87247761844	4349.61571604822	0.321521618494189
TCGA-B8-5545-01A-01R-1672-07	1589.2880101027	1804.47534797852	3393.76335808121	0.450784523791566
TCGA-CJ-4640-01A-02R-1325-07	1049.79564751649	2343.15119779387	3392.94684531036	0.450891506703411
TCGA-CJ-4638-01A-02R-1325-07	-99.367474998366	753.284096844441	653.916621846075	0.764213984771276
TCGA-BP-4331-01A-01R-1289-07	878.558081452885	1942.35850575903	2820.91658721191	0.524162414266254
TCGA-B0-5701-01A-11R-1541-07	363.015095574628	1658.03660932983	2021.05170490446	0.62031337988848
TCGA-B0-4945-01A-01R-1420-07	684.374472171414	1113.0301296528	1797.40460182421	0.645723923096516
TCGA-B0-5106-01A-01R-1420-07	980.009810202605	2128.46410325446	3108.47391345706	0.487759332042757
TCGA-AK-3447-01A-01R-1766-07	-802.759205596017	355.927559588761	-446.831646007256	0.85801829290463
TCGA-BP-4765-01A-01R-1289-07	894.734043270201	1172.97496058759	2067.70900385779	0.614927028764634
TCGA-BP-4352-01A-01R-1289-07	-413.769714555028	323.384354359185	-90.3853601958427	0.82998268831635
TCGA-B0-4817-01A-01R-1277-07	-98.7078249358811	2004.15225373539	1905.44442879951	0.633533763325234
TCGA-CJ-4637-01A-02R-1325-07	1228.77705764864	3140.92104363493	4369.69810128357	0.318728889179448
TCGA-DV-A4W0-05A-11R-A266-07	-411.142989296702	176.659678163614	-234.483311133087	0.841594451656148
TCGA-B0-5104-01A-01R-1420-07	439.198167357933	1212.05181677742	1651.24998413535	0.661955570533578
TCGA-CJ-4904-01A-02R-1426-07	969.626257974386	1581.57098750909	2551.19724548348	0.557459839689849
TCGA-B0-4833-01A-01R-1305-07	701.98288902689	1962.00772905835	2663.99061808524	0.543638576481327
TCGA-B8-4143-01A-01R-1188-07	859.728440846383	2443.61220005943	3303.34064090581	0.462592389008649
TCGA-B2-A4SR-01A-11R-A266-07	764.612393841667	1568.86164206589	2333.47403590755	0.583703341831514
TCGA-B0-5075-01A-01R-1334-07	440.346173526257	2211.34111238772	2651.68728591398	0.545153488600179
TCGA-B0-4822-01A-01R-1277-07	1094.47176868844	1857.65239423271	2952.12416292115	0.507664259363645
TCGA-A3-3365-01A-01R-0864-07	1191.34241807395	1542.89372796583	2734.23614603978	0.534955415365426
TCGA-AK-3453-01A-02R-1277-07	354.239334321248	2606.62527302983	2960.86460735108	0.50655847036071
TCGA-A3-3373-01A-02R-1420-07	985.249199709599	1298.45456140474	2283.70376111434	0.589619698565999
TCGA-BP-4160-01A-02R-1289-07	1241.14079890608	2430.64697274031	3671.78777164639	0.413990270505109
TCGA-A3-3372-01A-02R-1325-07	891.115564379964	1641.76366165092	2532.87922603088	0.559690134449713
TCGA-B8-A54J-01A-11R-A33J-07	771.569388571161	1683.90302407591	2455.47241264707	0.569069864654072
TCGA-CZ-5470-01A-01R-1503-07	747.438701683306	2184.12153424427	2931.56023592757	0.51026258591055
TCGA-B0-4699-01A-01R-1277-07	587.294717178952	1862.57385561453	2449.86857279348	0.569746069601277
TCGA-B0-5113-01A-01R-1420-07	981.611452160946	1742.82679286228	2724.43824502322	0.536169983897205
TCGA-CZ-5982-01A-11R-1672-07	570.606832414821	843.508465718309	1414.11529813313	0.687639877615019
TCGA-CZ-5986-01A-11R-1672-07	578.27722723266	1145.11788019839	1723.39510743105	0.653980888691702
TCGA-BP-4340-01A-01R-1289-07	59.6892217406158	758.802100371711	818.491322112327	0.748411726776955
TCGA-BP-4342-01A-01R-1289-07	984.832980224401	1445.47874523919	2430.3117254636	0.572102934730989
