# Supplementary material for: The stratification and prognostic importance of molecular and immune landscapes in clear cell renal cell carcinoma
Source: Front Oncol. 2023 Oct 2;13:1256720. doi: 10.3389/fonc.2023.1256720 (PMC10577421; doi:10.3389/fonc.2023.1256720)
Supplement: Supplementary file 2 [file DataSheet_2.zip]

Archive with 8 entries (8 files):
- CIBERSORT-Results.txt
- cluster.txt
- cp1.pdf
- cp2.pdf
- immune.diff.pdf
- R code1.R
- R code2.R
- results.txt
