# Supplementary material for: The stratification and prognostic importance of molecular and immune landscapes in clear cell renal cell carcinoma
Source: Front Oncol. 2023 Oct 2;13:1256720. doi: 10.3389/fonc.2023.1256720 (PMC10577421; doi:10.3389/fonc.2023.1256720)
Supplement: Supplementary file 2 [file DataSheet_2.zip › CIBERSORT-Results.txt]

Mixture	B cells naive	B cells memory	Plasma cells	T cells CD8	T cells CD4 naive	T cells CD4 memory resting	T cells CD4 memory activated	T cells follicular helper	T cells regulatory (Tregs)	T cells gamma delta	NK cells resting	NK cells activated	Monocytes	Macrophages M0	Macrophages M1	Macrophages M2	Dendritic cells resting	Dendritic cells activated	Mast cells resting	Mast cells activated	Eosinophils	Neutrophils	P-value	Correlation	RMSE
TCGA-CJ-4639-01A-02R-1325-07	0.0446532686987055	0	0.00787389439559695	0.339571375284561	0	0.256060617164442	0	0.0516668991185373	0.00194158541577859	0	0.00527220788189528	0.0518118680924394	0.0243623534333808	0	0.0911802780108544	0.0814824857604336	0.00712926033113106	0.00125215162083601	0.0357417547914079	0	0	0	0.001	0.374125952914777	0.942284087912452
TCGA-BP-4964-01A-01R-1334-07	0.0471612339869169	0	0.00304047679770754	0.136688120959314	0	0.333164161487206	0.00558935634835074	0.0281622336611729	0.0322959871279496	0	0	0.0432541008131361	0.0117998140890185	0.0567571471452448	0.120929262870479	0.0748466655510411	0.0398382805622275	0	0.0664731586002347	0	0	0	0.03	0.187821215547775	1.021951458738
TCGA-CW-5591-11A-01R-1541-07	0.012766422695458	0	0	0.149693804757501	0	0.191222880467463	0	0.0290095950411366	0.0536035650201569	0	0.0464425036956585	0.0298470685528051	0.146371313126645	0	0.038415175297158	0.248167104130518	0	0.00736349649732309	0.0470970707181771	0	0	0	0.038	0.172443276279935	1.01761823928487
TCGA-A3-A8OW-01A-11R-A37O-07	0.0695261423641863	0	0.0298778875457524	0.352043151467955	0	0.1146758574153	0	0.0323654514618385	0.061659142092222	0	0	0.0708622179651288	0.0134245890396498	0	0.0544674295350304	0.103646055075273	0.0130305612541307	0	0.0794518458800366	0	0	0.00496966890349649	0.02	0.212529502827389	1.0180737807677
TCGA-BP-4983-01A-01R-1334-07	0.0200661938626289	0	0.00951817889486761	0.340812702921467	0	0.0931634040440984	0.0229265458619403	0.0921732441999253	0.0779215596035426	0	0	0.00693301887806077	0.00698831703978686	0.116688852859446	0.0745244560910576	0.0866297070385974	0.0365988967328439	0	0	0.0150549219717375	0	0	0.226	0.0599126936036025	1.09009349324195
TCGA-CZ-5452-11A-01R-1503-07	0.0548074406473665	0	0	0.174866163588768	0	0.261161010182832	0.063915926867416	0.0756038320321152	0.0219295103722385	0	0	0	0.0463465738170995	0.074571442280206	0.00746340660559517	0	0	0	0.120458313815282	0	0.0208837681407354	0.0779926116503454	0.753	-0.0118547865952563	1.10469939127927
TCGA-B0-5698-01A-11R-1672-07	0.0622524567265818	0	0.0228761775610974	0.130088859139679	0	0.220845460270221	0.0290841824284861	0.0527815238491419	0.0430147340762086	0	0.000587828667353955	0	0.158478075778787	0.0408129407290228	0.0903777524572382	0.11366915986155	0	0.00950321040564852	0.0181749241170839	0	0	0.00745271393190047	0.051	0.149507664921815	1.02596341815539
TCGA-A3-3387-11A-01R-1541-07	0.183974732492652	0	0.0179925757203698	0.00520895430771916	0	0.18628655575994	0.00384652747499825	0	0	0.0212119599941112	0	0.00179645757418013	0.0477287467862006	0	0.0417970997291213	0.234219454987473	0.00290883242212995	0	0.0838723926980096	0	0	0.169155710053095	0.0580000000000001	0.143056765826592	1.02938979442921
TCGA-BP-5186-01A-01R-1426-07	0.105517111705693	0	0.0664328708812964	0.236300089702755	0	0.112168429069835	0	0.0311572656221333	0.0535578350754239	0	0.00759403083194538	0.0251072375277854	0.0324192133794229	0	0.051148016244992	0.143181780996851	0.028610640226725	0	0.106805478735141	0	0	0	0.01	0.259793731761844	0.979290528487813
TCGA-BP-5001-01A-01R-1334-07	0.00140492621193437	0	0.00863426520334183	0.348478221018103	0	0.142825834440727	0.0107167799639064	0.0732926072479234	0.0789033244304761	0	0	0.0965194984625265	0.0186465528612003	0	0.102210756043354	0.0807645681664243	0.00784229722270853	0	0.0297603687273737	0	0	0	0.098	0.109407787897098	1.09375736245276
TCGA-CZ-5461-01A-01R-1503-07	0.0440278607733197	0	0.0139409844118286	0.056791795897613	0	0.357118015364321	0	0.024144322877787	0.0356266788131265	0	0.0077699910457145	0.00667673615330328	0.119914390628558	0	0.120936719676716	0.161546205855567	0	0.00765602428624295	0.0405657860632654	0	0	0.0032844881526368	0.037	0.175117849979526	1.01971420903695
TCGA-CZ-5456-01A-01R-1503-07	0.0474799796718044	0	0.0253275136183137	0.165989984708932	0	0.229700836397208	0	0.0367802677990661	0.0467895712413688	0	0	0.0221479057923898	0.0604314193486577	0.0765419174037088	0.033737027488373	0.228849025486846	0.00291028208943659	0	0.00646186732356586	0	0	0.01685240163033	0.123	0.0961906693968213	1.05219808141982
TCGA-B0-4706-01A-01R-1503-07	0.0397216315262722	0	0.00306798591121321	0.372868406765752	0	0.0745572118905915	0.000915314387936405	0.0206652170241864	0.0773033805730143	0	0.217399300465602	0.0187237920473968	0.0419725760757843	0	0.0732019626701111	0.0234621177805535	0	0	0.0361411028815859	0	0	0	0.002	0.321127559317703	0.988202339216411
TCGA-B0-4712-11A-02R-1503-07	0.117921354097455	0	0	0.115100608764959	0	0.18072748029848	0	0	0.104583687981043	0	0	0.134383494074511	0.0586911341451667	0.0373002047600257	0.053591248973534	0.0839783533881376	0.0392076055283963	0	0.074514827988292	0	0	0	0.516	0.0125411554202243	1.0913757669288
TCGA-A3-3328-01A-01R-0864-07	0.0213329461635661	0	0	0	0	0.190536644248418	0	0.0615088756973971	0	0	0.0944096426909767	0.079235400542458	0.162922314945824	0.0807538308753762	0.0435271313188341	0.0625874972995606	0.0400508967301639	0.0301034605105993	0.0239265474571034	0	0.024027639210369	0.0850771723093531	0.395	0.029128285521334	1.0760720530987
TCGA-A3-3383-01A-02R-1325-07	0.0182654929969113	0	0.00425528624962744	0.129024217370034	0	0.130152478850577	0	0.0563954714817375	0.0853523731444275	0	0.0322870649884224	0.032863366426165	0.0593735956424109	0	0.115659411895396	0.176501720527129	0.0815456259292912	0	0.0715261140120088	0	0	0.00679778048586247	0.298	0.045467413997378	1.06666300735561
TCGA-B2-3924-01A-02R-1325-07	0.00716283283128674	0	0.0136810010273163	0.404477181781826	0	0.082862770576008	0.00436695777760095	0.0655141328270175	0.043970138735641	0	0	0.0533225283010974	0.0731511924057186	0	0.0861143108371996	0.147933173230029	0	0.00222305545778066	0.0152207242114777	0	0	0	0.127	0.0939132654205537	1.08216945463763
TCGA-B0-5697-11A-01R-1541-07	0.105100813576747	0	0.0015563103644463	0.0391228595091681	0	0.38907324414884	0	0	0.0657500353987822	0	0	0.0702300543021575	0.0268261071713466	0.00814220281914197	0.0400605450471325	0.14207349005055	0	0	0.0983451727525879	0	0.0137191648591009	0	0.695	-0.0069292734845286	1.09865280965358
TCGA-B0-4844-01A-01R-1277-07	0.082156181383062	0	0.00810151183803552	0.275507531038092	0	0.154750709723234	0.0103120569015574	0.0428297935172528	0.0945719837873299	0	0	0.00749269627825074	0.0538885118663747	0.0225254767729403	0.112690521914851	0.117216804086803	0	0	0.0149706880259786	0	0	0.00298553286623842	0.0659999999999999	0.13497732111923	1.05129964590452
TCGA-B0-4718-01A-01R-1277-07	0.0156346451474239	0	0.00605300460402006	0.326336703307007	0	0.148744711554921	0	0.081527205581343	0.0493078978623373	0	0.00856883477605973	0.0141502038004983	0.0382495639002925	0	0.112795298308633	0.126445228823103	0	0	0.0675376422900848	0	0	0.00464906004427673	0.014	0.241123095376883	1.00490031879577
TCGA-CZ-5467-01A-01R-1503-07	0.0600080530063684	0	0.00559321329878299	0.140794969641496	0	0.206554264704997	0	0	0.0213679232171904	0	0.0535950067698416	0	0.0598271843840356	0	0.158229572947595	0.250465598708603	0	0	0.0435642133210898	0	0	0	0.112	0.102725074643584	1.05262313725415
TCGA-AK-3429-01A-02R-1325-07	0.010426138362452	0	0.0105752673173733	0.451048490274407	0	0.0490155345792461	0	0.0869542313686368	0.0725443265643388	0	0	0.0686729259875849	0.0241592484780865	0	0.0862071199130335	0.058913952226009	0.030179751511781	0	0.045237006739492	0	0.00606600667755886	0	0.001	0.327487608186957	0.97283178288537
TCGA-CJ-5672-01A-11R-1541-07	0.0291540895181004	0	0.00698650552540926	0.374393820281448	0	0.103602261168088	0.00535688656084674	0.0627112864311321	0.073146520809603	0	0	0.0628056244781825	0.0340498571593907	0	0.0637901657725925	0.0981119733476322	0.0243344348775707	0	0.0546722980996955	0	0	0.00688427597030836	0.038	0.173029964277015	1.04345739139925
TCGA-CW-5584-11A-01R-1541-07	0.177851170069192	0	0.0288945812573274	0.0796684123659563	0	0.192801945890139	0.0232597959713131	0	0.0524554166243076	0	0	0.0477138923979297	0.0600257743516329	0.0052865223506759	0.0467389694139571	0.110830843489172	0.0889196106763065	0	0.0841660548601111	0	0	0.00138701028197932	0.005	0.286127085155903	0.964145837898913
TCGA-B0-4819-01A-01R-1277-07	0.0808588798123167	0	0.0319360534996798	0.391739530093108	0	0.120503601713373	0.0241677195808966	0.105435311023177	0.0275011103628563	0	0	0.0534989372624026	0.0180017816443966	0.00360563172998071	0.0657101360904735	0.052355138081293	0.0217267900051728	0	0.000469551993321427	0	0	0.00248982710755197	0.01	0.257011859315228	1.01015331899861
TCGA-BP-5187-01A-01R-1426-07	0.132985290539744	0	0.013299875667766	0.202565121791253	0	0.278132754618176	0.015163573383013	0.0430149023294156	0.0329357576570275	0	0	0.00536805590661847	0.0286838249155403	0.00353241175157479	0.129124201097408	0.100476552864698	0	0	0.0147176774777653	0	0	0	0.00900000000000001	0.26825065150529	0.990135410377914
TCGA-AK-3460-01A-02R-1277-07	0.0241468122090814	0	0.000546805226699661	0.163771012949833	0	0.178002990110787	0	0.0185343394411781	0.0119085811823582	0	0.0752222092044695	0.00871499346268719	0.0164947528619037	0	0.0474019066603431	0.335688342741758	0.0135911099083489	0.00743241013546194	0.0927180606220259	0	0	0.00582567328306445	0.014	0.241156732021752	0.986768609380365
TCGA-DV-A4W0-01A-11R-A266-07	0.0454785609406978	0	0.040711951629293	0.0819818923442926	0	0.183630025278308	0.00316438063192562	0	0.0135137047530128	0	0.0402261556248141	0	0.0118623645092795	0.0628461711681406	0.0856126833383231	0.326590914935266	0.00392865796942449	0.00111247005347692	0.0993400668237458	0	0	0	0.051	0.149762628918311	1.02022944037442
TCGA-B8-5550-01A-01R-1541-07	0.0419136082223934	0	0.00325303382768046	0.161169299761708	0	0.164323383181517	0.0183127059743803	0.012752100823637	0.0512615427391975	0.00347078816530497	0.000134503439531066	0	0.0049218248633471	0.136507272222578	0.072077674124366	0.284857811416114	0.000601337641672881	0	0.0302838701751349	0	0	0.0141592434214374	0	0.425456731292472	0.904308254042678
TCGA-CJ-4876-01A-01R-1305-07	0.0839102825775015	0	0.00917103623766344	0.537673766612765	0	0.0707515057783486	0.0063586145334017	0.0693948514235012	0.0957404449654843	0	0	0.0453419414917079	0.0218585410569221	0	0.0421691985401176	0.00370026029077047	0.000949709232530988	0	0	0.0129798472592855	0	0	0.037	0.178154868632171	1.08408502597116
TCGA-A3-3352-01A-01R-0864-07	0.0742815832254439	0	0.00996747241469566	0.0787857820521732	0	0.275010712757842	0	0.00353536290373393	0.0128058487932791	0	0.0542016917554686	0.053022934657047	0.046151868309565	0	0.104030282575683	0.157372411821682	0.0193330034210753	0.00363879321775818	0.103715805527197	0	0	0.00414644656735696	0.05	0.152829597204012	1.0242242309792
TCGA-BP-5182-01A-01R-1426-07	0.0337908637733659	0	0.000907928071014617	0.120852635175329	0	0.213258212875717	0	0.0199394874896938	0.047469191624766	0	0	0.0366389687912507	0.0228529343545259	0.053665147064641	0.0987551909721078	0.278150427511182	0.0207777166497978	0	0.0529412956466075	0	0	0	0.074	0.124135606401148	1.03773559232688
TCGA-B0-5699-11A-01R-1541-07	0.30173495350245	0	0.0282120634647979	0.0103818772662686	0	0.186908037667476	0	0	0.0229550372429854	0	0.0137990944234433	0.0346292884319788	0.0270308086720362	0	0.122939633033723	0.141404361280367	0	0	0.0710037602180025	0	0	0.0390010847964724	0.083	0.117962462646712	1.0526853874512
TCGA-CJ-5678-01A-11R-1541-07	0.0325248534578132	0	0.0883596716970158	0.296998825876924	0	0.13899777738724	0.0214906023546317	0.0452409151843342	0.0639089885623707	0	0	0.0576003407311993	0.0181772000412467	0	0.0730370638568079	0.118541845500544	0.0177247436949058	0	0.0236914594221884	0	0	0.00370571223277899	0.036	0.181717373492117	1.03041025645469
TCGA-B2-5639-01A-01R-1541-07	0.0825337096294787	0	0.0485667967815072	0.0686049959095197	0	0.187489252784263	0	0.032041100862894	0.110819774320966	0	0	0.0275697487188003	0.115431661754089	0.00543046000442385	0.0536953707772762	0.164495998137535	0.065690066421062	0	0.0286096541438354	0	0	0.00902140975434975	0.028	0.191127366189243	1.00319321425495
TCGA-CJ-4884-01A-01R-1305-07	0.031144534775673	0	0.00134334457068595	0.24040584900258	0	0.185275063880261	0	0.0567932391733788	0.0637838276524019	0	0	0.0591550793834786	0.0278847161849591	0.0199984241072837	0.0604533091610362	0.162552183998785	0.0196618903826422	0	0.0680889790786464	0	0	0.00345955864818825	0.093	0.112523298158822	1.05536753889219
TCGA-B0-4688-01A-01R-1277-07	0.0167145014320376	0	0.00752466903176841	0.0350347445334321	0	0.254990581700218	0.0292546355849747	0	0.0235196324184812	0	0.02044089805469	0.0633714382520005	0.134844882753097	0	0.0177926507213603	0.272665208747628	0	0.0193998667845573	0.104446289985755	0	0	0	0.34	0.0396944406910832	1.0616328842927
TCGA-AK-3426-01A-02R-1325-07	0.0306313757455366	0	0.00861643972534609	0.379189058192233	0	0	0.11704642397713	0.102410787207801	0.0466479428561553	0.000514245972071972	0	0.0291924085305747	0.0165567489975953	0.0170212139648243	0.086632121992346	0.0983488794230277	0.031609907072875	0	0.0271150769947864	0	0	0.00846736934769789	0	0.4260102519252	0.906302720192122
TCGA-BP-4784-01A-01R-1305-07	0.120753659554693	0	0.00699917808778343	0.0525419352137404	0	0.181908004029056	0	0	0.0298810757093044	0	0	0.0822033380594956	0.00229641521622652	0.0758602795166933	0.0294269873075655	0.265640683234627	0	0.0565662741568923	0.0924588161006283	0	0	0.00346335381329387	0.054	0.147588716142125	1.02061004242189
TCGA-CW-6097-01A-11R-1672-07	0.11502524189746	0	0.033736251769075	0.163743846625057	0	0.360665682628412	0.0275612900360121	0	0	0	0	0	0.0352406483247755	0	0.0634613015908956	0.142702085916191	0.020233800043734	0	0.0320919488691323	0	0	0.0055379022992552	0.034	0.184171633658108	1.01966669188811
TCGA-B0-4690-01A-01R-1277-07	0.0265318408735164	0	0.00612372767933401	0.267364969472365	0	0.121353809553546	0.0549739071453874	0.0494439571001962	0.0373569880869115	0	0	0.0105240400236259	0.0743409357232938	0	0.108084665187172	0.182860216034562	0.00385665884974181	0	0	0.00837253732801774	0	0.0488117469423301	0.042	0.166859078775599	1.02709458046122
TCGA-BP-4325-01A-02R-1289-07	0.039520867359472	0	0.00696942185623664	0.438586222497547	0	0.0634252368936457	0	0.070168252641017	0.0286680618686428	0	0	0.0425808862020105	0.0254990096970423	0	0.0795876026292685	0.160208219769066	0.0175576622060044	0	0.0126825618328016	0	0.00406808956771945	0.010477904979526	0.001	0.387577630074642	0.930617378209632
TCGA-CJ-4893-01A-01R-1305-07	0.025743004096309	0	0.00857726249459472	0.405907387455149	0	0.193100178321793	0.0147914299170763	0.0324399353892722	0.0190926854217472	0	0	0.00173163190679555	0.0490958439762998	0	0.0883105510482155	0.127369125121631	0.00168186635591569	0	0.0292911389259976	0	0	0.00286795956920279	0.00900000000000001	0.267102661662544	0.99710499432019
TCGA-BP-4799-01A-01R-1305-07	0.0547395515883463	0	0.0424163547533066	0.271841975768905	0	0.1669900137171	0.0650394200128586	0.0683741844518944	0.0226599677689293	0	0.00752342380800539	0	0.0265036781347723	0.108761197132414	0.0552940297233498	0.0753459464536784	0	0	0	0.0345102566864403	0	0	0.052	0.149206049376858	1.03768493043548
TCGA-B0-5711-01A-11R-1672-07	0.0604881492681363	0	0.00896358371564598	0.115584318189325	0	0.274824925313224	0	0.0397648947691896	0.0704036471959341	0	0.00306593761110259	0.0365696650245862	0.0452514346362752	0.0770642500592058	0.0744541500061162	0.0760511249643662	0.0301567526537309	0	0.0775084487735061	0	0	0.00984871781965626	0.136	0.0894057753095331	1.05430582571054
TCGA-BP-4797-01A-01R-1305-07	0.0258757262873017	0	0.00304420800578468	0.221857555805973	0	0.206963918342918	0	0.0374890502079041	0.0385174500235505	0	0	0.0321817170879628	0.0912353484579276	0.0251086503514025	0.0544162009396787	0.222777034413771	0	0	0.0168874377900257	0	0	0.0236457022857999	0.037	0.179824453379188	1.0201103989856
TCGA-T7-A92I-01A-11R-A37O-07	0.0300952865867755	0	0.00791478353989548	0.177227025314815	0	0.326621127730003	0	0.00779211436911192	0.0330516932782095	0	0.00722354110513914	0.0117270823478258	0.161247122773912	0	0.0185820090113377	0.127687656650869	0.0515622289075895	0.00665017242784838	0	0.0291358319489187	0	0.0034823240077501	0.112	0.10302669582599	1.05485020710666
TCGA-CJ-4641-01A-02R-1325-07	0.0585197692071087	0	0.00968694364733157	0.219932390956698	0	0.220696959204043	0	0.0684645578263634	0.0520662274627246	0	0	0.0315639987836549	0.0140723468805455	0	0.100603435518084	0.138786178993737	0.063128197310698	0	0.0224789942090114	0	0	0	0.02	0.211352228432853	1.01225768864627
TCGA-CJ-5686-01A-11R-1672-07	0.0258694243747062	0	0.000921074047004169	0.133605822654769	0	0.285015941383579	0.0231751076777072	0.0394287283731182	0.0338188858666388	0	0.054450817309093	0	0.0782288707285608	0	0.0753830999457467	0.198621113078527	0.00506576575467246	0	0	0.0360603123125492	0	0.0103550364933288	0.341	0.0395996576299842	1.07943938211406
TCGA-B0-4834-01A-01R-1305-07	0.0220296613972195	0	0	0.0340130863179071	0	0.360581654476261	0	0	0	0	0.159131836245095	0	0.101916318915335	0.0293342063663568	0.0243749346619376	0.136756575618677	0	0.00316917587774919	0.117266085924417	0	0.011426464199044	0	0.776	-0.0134672569334165	1.09444269057812
TCGA-A3-3325-01A-01R-0864-07	0.0485327088894067	0	0.00935752879773321	0.0997213027914639	0	0.267039426385989	0.00206590617200757	0	0.0541610976424149	0	0.00965889374534909	0.0110956670900755	0.0449137552278162	0	0.039026685649827	0.299810247094821	0.0143370953975466	0	0.0848388340664565	0	0	0.0154408510490931	0.089	0.114668082098036	1.03625964052355
TCGA-B0-5702-01A-11R-1541-07	0.0769935677419412	0	0.0856770921497805	0.157829228003313	0	0.161567547834845	0	0.00539948880165031	0.0633438908469161	0.032416218576019	0.0152612267575044	0.0478000585954589	0.0282588164829533	0	0.02020971838853	0.214721177301479	0	0.0301163731762929	0.0604055953433161	0	0	0	0.005	0.285717624754352	0.968258464423416
TCGA-AK-3431-01A-02R-1277-07	0.091290743362391	0	0.0156180105322824	0.0943695979579374	0	0.284298041014355	0	0.0228441181527478	0	0	0.0218426468341295	0.0375864747635924	0.108033921046628	0.0634605599832652	0.035283951370962	0.163652447541656	0	0.00338042414413683	0.0491853774187722	0	0	0.00915368587714445	0.001	0.333183203656289	0.945423727224646
TCGA-BP-4758-01A-01R-1289-07	0.0460773694668757	0	0.00699159365264036	0.347754412079913	0	0.122243391069753	0	0.094546152245604	0.0900913039072685	0	0	0.0714686687712163	0.0261967660418981	0	0.0706631781613224	0.104254332773783	0.000865208028140251	0.00705455100424148	0.0117930727973434	0	0	0	0.027	0.195111429421394	1.04226790430398
TCGA-B0-4848-01A-01R-1277-07	0.026816891582754	0	0.0024627233595383	0.292117110161583	0	0.129959261755489	0.00691145410174063	0.00487958594835595	0.0579486914553606	0	0	0	0.0904534687175018	0.0384642326470646	0.0964088566960219	0.230069279952616	0	0	0.0194013245421951	0	0	0.00410711907977946	0.157	0.0814950164275509	1.06328060697048
TCGA-CJ-4888-01A-01R-1305-07	0.0226203527038783	0	0.0111446031225885	0.429266025081838	0	0.143007660376164	0.03426895768771	0.0572515547492709	0.0423500179226687	0	0	0.00663596485440297	0.0254806717950792	0	0.0820966899438007	0.104617500699144	0.0263491658672286	0	0.00666249111397868	0	0	0.00824834408224748	0.184	0.0722724962109206	1.10168515326183
TCGA-A3-3382-01A-02R-1325-07	0.0393688704098615	0	0.00222865444073371	0.123593989397743	0	0.441434285615313	0	0	0.0385301894371037	0	0.0229152112656705	0.0166667470290691	0.017987106011815	0	0.0521384140991544	0.191358649174644	0.00641225643114748	0.00238909177326724	0.0384541185248569	0	0	0.00652241638962051	0.022	0.207491184829602	1.01723624133558
TCGA-B0-5081-01A-01R-1334-07	0.0440122508625792	0	0.0146788664405933	0.234512986499046	0	0.285543732456864	0.00540610525231146	0.103224723015171	0.0728391274205094	0	0	0.0119064941945296	0.0205082984150572	0.0154991169583651	0.0831851802992025	0.0790055861381335	0.0107430805543042	0	0	0.013725411397919	0	0.00520904009541454	0.073	0.124578608340517	1.07401143998192
TCGA-BP-4159-01A-02R-1289-07	0.0145292811495226	0	0	0.077384284879992	0	0.140021864414142	0	0.00214459094633353	0.0490726447952012	0	0.177757524832701	0.0170861945175822	0.111408856699797	0.0490727124809884	0.0851500344093334	0.174551361713293	0	0.0128062266282239	0.0890144225328896	0	0	0	0.01	0.256895299279928	0.981500464284636
TCGA-CW-5588-01A-01R-1541-07	0.0422571821851107	0	0.00216008493316818	0.115020815226359	0	0.187889007563627	0	0.0252611380141478	0.0248258620722963	0	0	0.00899424749625254	0.102983058453752	0.0316787618527257	0.062072092095996	0.354829590772541	0.00414660665495616	0	0.0223567624655495	0	0	0.0155247902135179	0.0580000000000001	0.143132890807837	1.02860969362281
TCGA-CZ-5984-11A-01R-1672-07	0.219407497137936	0	0.0360348904756406	0.0416162346281435	0	0.294887228329239	0	0	0.0431578903053272	0	0	0.0581663011922504	0.0434326420991222	0.0312783615060879	0.0536258298332124	0.126175748122225	0.0145546897104845	0	0.0322436659295833	0	0	0.00541902073074888	0.019	0.219513891868316	1.00110447463859
TCGA-CW-5591-01A-01R-1541-07	0.078461269691314	0	0.00263800752597795	0.0972457422331185	0	0.190821898998956	0	0	0.0473540265417806	0	0	0.0738666896006268	0.0905256117219791	0	0.0399718347922848	0.277627176879778	0.0144403540213887	0	0.0812441956202581	0	0	0.00580319237253735	0.184	0.0720716500730796	1.05065161854409
TCGA-B0-5693-01A-11R-1541-07	0.0894702705242646	0	0.0155953612287028	0.0767960267501545	0	0.173836707033751	0.00147964971350039	0	0.0113685937086128	0	0.0597026788427956	0.0237159273873583	0.0562657409204732	0	0.104590344052365	0.184771510590401	0.0278926711730181	0	0.151585088294218	0	0	0.0229294297803845	0.038	0.172943182608464	1.00835750680588
TCGA-BP-4804-01A-02R-1305-07	0.0282616276711632	0	0	0.375908497450867	0	0.0860171430705005	0.018130290631587	0.0277990681201842	0.0549209713037797	0	0	0.00938733337829814	0.00907869217573644	0.111007144996231	0.0717314655589367	0.197141702359243	0	0	0.0106160632834737	0	0	0	0.036	0.182614676092244	1.02858251792337
TCGA-B0-5710-01A-11R-1672-07	0.0612222532898943	0	0.00414690915087521	0.131664874159804	0	0.251956641547469	0	0.0520249527363634	0.028697016158026	0.0221774164522891	0.0109631890027936	0	0.0112583721771438	0.147708535767546	0.11637782827859	0.117110839376785	0.0132868694136575	0	0.0314043024887636	0	0	0	0.001	0.33429340207246	0.949479723256933
TCGA-CZ-4865-01A-02R-1503-07	0.134331669916572	0	0.0453667932117877	0.181488936180043	0	0.164035978495571	0	0.0125052885009296	0.049131632310921	0	0.0133682432846931	0.0507143242194483	0.0212830128001251	0	0.124764806206097	0.11107646821132	0.027723777691917	0	0.0560005511424029	0	0	0.00820851782817147	0.018	0.224116340476907	1.00099643882702
TCGA-BP-4334-01A-01R-1289-07	0.0117122797062142	0.00533247841178855	0.00397520601654515	0	0	0.121566042412759	0	0.0340766863195191	0.00463743155055366	0.00331587380503147	0.0411443566015656	0.107002864547574	0.153531288675126	0.0431584579962311	0.0610155519015073	0.31894241263645	0	0.0431550060139733	0.0381982829767754	0.00923578042838614	0	0	0.23	0.0592277197749116	1.06563132924397
TCGA-CZ-5453-01A-01R-1503-07	0.089709818152907	0	0.0149916572822961	0.0367581219547138	0	0.0809836867802974	0.0156361943695875	0	0	0	0.0220002731230469	0.0560372027934469	0.0781930533964867	0.102371102031568	0.0811113674761754	0.349694546173707	0	0	0.062195838537945	0	0	0.0103171379278229	0.183	0.0730341566657567	1.05727298337376
TCGA-AK-3461-01A-02R-1277-07	0.0251795088444269	0	0.00856543364065406	0.184792881955256	0	0.309193531931754	0.037384355088442	0.00192267581363947	0.0138577192201417	0	0.125336633693979	0	0.125802459512313	0.00152141225918668	0.0567033767829152	0.0654559094697352	0.0027327721861188	0	0.0314154228447703	0	0	0.0101359067566683	0.0669999999999999	0.133246907305833	1.052214990383
TCGA-DV-5573-01A-01R-1541-07	0.025911706359118	0	0.00928706309264629	0.550905706966067	0	0	0.00528298463836519	0.0738697677978486	0.0626130795227028	0	0	0.078010287206093	0.0330033645490291	0	0.0447534750184742	0.0794401393295241	0.0153991336631594	0	0.0158790190003423	0	0	0.00564427285663051	0	0.505637145730218	0.866701430235963
TCGA-B0-4813-01A-01R-1277-07	0.0507610427754505	0	0.0034628117395527	0.0443905330290768	0	0.177996019807298	0	0.072709194539494	0.0538475180594375	0	0	0.066379794350884	0.0467390680123793	0.102613318286767	0.0631941049002693	0.298292043426076	0	0	0.0168745651011286	0	0	0.00273998597218687	0.017	0.227514954197894	0.993917640330561
TCGA-BP-4329-01A-02R-1289-07	0.0339782010423375	0	0.00143072707152838	0.114663997319529	0	0.248196741214621	0	0.0150988900750481	0.0115331933668392	0	0	0.0544428190670874	0.0467325814228516	0	0.112304908009441	0.236044308648563	0.0235397132873145	0	0.0959850419233486	0	0	0.00604887755149111	0.049	0.154878765520866	1.02342565105625
TCGA-BP-4756-01A-01R-1289-07	0.0457251044532757	0	0.018728046397335	0.198685811943846	0	0.124514910276272	0	0.0350354271966876	0.0405035302432878	0	0	0.0734724753538276	0.0139118229191993	0.09360714326761	0.0875506337606759	0.191293780796876	0.0694720497422373	0	0	0.00749926364886888	0	0	0.037	0.177336676876365	1.01849114292013
TCGA-BP-5169-01A-01R-1426-07	0.0709640822788468	0	0.261653105029434	0.147540763810831	0	0.118060968713103	0.00924730810845264	0.0506372474817642	0.0772713434929194	0	0.00406691885545152	0.0181158732511621	0.002484566363325	0.0517163970314292	0.0460224838191715	0.106024308518527	0.00191136580048031	0	0.0284983455079229	0	0	0.00578492193717859	0.001	0.402857870195309	0.923757048635901
TCGA-B0-5696-01A-11R-1541-07	0.021648007068789	0	0.00453485802775713	0.25608702397724	0	0.168218389612617	0	0.011235407170205	0.0273236899199436	0	0.0175484809661894	0.022529729974966	0.139099485657215	0	0.105674268904994	0.164620203376899	0.00862603256539012	0	0.0503433120560449	0	0	0.00251111072175034	0.028	0.192820995289396	1.01353835408495
TCGA-EU-5904-01A-11R-1672-07	0.149061518283147	0	0.0253166080376667	0.101676759104235	0	0.327952876119341	0	0.0239915556224394	0.000619605060048802	0	0	0.0399902331944664	0.0562868292487048	0	0.0740393625054572	0.120060924436367	0.0139473530351043	0.00485119790429723	0	0.0431121175276875	0	0.0190930599210374	0.046	0.159343096061892	1.02796308255433
TCGA-CZ-4862-01A-01R-1305-07	0.00910595938819294	0	0.0010000683014898	0.362724052468663	0	0.20401605347525	0	0.0315652674349024	0.0447513755087863	0	0	0.027422202198088	0.0489500003380917	0	0.105901032392131	0.141525544203586	0.003896638902983	0	0.0191418053878355	0	0	0	0.005	0.282491288499838	0.990443752402058
TCGA-CZ-5466-11A-01R-1503-07	0.127987639522628	0	0	0.0799524387649695	0	0.303240369383181	0.00849694665204757	0.0249166482606928	0	0.00397897177086623	0	0.0288742007817615	0.0451699600511884	0	0.0778445751697538	0.15126810684408	0.0598873817571039	0	0.0883827610417279	0	0	0	0.038	0.169767486543583	1.01382088719683
TCGA-CZ-5458-01A-01R-1503-07	0.0703304557787375	0	0.00858672800931525	0.133884377968081	0	0.431183179400231	0	0	0.0453570398770422	0	0.0563869096224533	0	0.0269798285833206	0	0.0822576273904356	0.113681388910019	0	0.00999360756822005	0.0117967924426228	0.00295329993614458	0	0.00660876451337766	0.002	0.322227005128253	0.963958366918279
TCGA-B0-5709-11A-01R-1541-07	0.134820087941462	0	0.00375560642801438	0.0726953392655665	0	0.264579317502149	0	0	0.00556584179165399	0	0	0.0737354803397603	0.079946738378215	0	0.0681445890377385	0.173955410049843	0.039435851022596	0.00235258535277645	0.0583419937664673	0	0	0.0226711591237575	0.131	0.0913162187626195	1.04436892607161
TCGA-3Z-A93Z-01A-11R-A37O-07	0.108724149318033	0	0.0434031659952775	0.0953815028811541	0	0.238411197442161	0	0.0395972883724255	0.0500317980811407	0	0.0309610364265822	0.063985739383226	0.0519856717593894	0.0199285608816592	0.0855160033218667	0.0594530862438884	0.0354980815756906	0	0.0771227183175061	0	0	0	0.027	0.195735778698889	1.00957019280847
TCGA-CZ-5462-01A-01R-1503-07	0.0415399868436796	0	0.00902994829525268	0.0489942542893041	0	0.270954349659823	0	0.0448474050881907	0.00268490925634855	0.0290437146769368	0	0.0429631104471836	0.139771647458515	0.0223806378968862	0.113404564129014	0.12905860965762	0.00293424467373494	0	0	0.0549416934148399	0	0.0474509242126712	0.116	0.102306971772564	1.0479980711863
TCGA-B0-5694-01A-11R-1541-07	0.0714786347346557	0	0.0151482623405633	0.055791131592036	0	0.223769467006684	0.014153568545642	0.0119379780322414	0.0377299214955252	0	0.0662735661983295	0.0541371939850119	0.0723182935365842	0.0268593818586451	0.0789851291179307	0.221213871311364	0.00163914320943064	0	0.0416090660253916	0	0	0.00695539100996483	0.02	0.214197642053213	0.99652283476382
TCGA-CJ-5679-11A-01R-1541-07	0.138295137041805	0	0	0.129700958332703	0	0.357484357814975	0	0	0	0	0	0.0566357167156415	0.0164209956513115	0	0.0538548002422757	0.159468252307806	0.0234716192585995	0	0.0646658525152601	0	0	2.310119623042e-06	0.03	0.18871912237537	1.01690626393358
TCGA-CZ-5986-11A-01R-1672-07	0.198763621336619	0	0.0161011967119482	0.0106057102781728	0	0.285963220742915	0	0	0.0295292330492719	0	0	0.0465636163023099	0.0306079255675708	0.00916931381572458	0.0881251686681649	0.160242897156443	0.0292874817837448	0	0.0950406145871149	0	0	0	0.448	0.0218952225648537	1.07447265468798
TCGA-CJ-5689-11A-01R-1541-07	0.176959527537632	0	0.0951098419888698	0.108813274709472	0	0.140480190192721	0	0	0.060853659404775	0	0	0.0383537858131646	0.0302375631545689	0	0.0433265612280776	0.104928089675828	0.0715140759699513	0	0.12942343032494	0	0	0	0.001	0.395724655564746	0.918003814426055
TCGA-BP-4782-01A-02R-1420-07	0.0207692192057088	0	0.00306047417683075	0.171915495890719	0	0.151741256982406	0.00885190136287125	0.0350443313479627	0.0602013360535751	0	0.0318042440334158	0.0410461567488842	0.00881221102759668	0.0600794359451849	0.090526506941425	0.200302650542913	0.024845308930783	0	0.0909994708097239	0	0	0	0.001	0.371579692404331	0.929566127760633
TCGA-CJ-4643-01A-02R-1325-07	0.0423582682266695	0	0.0105346513347201	0.111951990752321	0	0.314427166524044	0	0.024055681094057	0.00182298496270538	0	0.0172932998734294	0.0174134876626509	0.125700378634776	0	0.107997617543385	0.196056849334689	0.00118293422960659	0	0.0292046898269458	0	0	0	0.027	0.194126807127854	1.01052774282904
TCGA-B2-4101-01A-02R-1277-07	0.0638381844917396	0	0.0173510928804103	0.177907019588572	0	0.236248017285422	0.00608869336262705	0.0159544744374991	0.0136121829866167	0	0.0359434694226118	0.0268172481524911	0.0399947503253747	0	0.0892232187124808	0.151575263323137	0.0429627531999862	0	0.0824836318310319	0	0	0	0.082	0.118719250657151	1.03994041544965
TCGA-B2-5636-01A-02R-1541-07	0.100768253983646	0	0.00673982885025443	0.0434010148106769	0	0.161547223366602	0	0.0160454918035488	0.0187688239662294	0	0	0.0446441112440243	0.104864008897885	0	0.0507994657445584	0.24593961202073	0.0055290911094695	0	0.190876572409527	0	0	0.0100765017928491	0.073	0.125603472311005	1.0249400312431
TCGA-CZ-4857-01A-01R-1305-07	0.0425619451751021	0	0.00301117965888323	0.118155706067332	0	0.257780905833729	0	0.028366892021353	0.0387236268058099	0	0	0.0394193440915899	0.0837627282748326	0.0090800341444571	0.0828390694724826	0.238717044538785	0.00596338125681138	0	0.0357341265691449	0	0	0.0158840160896885	0.017	0.228945203122944	0.993386804732794
TCGA-EU-5906-01A-11R-1672-07	0.0559886867566573	0	0.00217710878099117	0.067505396172501	0	0.304755845512466	0.00700134785928909	0.0085455822227407	0	0	0.0330411544885778	0	0.0762276300458131	0.00778114813509294	0.0806554652443829	0.251607475177401	0.0173498042040762	0	0.0587660722532024	0	0	0.0285972831468085	0.019	0.216700628654874	0.994056493681235
TCGA-AK-3433-01A-02R-1277-07	0.0412691642458344	0	0.000225109813293412	0.0305008783785414	0	0.212725938551705	0	0.00624449414780224	0.0445210359753217	0	0.0240226715388369	0.0678568120514664	0.107357555107793	0	0.0971149613566185	0.301537293166595	0	0	0.0666240856661928	0	0	0	0.541	0.00984833160233856	1.07912004894178
TCGA-B2-5635-01B-04R-A277-07	0.0242778810146575	0	0.00240905786837372	0.0883348246317381	0	0.419786148054976	0	0.00372576636659658	0.00485126117542372	0	0	0.0662083542352475	0.073391086325483	0	0.078554837467294	0.204764253853146	0	0	0.0313024550551981	0	0	0.00239407395186599	0.133	0.0908149424063401	1.06399100241115
TCGA-AK-3444-01A-02R-1325-07	0.0670288547358814	0	0.00297807641725487	0.317065027325658	0	0.219801127256766	0	0.041030782062132	0.00737573801614206	0.0110460646686316	0	0.0354728819833128	0.0467995253866074	0	0.107514930625922	0.0803355855832986	0.00759390429571097	0	0.0493591772842148	0	0	0.00659832435846745	0.018	0.223115156546036	1.01597819059221
TCGA-CJ-4891-01A-01R-1305-07	0.0549989526139054	0	0.00782076314299976	0.088626735890907	0	0.0697385681514454	0	0.0271456844515486	0.077592257752532	0	0	0.0424100345411598	0.129206055142513	0.112509634055883	0.044864434271798	0.229537116839665	0	0.0550676608525661	0	0	0	0.0604821022930767	0.0620000000000001	0.137505105650658	1.02905222229576
TCGA-B2-3923-01A-02R-1325-07	0.0221482496928714	0	0.00180894104583974	0.072731096390753	0	0.204005367747691	0	0.018560393337057	0.00156736929318896	0	0	0.0547951980490345	0.0626230151694694	0	0.0799292315508446	0.356175299783972	0.00718896933618714	0	0.110732223236134	0	0.00773464536695701	0	0.343	0.0388424779419585	1.06633210407323
TCGA-A3-3317-01A-02R-1325-07	0.0339874853906753	0	0.000360800291753733	0.222327485977071	0	0.17745761382819	0.000743646683995771	0.0340428754936331	0.0246896992114916	0	0	0.0319217103345409	0.0312410769626685	0.0201721248103525	0.0848195847391403	0.293111154558454	0.0173438116478335	0	0.0277809300701999	0	0	0	0.028	0.191919253047164	1.01361312230744
TCGA-B0-4816-01A-01R-1503-07	0.012573679503113	0	0	0.124621807723548	0	0.134563106774915	0	0	0.0429504297320331	0	0.100940715483578	0	0.275133950164955	0	0.0419926723683713	0.235132140792702	0	0.00181590754300159	0.0227830545346113	0	0	0.00749253537917142	0.00800000000000001	0.2687104199413	0.976860234082712
TCGA-CZ-5989-11A-01R-1672-07	0.0574336501843203	0	0	0.0121713441438394	0	0.334949996046725	0	0	0.0160756167740849	0.0182118885583105	0	0.0271413958084681	0.0724510620549459	0	0.0464522095793959	0.304614799178005	0.0580391697160785	0	0.0450816113424232	0	0.00655270496304552	0.000824551650357422	0.345	0.0384289010207315	1.06509869606725
TCGA-B0-4828-01A-01R-1277-07	0.111865460273694	0	0.0142195167715837	0.284398771497977	0	0.218422304811626	0.00103448824046189	0.0479393927190474	0.102557967020122	0	0.0668865585798858	0	0.0756461321755468	0	0.0469270030970125	0.0133966872049814	0	0	0	0.0163967122888007	0	0.000309005319260353	0.019	0.220906116915574	1.02785898648712
TCGA-CJ-5676-11A-01R-1541-07	0.174266813819975	0	0	0.0850813282441178	0	0.332393512197606	0.0268939028226066	0	0	0	0	0.00231739642172486	0.0732550515935615	0	0.0445246567353853	0.15016115270467	0.0624156346638807	0	0.0452607264419576	0	0	0.003429824354515	0.019	0.21919622307078	0.995279586183089
TCGA-CJ-4869-01A-02R-1426-07	0.0171852145615584	0	0.00388983877410451	0.489422745040617	0	0.168675650590902	0	0.031139346767495	0.0755244698586756	0	0	0.0360174207266206	0.0310162278122814	0	0.0480993925680628	0.0869898555645397	0.00230845097673715	0.00160555694151242	0.00812582981689283	0	0	0	0.001	0.323605112372178	0.985872243245718
TCGA-MM-A563-01A-11R-A266-07	0.0612074652615842	0	0.0416853882296568	0.146808665821688	0	0.252702300680839	0.010392805763039	0.0205343909603453	0.0594979107395942	0	0	0.0181530926981938	0.0531822019945206	0.0317654376925984	0.109542435772728	0.136618244340921	0.0201913611936466	0	0.0377182988506446	0	0	0	0.045	0.160409076111988	1.02530370357673
TCGA-CJ-5675-01A-11R-1541-07	0.00185385401348064	0	0	0.557576716426125	0	0.0476678482813074	0	0.0322979300839243	0.0876760232369454	0	0	0.0607199240531237	0.0516557414579858	0	0.0472852189125095	0.106680621552104	0.000948844646570252	0	0.00563727733592386	0	0	0	0	0.550308524348742	0.836031859687452
TCGA-CZ-5985-11A-01R-1672-07	0.166375248613799	0	0.00100024617723012	0.0210405823171807	0	0.202255181882286	0	0	0	0	0	0.0626868871836327	0.0368272572704467	0	0.0869863660814058	0.19536909595064	0	0	0	0.196500181971901	0.00489696776207708	0.0260619847894	0.89	-0.0228257631176668	1.10729801399559
TCGA-EU-5907-01A-11R-1672-07	0	0.00898942182252537	0	0.0571840503400077	0	0.232641671236809	0	0.0494148842665862	0.0262296376882572	0.0249538363564314	0	0.0167836193558167	0.114019372277386	0.0198321001286761	0.0933858788371697	0.303555983933064	0	0.0151309521820611	0.0352701551122339	0	0	0.00260843646297666	0.119	0.0988562183827805	1.04767996739258
TCGA-B2-5633-01B-04R-A277-07	0.0114695338569112	0	0.0012095879936165	0.0410116031184803	0	0.319894191618221	0.0200114478663269	0	0	0	0.0638625349488453	0	0.0297171420676112	0	0.0331086372131247	0.406684079725626	0.0142818402107679	0	0.0543776204471002	0	0	0.00437178093336945	0.0570000000000001	0.143672710468714	1.02989575395337
TCGA-CZ-4854-01A-01R-1305-07	0.0892914944276953	0	0.0119800277784002	0.0921330804098767	0	0.26549670649941	0	0.0345509531229206	0.0938184105144865	0	0.0459516544357158	0	0.00306180737928694	0.178896829707358	0.0779510137294279	0.0825147965888552	0.00265278860397974	0	0	0.0163358490684478	0	0.00536458773413977	0.084	0.116985568521155	1.05014698822678
TCGA-BP-4759-01A-01R-1289-07	0.0174105538596713	0	0	0.266833140472656	0	0.201777001450794	0	0	0.0320392737907452	0	0.0953241177873522	0.00327252992686813	0.0370053422713855	0.0314771860743804	0.0809141949660529	0.172207392388658	0	0.01222555142544	0.0478420036736532	0	0	0.00167171191234275	0.002	0.316745779696721	0.961590624627379
TCGA-B8-5549-11A-01R-1541-07	0.0617084693653511	0	0	0	0	0.21363426377461	0	0	0.0787249652471612	0	0	0.0349384409312101	0.0339237398138311	0.000279660194602661	0.0502245883696034	0.132029105112691	0	4.57511840096654e-06	0.138715291183019	0	0.0502879621773065	0.205528938712213	0.93	-0.0268202561872702	1.10021022011457
TCGA-CZ-5458-11A-01R-1503-07	0.119381740711056	0.00399145634251778	0	0	0	0.447853489289002	0	0	0	0	0	0.0568418233744514	0.140621015460498	0	0	0.0540600057056218	0	0.0727592166546897	0.0251670258876737	0	0.0636509611961273	0.0156732653783626	0.672	-0.00494222426350622	1.09355581943769
TCGA-B2-3924-01B-03R-A277-07	0.0481704084424139	0	0.00496894981370895	0.141727632659587	0	0.226791255617232	0	0.0374528752293486	0.0613348356412656	0.0380468163005207	0	0.0709434030563418	0	0	0.171876062064925	0.198687761174656	0	0	0	0	0	0	0.00800000000000001	0.269886056606756	0.99304125208124
TCGA-CJ-4874-01A-01R-1305-07	0.0274865624128079	0	0.00310697357356934	0.334149535122042	0	0.193724342548194	0.00660250941814885	0.0270376091514035	0.0218180426447206	0	0	0.0444054285063722	0.0465314446587036	0	0.112022782585606	0.156299103926245	0.00422925870284043	0	0.0225864067493467	0	0	0	0.001	0.351308092085004	0.948944356554542
TCGA-CZ-4861-01A-01R-1305-07	0.0194831982094894	0	0.0055636262602629	0.021053093947753	0	0.295561707348265	0.0263663054731019	0.0343337232472463	0.0222808372133623	0	0.0161824056462331	0	0.0343515671353267	0	0.129269774554205	0.28961428745157	0.0122915212606964	0	0	0.023463015554611	0.0237219976360913	0.0464629390617851	0.024	0.203357562699142	1.00565634959541
TCGA-B0-5102-01A-01R-1420-07	0.0760721822729617	0	0.0134744039956995	0.120652486633014	0	0.288717168874562	0.00442094912424056	0.0254197032067555	0.0410112662690716	0	0	0.0604685464734978	0.0168077216702268	0	0.0891167128528595	0.175816333519281	0.0165844024883459	0	0.0714381226194839	0	0	0	0.027	0.197145360056164	1.01070172118799
TCGA-DV-5569-01A-01R-1541-07	0.0692963372335375	0	0.00116289655083236	0.195800260148384	0	0.209751097063052	0.00278872009545167	0.0200563830007625	0.0254976595437427	0	0	0.0139383311536983	0.0530578092851211	0.0707597324425154	0.113895394786993	0.172260293737978	0.00324192113982151	0	0.0370323738106817	0	0.00902228949849862	0.0024385005089291	0.00900000000000001	0.266933254750279	0.978562164294225
TCGA-CZ-4865-11A-01R-1503-07	0.0394880689320339	0	0.000400183226950618	0.0999805221558259	0	0.21758265282102	0	0.0166676420688132	0.02376016751495	0	0	0.0673761664516259	0.0439309844030112	0	0.0358647033836924	0.24660085428031	0.00105377568951563	0	0.199769663776027	0	0	0.00752461529622546	0.673	-0.00505165139985453	1.08293173851856
TCGA-B8-4622-01A-02R-1277-07	0.012243647839917	0	0	0.0915759375164063	0	0.273154299342877	0.00369741100116654	0.000799114716453814	0.0384041656757224	0	0.0901228153183053	0	0.139604414479358	0	0.0621859645718679	0.248907424998621	0	0	0.0312419720377091	0	0	0.0080628325015959	0.025	0.201439310382234	1.00533468558207
TCGA-CZ-5470-11A-01R-1503-07	0.152610406826215	0	0.0175496246765695	0.0301586466168523	0	0.336316961516367	0	0.00425115188176677	0.0156571150842779	0	0	0.0865615716605821	0.0527306911228205	0	0.0153351786732211	0.200085416466711	0.0029601709846711	0.00252193655198777	0.0665526228893249	0	0.016708505048633	0	0.122	0.0966823139662488	1.04821468284482
TCGA-CZ-5460-01A-01R-1503-07	0.0680904447030702	0	0.010352735844206	0.232744001762637	0	0.189302705855984	0	0.0818446843137935	0.085933537354649	0	0	0.0405024867580366	0.0580882443284003	0.0152690874675749	0.0657809347613049	0.10656086648575	0.00281672854189836	0	0.0252363827547563	0	0	0.0174771590679392	0.045	0.162958497584138	1.03810105338856
TCGA-CJ-4871-01A-01R-1305-07	0.032519298822101	0	0	0.196561744340666	0	0.189346557893824	0	0.0212978105708249	0.0522121874393884	0	0.0148411211360045	0	0.0954450980338994	0.0193506358145305	0.133881095835416	0.211369031032722	0	0	0.0265662105065566	0	0	0.00660920857406674	0.019	0.221228529349343	1.00187241082226
TCGA-A3-3378-01A-02R-1325-07	0.0708898562490503	0	0.0140891762133967	0.132622850342268	0	0.18608579010218	0	0.0492977666618994	0.041117231791977	0	0.000639131694366243	0.0071350018657386	0.00772105422442292	0	0.0752064188458284	0.271289223491388	0.0287748635861283	0	0.0431137209605642	0	0	0.0720179139707919	0.072	0.126756254621404	1.03239936668391
TCGA-BP-5189-01A-02R-1426-07	0.0662569675359779	0	0.0119884498587934	0.0786444116069119	0	0.288915705426145	0.0141345350859074	0.0198061248046923	0.0152321526342247	0	0.0456316819444988	0	0.161680957108326	0	0.0635840255645502	0.147996254272796	0	0.0100977907151945	0.0590103657004707	0	0	0.0170205777415114	0.038	0.17247984270633	1.01216873367713
TCGA-B2-5636-11A-01R-1541-07	0.166244109497878	0	0.00108444085247375	0.070212561600526	0	0.248363927481059	0.0109708544998328	0	0.0283315834431255	0	0	0.0574139137485875	0.0320167005122762	0	0.0747904465589311	0.1614549655361	0.0425806439938131	0	0.090727807895713	0	0	0.0158080443796841	0.028	0.190796448971615	1.00491549030328
TCGA-A3-A6NJ-01A-12R-A33J-07	0.0591880266899279	0	0.0145437632199417	0.463325282647825	0	0.104430198731819	0	0.0373010593208592	0.0606346887310478	0	0	0.0401511646698892	0.034053048583345	0	0.111927791491126	0.0417006747496244	0.0232684438575189	0	0.00169444103145259	0	0.00671477488227079	0.00106664139335291	0.00600000000000001	0.279803999381878	1.0025802481571
TCGA-A3-3385-01A-02R-1420-07	0.0173625326852053	0	0.00333385305948863	0.0578612088253648	0	0.122161848027079	0.0188830343917787	0	0.00345981163592159	0	0.0567468920815128	0	0.126999130708634	0	0.0423246974277419	0.227092840454059	0.144782556910785	0	0.155687635742196	0	0	0.0233039580502327	0.233	0.0585412452523019	1.04791771389564
TCGA-B0-5700-01A-11R-1541-07	0.0710667316559778	0	0.0108897916618545	0.133950376440151	0	0.209567891915405	0	0.0403962896000459	0.0450593525938105	0	0	0.067056926650476	0.0927549255697887	0.0206767777981302	0.0870298101693734	0.139306408555857	0.00763670504344883	0.00324463367461763	0	0.0710078784318438	0	0.000355500239219203	0.292	0.0468844054404031	1.07305996132368
TCGA-CJ-6032-01A-11R-1672-07	0.028338059667739	0	0	0.270969274478997	0	0.190967618574697	0	0.0391365999296294	0.0482155362138916	0	0	0.0367396954779474	0.0700042490934523	0	0.110672035578779	0.187479560993148	0.0035607329461889	0	0.0139166370455304	0	0	0	0.0669999999999999	0.132649709459494	1.05212458317762
TCGA-B0-4846-01A-01R-1277-07	0.0148342175226943	0	0.00342048107311021	0.21852868819733	0	0.295369844589453	0	0.0556691902069528	0.0266909567955423	0	0.0560131686495279	0	0.0267344585122642	0	0.120647450515461	0.134700408168045	0.00971535431334887	0	0	0.028887323715752	0.000581224378839315	0.00820723336167911	0.013	0.243822658713584	1.00561759355895
TCGA-CJ-4644-01A-02R-1325-07	0.0197858989660485	0	0.000141402165155013	0.376030815610383	0	0.10751996947602	0.0140513491620455	0.00908227964298121	0.0335540623986778	0	0	0.022499468606826	0.107518339923172	0	0.0874220932813645	0.194500598780197	0	0	0.0268288704212196	0	0	0.00106485156590977	0.045	0.161538493932579	1.03582901334286
TCGA-B8-5163-01A-01R-1420-07	0.0399498805042784	0	0.00732659780647962	0.172101077237067	0	0.300975121044249	0.0309707893896962	0.0448284859292245	0.0566522561878644	0	0.0201272119273213	0	0.0227038526019402	0	0.0766873017437887	0.180553250621323	0.00585467582604152	0	0.0307669153234952	0	0	0.0105025838572302	0.212	0.0635119676006137	1.07863680785456
TCGA-A3-3329-01A-01R-0864-07	0.039260641122316	0	0.00623972516875589	0.160023486159243	0	0.234759783677672	0.00891274089410754	0.0572701467084797	0.020629986893326	0	0	0.00384586510704058	0.0801208922633655	0	0.10769412912585	0.255249246045041	0	0	0.0221389803658639	0	0	0.00385437646893955	0.005	0.285136831188788	0.971003097598631
TCGA-CZ-4860-01A-01R-1305-07	0.00501158677318578	0	0.00425361016522428	0.136006549789689	0	0.301572787801939	0.0120530862604367	0.0321317860877934	0.0622467955010455	0	0	0.00834920377415796	0.0411468369367742	0.0447780899094392	0.117218644578133	0.21037431792666	0	0	0.0121535908718162	0	0	0.0127031136237057	0.116	0.102407278684616	1.06057322325797
TCGA-CJ-6030-01A-11R-1672-07	0.100672080219924	0	0.0259558475122557	0.129182447626333	0	0.242482292058483	0	0.0408494368544601	0.0352818606465029	0	0.00597204902765205	0.00660363319921739	0.0883746843963647	7.7695895066161e-05	0.0499078523451758	0.216493845098757	0.0114171928580201	0	0.0385308820190947	0	0	0.00819820024269374	0.027	0.195269641218498	1.00532498777287
TCGA-AK-3440-01A-02R-1277-07	0.0144835255361796	0	0	0	0	0.296015659467629	0	0.0323291047798445	0.00835177627082608	0	0.0997239329566727	0	0.0646386905954568	0.0276735297694432	0	0.12200480916342	0	0.190566943383801	0.0909458371374926	0	0.0476557841585214	0.00561040678071298	0.44	0.0226421014641503	1.07041952300344
TCGA-BP-4977-01A-01R-1334-07	0.0217686649117946	0	0.000776524285355728	0.0729344905660663	0	0.310836895310966	0	0.00924485423383176	0.0640068305830301	0	0	0.0385530337862321	0.0386434939129281	0	0.118754589595476	0.163805871056838	0.036205640713468	0	0.119646225040132	0	0	0.00482288600388231	0.028	0.191017243327551	1.01104342275078
TCGA-CZ-5469-11A-01R-1503-07	0.0347356226898153	0	0	0.109962676105057	0	0.256044720436167	0	0	0.112905266988968	0	0	0.126299472146843	0.0438250848849917	0.0205706175562268	0.059023739065595	0.08505019714189	0	0	0.119740159457542	0	0.031842443526904	0	0.78	-0.0138505960481323	1.11137960661776
TCGA-BP-4353-01A-02R-1289-07	0.0178400011780266	0	0.00382060323214409	0.124478319135932	0	0.170994770140341	0.0221941198213481	0.0283814098014986	0.0169408647292883	0.0142005793479047	0.0254895208320016	0	0.00330521177698512	0	0.0615446071592979	0.438445206453239	0.00893811779420509	0	0.0602705703446343	0	0	0.00315609825315415	0.001	0.410464454963498	0.911470464882219
TCGA-A3-3363-01A-01R-0864-07	0	0.00890681199547465	0	0.0783781044152205	0	0.140993746028301	0	0.000200463909503366	0.0111927623804147	0	0	0.0269968856529737	0.077669107601656	0.0233704088147383	0.00716394463779824	0.41875418092557	0	0	0.179733885337072	0	0	0.0266396983012783	0.001	0.334085988909689	0.947024969332094
TCGA-CZ-4864-01A-01R-1503-07	0.00174201123993385	0	0.00669236233142293	0.329781087627975	0	0.105303088363163	0	0.0740318874641477	0.0460397412144149	0	0	0.0298670337803617	0.0762006984828108	0	0.113515473729968	0.188934865411476	0.000816023690792607	0	0.0270757266635325	0	0	0	0.00800000000000001	0.269225779584104	0.987496968146096
TCGA-CJ-5689-01A-11R-1541-07	0.0537904045657738	0	0.00505137715898365	0.25789849021304	0	0.030706329037872	0	0.023105360174165	0.0759044775108771	0	0.0322439858931862	0.0664844351061542	0.0226470048476461	0.012124769863674	0.010260807530668	0.224769699752094	0.0267461770008855	0.0126826640073808	0.132118650393205	0	0	0.013465366944394	0.0629999999999999	0.136306948592746	1.03242987463901
TCGA-CZ-5462-11A-01R-1503-07	0.0454795265018551	0	0	0.0361477187327032	0	0.304180204997378	0	0	0.00594183461778135	0	0	0.126392910284896	0.0706069924814136	0.0247808343727186	0.037468352863094	0.165214684396471	0.0210126930285727	0.0271524640460803	0.122144888702038	0	0.0110960126427952	0.00238088233220359	0.645	-0.00112138573098493	1.0834112060241
TCGA-CJ-5680-01A-11R-1541-07	0.0215679040999324	0	0	0.154435128784935	0	0.249029562112545	0	0.00619066383915332	0.0296753688923359	0	0.013856895398602	0.00514860904424482	0.13948712226884	0.0082226548838164	0.0539293147349979	0.179402077224953	0.00300214330818245	0.00208106051553513	0.103436449395706	0	0.000559174309417908	0.0299758711868023	0.0610000000000001	0.140131517356812	1.02737783803873
TCGA-B0-4852-01A-01R-1503-07	0.0768505917930654	0	0.00171495907416419	0.162004718199092	0	0.269154311818165	0	0.0400824876605225	0.0159401764467287	0.00178934800042759	0.0349785607508656	0.00162246934881084	0.118113984631041	0	0.148862638568596	0.0949801985047397	0	0	0.0339055552037819	0	0	0	0.089	0.114666715384591	1.05545048484109
TCGA-B8-A54D-01A-21R-A266-07	0.0201893642861888	0	0.00181397737329226	0.442736981113527	0	0.0745647025471352	0.00411027464373278	0.0677192565097597	0.0489048433056861	0	0	0.0773007094008117	0.0117915344003588	0	0.0500969074277186	0.170415212881754	0.0125343266735335	0	0.00784408079075768	0	0	0.00997782864574468	0.011	0.248691765371662	1.01406593147596
TCGA-BP-4326-01A-01R-1289-07	0.0567543155897641	0	0.00889870418469934	0.0395557736842468	0	0.256217810218759	0	0	0.056434801629286	0	0.0821869480513008	0.0133101613549468	0.00400262654442483	0.0966586565062052	0.0896865936558171	0.177888854164888	0	0	0.0835216274641098	0	0	0.0348831269515532	0.053	0.148122211159626	1.02307914463913
TCGA-B0-5705-01A-11R-1541-07	0.0491725740284815	0	0.00871214915918143	0.212252148113732	0	0.270784144200796	0.00279826699568613	0.0455306424164222	0.0507006079938807	0	0	0.0195005877080169	0.0707536547671045	0	0.058341817101111	0.171197572245726	0.0123896167349054	0	0.0210137564460846	0	0	0.00685246208887174	0.074	0.123171298633669	1.05140192790916
TCGA-A3-3349-01A-01R-1188-07	0.145359893438215	0	0.0200303924721586	0.184527360344994	0	0.104791842771058	0.00166680311907409	0	0.0372289170412121	0	0.0516370663134457	0.0254287990111958	0.0370818786536531	0	0.0201706714398357	0.178340733652101	0.0176078093701904	0	0.155529227602843	0	0	0.020598604770024	0.005	0.289881421638745	0.963539486806414
TCGA-A3-3343-01A-01R-0864-07	0.0475648005926261	0	0.0126866004225001	0.083789724863305	0	0.303358019872308	0	0.0151849546203448	0.0137408619144775	0	0.0570300378555073	0.0231430786058684	0.05089720148749	0	0.119342801098252	0.153261048757329	0.0280412738235486	0	0.0805717769893816	0	0.00101923603766152	0.0103685830593996	0.025	0.199001306207515	1.00634528303924
TCGA-BP-5008-01A-01R-1334-07	0.0648049284781798	0	0.00447296954813164	0.160926642585552	0	0.352757854506178	0	0.018136498622047	0.0144497084350783	0	0	0.0363620777189573	0.0350514092966597	0.018065273291469	0.124612646598131	0.118142536220821	0.0191487822709898	0	0.0284265022847926	0	0.00464217014301314	0	0.036	0.181267047595922	1.02848505630028
TCGA-B2-3923-01A-02R-A277-07	0.000291877372726734	0	0.00227858904923151	0	0	0.246689527168762	0	0	0	0.041805065950915	0	0.096484265432822	0.0727301669668301	0.0277835234939403	0.0419901103750836	0.215414825371133	0.0149062186697494	0	0.180623680992922	0	0.0514783876089096	0.00752376154697516	0.382	0.0312839484539752	1.0672480916028
TCGA-CZ-5456-11A-02R-1503-07	0.0138922210468793	0.0566909512971123	0	0	0	0.350589701651594	0	0	0	0	0	0.191424716350785	0.0558668953792196	0	0.00420776532841565	0.142701192916692	0	0.0509793327695367	0	0.081420285628494	0.0521422556303777	8.46820008939754e-05	0.709	-0.0082375581972635	1.1134301884353
TCGA-A3-3313-01A-02R-1325-07	0.00202663416342074	0.00279102666926462	0.0202862463206501	0.0304916734890082	0	0.198758439052395	0	0.014485255654437	0.00300677574170386	0	0.0877640866810525	0.0045632487914448	0.0840396820239602	0.0128666069400443	0.0496347868634411	0.360789619754209	0.020550362323108	0	0.0185738116956585	0	0.0892338540053986	0.000137889830803947	0.264	0.0528946134739701	1.05981178863034
TCGA-B0-5097-01A-01R-1420-07	0.0443918032939533	0	0.00793454446959877	0.0709982155887446	0	0.214103937595324	0.0272687275150406	0.0084688839978641	0.0328724405761419	0	0.0222499614261903	0	0	0.273733388553989	0.0406816543946784	0.204383284234568	0	0.0119655449767568	0.0246418866834394	0	0	0.0163057266937098	0.001	0.348247516817981	0.942778072116229
TCGA-CZ-5463-01A-01R-1503-07	0.0261690737333196	0	0.00604420962633768	0.149784290986826	0	0.218749417374422	0	0.0392965431603499	0.0227347046471479	0.0146973589153797	0	0.025346550865155	0.0448857879492833	0	0.195804572160967	0.221379630368235	0	0	0.0311352407139035	0	0	0.00397261949867361	0.00600000000000001	0.275889678945575	0.984195965702557
TCGA-BP-4173-01A-02R-1289-07	0.0204215146190275	0	0.0100703214430618	0.388817705406178	0	0.148100774828798	0.0345035616302298	0.0847043449993363	0.040845659455347	0	0	0.0301999479198297	0.0375617229580914	0	0.0826455578024257	0.0817980627967422	0.0210021001250019	0	0.00535482746500714	0	0	0.0139738985509232	0.001	0.402127872274043	0.925691438935419
TCGA-B2-4098-01A-02R-1325-07	0.0672333347011798	0	0.0363290614703827	0.0457853677831441	0	0.0894546479740916	0.0149109665579451	0.0251809627847196	0.0552293080794568	0	0.016741152576911	0	0.00766129427358049	0.225726934878548	0.0274752678517791	0.335043589750577	0.00114931067950417	0	0.0175043383322201	0	0	0.0345744623059599	0.0610000000000001	0.140957583387989	1.03875750171168
TCGA-MW-A4EC-01A-11R-A266-07	0.0247520361705683	0	0.0107858639905416	0.161734248979727	0	0.185395053477456	0	0.0387293186324156	0.0651841689530327	0	0	0.0235149445129493	0.069146399967219	0.014490061095741	0.0825171214726499	0.218246558566129	0.0337967060633194	0	0.0707828351887594	0	0	0.000924682929491173	0.031	0.186669493346804	1.00907695369692
TCGA-B8-4146-01B-11R-1672-07	0.0561134688057172	0	0.00296591027454708	0.0792609841764159	0	0.306504537492857	0.0710256160478388	0	0	0.0357368061266059	0	0.00493563872756469	0.00964371918680772	0.0208937588654474	0.12156080199112	0.214199341044123	0.000851619055501398	0.000840084163884255	0.0461045353966748	0	0.0293631786448947	0	0.015	0.238291860642573	0.98933003496421
TCGA-6D-AA2E-01A-11R-A37O-07	0.218849185521163	0	0.15222484932786	0.205476689434555	0	0.128469655983036	0	0.0327570712045999	0.0522111611982376	0	0	0.0213653921114017	0.0187680986627984	0	0.0133795241627703	0.12032980553208	0.00540419384762198	0	0.00779827663987852	0.0229660963739961	0	0	0.001	0.408549246707153	0.919734012664344
TCGA-B0-4824-01A-01R-1277-07	0.00292805863667626	0	0.00253752453431837	0.359905898489267	0	0.202805418271921	0	0.0400842037200281	0.025446063729408	0	0	0.0452830926206781	0.0674975082964538	0	0.0861386505480807	0.160974434459513	0.0036639593410728	0	0	0.00273518735258286	0	0	0.025	0.198807777730293	1.03350429539961
TCGA-B0-4837-01A-01R-1305-07	0.052436633670122	0	0.00230512854573139	0.0719116599104444	0	0.160838863942378	0	0.0138023983074548	0.104470130918165	0	0	0.0366587201439389	0	0.357424588861818	0.00317607607797179	0.158318983533406	0	0.00478433866659219	0.0212767334590866	0	0	0.0125957439628902	0.001	0.350351047394211	0.946801691217787
TCGA-BP-5192-01A-01R-1426-07	0.055356944057331	0	0.00750850093543149	0.173917068273994	0	0.257650259339643	0.00118154921299758	0.0117927604190261	0.0488463604117713	0	0.0540626367245072	0	0.0217964897594804	0	0.0911182928559018	0.147749706007309	0.0240126544470831	0	0.105006777555524	0	0	0	0.266	0.0517155404016772	1.07273381310661
TCGA-AK-3454-01A-02R-1277-07	0.0709399730498477	0	0.0150692789632533	0.280369153545785	0	0.128822037463484	0	0.0496575955629334	0.10926047344573	0	0	0.0691766492998363	0.0173006858577015	9.39196960672011e-05	0.0242494374982348	0.199561215749035	0.00707947675541853	0	0.0257536390362182	0	0	0.00266646407645561	0.05	0.15114750112123	1.04565250575046
TCGA-CJ-4907-01A-01R-1426-07	0.0647322974431598	0	0.0059961745229884	0.120108792148097	0	0.136892945997152	0	0.00536456598052382	0.0354241963566913	0	0.0336951987550226	0.036064300973322	0.137835673189289	0	0.0934843756795427	0.24933044116675	0.00771505943170194	0	0.0725158087028311	0	0	0.000840169652927589	0.031	0.186177945815411	1.00576159027855
TCGA-B0-4815-01A-01R-1503-07	0	0.027992807051873	0.0342118598817252	0.355422032201998	0	0.00234231147495824	0.0310363110977111	0.109531152377394	0.0631510290542337	0	0	0.0122651712003448	0.0249473991218519	0.0337414029056545	0.134160867870059	0.157450347916707	0.00360002117376484	0	0.00834225997066286	0	0	0.00180502670106273	0.098	0.109956687007184	1.06398100899918
TCGA-CJ-6027-01A-11R-1672-07	0.0206445868653071	0	0.0168940950106811	0.357247026873034	0	0.063844445239424	0.0294768319732215	0.101058757845189	0.0529196175854143	0.0258335877755363	0.000984449356293069	0	0.00301422636536965	0.0491162433906538	0.105678863407074	0.154222564072111	0.0128773435541108	0	0	0.00618736068658046	0	0	0.001	0.352981387204884	0.947237934671227
TCGA-A3-3311-01A-02R-1325-07	0.094440249341243	0	0.029225198804166	0.120008133383972	0	0.1582224307213	0	0.073135141250938	0.0226946700615439	0	0	0.0121297690420323	0.129218690719273	0	0.0770846929122308	0.236610440933796	0.000395564317800148	0	0.0417941856139066	0	0	0.0050408328977991	0.033	0.184811080279584	1.0067793305127
TCGA-BP-4351-01A-01R-1289-07	0.0103954982218702	0	0	0.190419040079413	0	0.247690223082021	0	0.0262546966599509	0.0155109032016193	0	0.0919356845121442	0.0543978262541989	0.0572836349014705	0	0.0608236742948838	0.204458169155583	0.00440213713036722	0	0.0364285125064777	0	0	0	0.07	0.130215282517275	1.05221879727369
TCGA-CW-6090-01A-11R-1672-07	0.0828082980705978	0	0.0121746826955923	0.126891444446981	0	0.146030831208461	0.00988686611155813	0.0327865839592149	0.0266334444118843	0	0	0.0179120728403617	0.0266292744329503	0.0571683869982172	0.0238552777065175	0.354203217822344	0.000104976436998371	0	0.0725212036172564	0	0	0.0103934392410655	0.051	0.150218274927913	1.02180982162074
TCGA-BP-4166-01A-02R-1289-07	0.136266044459705	0	0.0261720109330069	0.155285563442694	0	0.213708183999505	0	0.0283227059406258	0.0402887471367697	0	0.00350547872133178	0.0420061814579441	0.0198717944501423	0.0286501107114963	0.0472785785523608	0.166072166644035	0.00221908687968447	0	0.0898435104854479	0	0	0.000509836185251409	0.017	0.230775250351631	0.992436006633957
TCGA-B0-4841-01A-01R-1277-07	0.0152644471507966	0	0	0.280937263987634	0	0.0890243093035171	0	0.00897212611330624	0.0354124373006145	0.000859965354046594	0.0705622042859202	0.0825791096450545	0.0399390195653796	0	0.108187467474843	0.159207450376878	0.00306036491487368	0	0.105993834527136	0	0	0	0.005	0.29181355102636	0.976504883624211
TCGA-BP-4165-01A-02R-1289-07	0.0187923681290738	0	0.0108759436115463	0.316700098310539	0	0.0908509831346173	0	0.0560917470507536	0.0332127929499288	0	0.145077552709479	0.0746890014034047	0.0442790294150973	0.0100440833027648	0.0794355485506557	0.0374219395184706	0.0207224457280141	0	0.061806466185655	0	0	0	0.024	0.203604092913577	1.04128401077909
TCGA-CW-5583-01A-02R-1541-07	0.0867576723928741	0	0.00631353408737831	0.15355028255364	0	0.178576550068612	0.000252754475324204	0.0177299926856731	0.0247446590091718	0	0.0810007480419272	0.0136530262569427	0.0427907985987005	0	0.096936715710054	0.165353503227834	0	0	0.0974009081350809	0	0	0.0349388547567881	0.045	0.16189020140401	1.02013737128129
TCGA-BP-4993-01A-02R-1420-07	0.0425233331734253	0	0.00810530545409125	0.386402691609751	0	0.0987128880599072	0.0387075311382539	0.0174712697678856	0.0199221543110902	0	0.0321488317582309	0.0350211039345333	0.0514556664040997	0	0.0521342702215067	0.16027802353822	0.00698064205799891	0	0.0501362885710054	0	0	0	0.00700000000000001	0.273832831578696	0.984502263582316
TCGA-CJ-4887-01A-01R-1305-07	0.00690111819146026	0	0.00496295883663486	0.447803949759927	0	0.0247193661703176	0	0.0452050921477113	0.0686005692487835	0	0	0.043337259548114	0.0535457946875367	0	0.0762715410655038	0.215424575275317	0.00187071599655458	0	0.0113570590721387	0	0	0	0	0.438607399569116	0.901282430607197
TCGA-BP-4965-01A-01R-1334-07	0.025240866900122	0	0.00179374533913547	0.123319963938301	0	0.26627590432696	0.00596791380397348	0.00549923331746287	0.00551788829213872	0	0	0.0181024845919887	0.0247311291812541	0	0.107782350930813	0.255742238083748	0.0114536299527828	0	0.127188687778254	0	0	0.0213839635630651	0.028	0.190953319940788	1.00761467716565
TCGA-AK-3456-01A-02R-1325-07	0.103216649024927	0	0.0156398621357304	0.0281627754983952	0	0.127739203828196	0.0061180752263749	0	0.0252199846998641	0	0.0372754776884239	0	0.0322846744794989	0.0789201261057596	0.0198465344404131	0.427673011510611	0.0582627031027948	0	0.0231353021173365	0	0	0.0165056201416746	0.00800000000000001	0.269339581322072	0.976823202318468
TCGA-CZ-4863-01A-01R-1503-07	0.0117557812675872	0	0.0047611877401953	0.509308361693514	0	0.0413712656968891	0	0.0750515965521684	0.0523043301668075	0	0	0.0688792425646967	0.0166071344345725	0	0.0674645154806358	0.0938956124064188	0.0216974883335648	0	0.0329418016901441	0	0	0.0039616819728063	0	0.427993443159042	0.91539621519436
TCGA-B0-5705-11A-01R-1541-07	0.153593867007317	0	0.0146714990975635	0.0268706384052717	0	0.332638956041538	0	0	0.0296768234617584	0	0	0.076924184031448	0.0697776556329422	0	0.0360878595914898	0.147392055975496	0.0331043218294145	0.0132828096817418	0	0.0299454383307569	0.0346219347797961	0.0014119561334659	0.236	0.0578008186694734	1.0638143405049
TCGA-BP-4974-01A-01R-1334-07	0.0416671040148364	0	0.0118783488983916	0.165173530031684	0	0.330278832799623	0	0.0685308522440245	0.0183194641974856	0	0	0.0764337661891999	0.0157342919787346	0.0202336164466606	0.0860420708724522	0.153526560542297	0	0	0	0.0111255677095889	0	0.00105599407502152	0.05	0.150977680409891	1.04973211478116
TCGA-B0-4707-01A-01R-1277-07	0.103413572666788	0	0.0295940552165675	0.48264651822404	0	0.04546264619291	0.016902712187664	0.0664328460961438	0.106217399447524	0	0	0.0304686902239039	0.0160030006967983	0.0112048380446905	0.0639882118627014	0.0154706558356581	0.00725252037014959	0	0.00313419561966956	0	0	0.00180813731479186	0.028	0.190860059627701	1.05841855895687
TCGA-A3-3331-01A-02R-1325-07	0.0365260753163477	0	0.00198166060646901	0.158055498219536	0	0.153033054548063	0	0.0349148119395169	0.0172200577838894	0	0	0.0500184699557817	0.0572914980023125	0	0.126664333370352	0.2558887493168	0	0	0	0.0981039449400706	0	0.0103018460008617	0.05	0.150887085330872	1.03202581438654
TCGA-BP-4766-01A-01R-1289-07	0.0271224508120807	0	0.00945173071972726	0.0316007651423032	0	0.174672094696501	0	0.000588964170809869	0.0105936720607184	0	0.0677515181002123	0.033078078821439	0.20270769998257	0.0430104348911687	0.0204172713580418	0.302664936568932	0	0	0	0.047647100218931	0	0.0286932824565652	0.036	0.18203906835559	1.0130545962818
TCGA-AK-3458-01A-01R-1503-07	0.0300614389204936	0	0	0.350367374908356	0	0.109521047289781	0.0179439813549287	0.0259259011635217	0	0.0520800382461737	0.0685965411971711	0	0.00181430556309621	0	0.081003758213845	0.0943773463981219	0.0372600589302895	0	0.123583733495379	0	0	0.00746447431884242	0.017	0.227811383926878	1.00974366341217
TCGA-CJ-4912-01A-01R-1426-07	0.100228519594325	0	0.0931009223296908	0.0740636420410931	0	0.190048178409692	0	0.0425713079999253	0.131019935907763	0	0.019303176916161	0.0445098163959867	0.0311224064427203	0.129937304421153	0.0187767771257614	0.112947869461546	0	0.00352400343227251	0	0.00269651762415351	0	0.00614962189775637	0.012	0.24764947704972	0.989550757999746
TCGA-A3-A6NI-01A-11R-A33J-07	0.00451651226883775	0	0.00262136641780983	0.0251547602641281	0	0.198477559988868	0	0.00594218501644124	0.0453306795676294	0	0.12306788672048	0	0.121181728213237	0.0199729129598143	0.0551198652158817	0.336753409547716	0.0276333664963534	0	0.0319167791431968	0	0	0.00231098817960648	0.069	0.130919680306948	1.03220357062613
TCGA-BP-4774-01A-01R-1289-07	0.0484045226506396	0	0.00539980418586939	0.191219458828829	0	0.1882833067786	0	0.0207197885712935	0.0325864738891631	0	0	0.0950252132011719	0.0537596302702533	0	0.0760593995592529	0.116172848666321	0.0126617634041645	0	0	0.158846921716249	0.000860868278193034	0	0.102	0.10704333813261	1.06293991157505
TCGA-B0-5712-11A-01R-1672-07	0.128931867100182	0	0.011881702607353	0.090688946046583	0	0.381415108709082	0	0.00220432464339387	0	0	0	0.0329046788366028	0.0197853556857375	0	0.0328699008474377	0.105953278548443	0.123882675662758	0	0.067013871731233	0	0.002468289581194	0	0.044	0.165787270768554	1.02078330947602
TCGA-BP-4330-01A-01R-1289-07	0.0950848465245935	0	0.0707131540484106	0.322395676094597	0	0.108055928333644	0	0.0281859840355554	0.0568097173333767	0	0	0.0421310834749814	0.0320778194074689	0	0.0860449078602094	0.101614944584507	0.00448225906814448	0	0.0494946558120196	0	0	0.00290902342249158	0.019	0.21872519826407	1.01060551112735
TCGA-CZ-5468-01A-01R-1503-07	0	0	0	0.165504900368304	0	0.222769285972583	0.00252290460435944	0.00775739113129105	0.0538777322240933	0	0.0544869164198613	0	0.00962130471064028	0.208663027635488	0.0467745662781512	0.217428129937267	0	0	0	0	0	0.0105938407179612	0.037	0.179941399030166	1.02644300970875
TCGA-BP-4762-01A-02R-1289-07	0.122240239343853	0	0.0330706476197881	0.138979173649706	0	0.184373722986472	0	0.00622205358123003	0.0327590956953082	0	0	0.032880129592149	0.0562248755562215	0	0.0505352136071809	0.206896942759528	0.0311196465216981	0	0.100519541090907	0	0	0.00417871799595832	0.018	0.223757377562501	0.989322627994641
TCGA-B0-4838-01A-01R-1305-07	0.0114960097989744	0	0.00438920690698663	0.492005823584684	0	0.109830149570222	0	0.0644537332531812	0.0658031887664788	0	0	0.0600216111026742	0.0523097634235504	0	0.0423252925335848	0.0809802764765864	0	0	0.0132196184211019	0	0	0.00316532616197583	0.111	0.103448137344417	1.10923758554334
TCGA-CJ-4894-01A-01R-1305-07	0.00735120565716731	0	0.0507863534831637	0.433424144844047	0	0	0	0.0548643130673474	0.0727637848504141	0	0	0.06988231299772	0.0885432328159263	0	0.0668107349960633	0.142454052710665	0.0110869749673891	0	0.00136013425932264	6.33568499759889e-06	0	0.000666419665776254	0.072	0.126833458627524	1.06345138313725
TCGA-B0-5709-01A-11R-1541-07	0.0827864888054473	0	0.0305088919882664	0.215289990886269	0	0.236781008242886	0.00140542114237053	0.0183846146627426	0.0304429869828795	0	0	0.00989667390702	0.0820842556089856	0	0.110204215127525	0.113518146684185	0.026412225588094	0	0.0421946736011107	0	0	9.04067722171257e-05	0.049	0.153237376996033	1.03174681794364
TCGA-CJ-4895-01A-01R-1305-07	0.0933546978482892	0	0.0145941345213759	0.113618186778186	0	0.208932601704659	0.0109927575127232	0.0474272689565483	0.0512034634470307	0	0	0.0326519548133423	0.0545907947490626	0.0150981696307759	0.0980886614865456	0.226254385358089	0.00858576601453334	0	0	0.0201436900083016	0	0.00446346717053673	0.01	0.258332554359401	0.980811707299561
TCGA-CJ-4885-01A-01R-1305-07	0.0633228722623694	0	0.0016509746122257	0.223204508739113	0	0.213396707611007	0.00635211885487411	0.0098323936320565	0.00912129491185426	0	0.0222149093864219	0.00308659196955535	0.137290417259625	0	0.0567669153075311	0.194612411682813	0	0.0173376521970402	0.0418102315735142	0	0	0	0.0669999999999999	0.132251383375347	1.03447929335406
TCGA-B4-5838-01A-11R-1672-07	0.0656824793976142	0	0.0096074035100288	0.151726098860118	0	0.254892372482449	0	0.0245262695723511	0.0238540850662205	0	0.00412426447819371	0.00548163895420967	0.0351533325709077	0.02933292728134	0.122860569001436	0.219376104101042	0.00531193277073794	0	0.0369740597462064	0	0	0.0110964622071453	0.03	0.188724510497114	1.01374941706234
TCGA-B0-4836-01A-01R-1305-07	0.0971027273271435	0	0.0177615130909018	0.239476287426935	0	0.193242596376822	0	0.054705259024469	0.072856699418983	0	0	0.0150180157566938	0	0.108218642841155	0.0957814595045134	0.0654896817468493	0.00719015137371236	0	0.0301047430963306	0	0	0.00305222301549184	0.049	0.154402964297454	1.04077975126176
TCGA-B0-5119-01A-02R-1420-07	0.00724597975440013	0	0	0.342609410950627	0	0.108605178476173	0	0.0328655276018218	0.0674611205528216	0	0	0.0477828321445087	0.0982119089589381	0	0.0709632691480366	0.170002247227716	0	0.0063963446621846	0.0464525811750767	0	0	0.00140359934769605	0.052	0.148525413050212	1.04357502319406
TCGA-BP-4343-01A-02R-1289-07	0.0439928511928873	0	0.00615585510632985	0.112329516268406	0	0.243897621139443	0.0150345385243613	0.00476636031852019	0.00269969202261304	0.0600511310151135	0	0	0.040207949470091	0.034418272991519	0.136241801511868	0.241352125542887	0.00775602775448224	0	0.044438829956126	0	0	0.00665742718535259	0.131	0.0917050047326668	1.05410374165793
TCGA-A3-3316-01A-01R-0864-07	0.0549262464778631	0	0.00447195163445309	0.0263229027003346	0	0.119667359547651	0	0.0187030468639015	0.0322943885613446	0	0	0.0439565506307868	0.0879882391557725	0.130475042104132	0.035443025685993	0.397949550048528	0	0	0	0.0311843337489802	0	0.0166173628402588	0.005	0.284565689805097	0.972857313921349
TCGA-B0-5088-01A-01R-1334-07	0.090730230512734	0	0.0120555828124148	0.134177980814886	0	0.243648018677153	0	0.0413233013872925	0.0755403790037054	0	0	0.0745727986337087	0.0145349439083737	0.0259094348659915	0.0296116897515949	0.235430120259073	0.00278846588299648	0.00449387862780726	0.00400175848372612	0.0076936198912272	0	0.00348779648731509	0.014	0.240420889329086	0.995041517319927
TCGA-A3-3324-01A-02R-1325-07	0.00726109413785679	0	0.00398828154422777	0.222727257959764	0	0.211742515814646	0	0.0185744099502092	0.0530405766795078	0	0	0.0264787409496763	0.115889783204431	0	0.0740717461997686	0.22775366800788	0.00919453725454626	0	0.0269252596873034	0	0	0.00235212861018174	0.013	0.244975831805878	0.990943857023113
TCGA-CJ-6031-01A-11R-1672-07	0.0607198738956709	0	0.0346070822046035	0.255766015111225	0	0.149051972712598	0.0270008910007126	0.0162423714940309	0.0309278468572471	0	0	0.00864184941618571	0.00405583531193613	0.084391275917892	0.0649971444017248	0.205833310720011	0.00456560198038029	0	0.0389809709531364	0	0	0.014217958022646	0.028	0.191226845476788	1.0102324445804
TCGA-B0-4701-01A-01R-1277-07	0.0568817265339741	0	0.00234209090756461	0.135972367270294	0	0.376394757046796	0	0.00499373732438454	0.0598082947312714	0	0.040358144581631	0	0.0281049034255966	0	0.121764938523456	0.0860172053738798	0.0276397578408638	0	0.0552989693090064	0	0	0.00442310713128258	0.099	0.108120338098162	1.06472437261553
TCGA-AK-3443-01A-02R-1325-07	0.0528432274040988	0	0	0.0405182464014355	0	0.22821230306101	0	0	0.079908725794361	0	0.0461747697509831	0	0.0341992154361426	0.108083957859716	0.0136421254319601	0.163853270939836	0	0.0733044532130236	0.129433528918032	0	0.0019069859871824	0.0279191898022183	0.791	-0.0149881349368873	1.07863007631886
TCGA-B0-5108-01A-01R-1420-07	0.0874517492587126	0	0.0163089552244981	0.058815170040878	0	0.29853328235279	0.0176097585409346	0.0152993550997149	0.0223903424081667	0	0.0533393630222703	0	0.022096610430588	0.15142217505931	0.0779849651102767	0.145839981684628	0.0194244017161426	0	0	0.00659777678059089	0	0.00688611327049933	0.045	0.162339009288283	1.02158527472188
TCGA-B0-5109-01A-02R-1420-07	0.0669270885919508	0	0.0119088149089567	0.399562294499192	0	0	0.163502052626784	0.050308848287617	0.0470153654465851	0	0.0217871160241706	0	0.0057963041735578	0.0744474827326072	0.0520159475353232	0.0661023328367765	0.0105140422431762	0	0	0.00432168856039341	0	0.025790621532909	0.084	0.117788191037849	1.05849880140705
TCGA-BP-4991-01A-01R-1334-07	0.00863735870213671	0	0	0.0317513186145817	0	0.18922215919869	0	0.0169378654762374	0.0326508794482921	0	0.080877764168324	0.0398476043261439	0.0595688451378197	0	0.089182366217463	0.330285464162521	0.0104271866423875	0	0.100660219297487	0	0	0.00995096860791572	0.038	0.172293521231075	1.01440528387291
TCGA-A3-3359-01A-01R-0864-07	0.0143963616016459	0	0.00339302228053749	0.208022174006731	0	0.241376576799655	0	0.038377304708292	0.0427465483503042	0	0	0.0338583162499128	0.0890065860209693	0	0.111224542559695	0.157294903456388	0.00851600582482533	0	0.0422727025471468	0	0	0.00951495559389757	0.001	0.349876049852749	0.943535470242764
TCGA-A3-3357-01A-02R-1420-07	0.00711358369204541	0	0.00470262998188016	0.269772860748761	0	0.0633121571967581	0	0.0529220824663716	0.0478279863501691	0	0	0.0582051959413915	0.0239711802640322	0	0.0211631170901957	0.348961049959702	0.00214744892153356	0.000867062816453185	0.0794970994242131	0	0	0.0195365451464943	0.00900000000000001	0.266014207763597	0.979938117003206
TCGA-CZ-4859-01A-02R-1426-07	0.0862366390393143	0	0.0102846755360575	0.166897906202849	0	0.167335001293488	0.0262246408329292	0.00564257590845189	0.0308283554662516	0	0.0584784156158656	0.00998220217695431	0.104688543954509	0	0.106644790632071	0.117467104178982	0.0226184893773403	0.0210681147235095	0.0520606401751374	0	0	0.01354190488629	0.037	0.175466562020442	1.01401753131438
TCGA-BP-4961-01A-01R-1334-07	0.0170628422888755	0	0	0.129754846608772	0	0.247908091757276	0.0246221199618273	0	0.0109521455372399	0	0.0842276278341155	0	0.0494787291306121	0.0177405961868847	0.0431956983636972	0.291536106063761	0.00392862861986929	0	0.0731604810435623	0	0	0.00643208660350728	0.093	0.11221640039141	1.04045630540901
TCGA-A3-A8OU-01A-11R-A37O-07	0.0925446242177312	0	0.0175757950468903	0.151383729134221	0	0.23409711400159	0	0.0176512719949577	0.0621934540797002	0	0.0396136628074454	0.0184273412976537	0.0354537981453268	0	0.0602674807923749	0.16785795314639	0.0228548420455609	0	0.0767880785270416	0	0	0.00329085476311718	0.048	0.157136639254674	1.02397603420426
TCGA-CJ-5678-11A-01R-1541-07	0.195879958404933	0	0.0220561799519083	0.0923127824299869	0	0.336956235963972	0	0	0.0242711300816457	0	0	0.0285443141679031	0.0423071674435891	0	0.0433560899000521	0.122127837442634	0.0305864102235115	0	0.0579771309639574	0	0	0.00362476302590705	0.011	0.250749151034838	0.987247526337841
TCGA-BP-4174-01A-02R-1289-07	0.00937733571282475	0	0	0.168465927570822	0	0.188103502015095	0.00568335988716832	0.0202181005861377	0.0497281812259801	0	0.00235935607304914	0	0.101790022302451	0	0.09675928017141	0.237904100238512	0.0204033842915497	0	0.0694589842250047	0	0.00861520412934156	0.0211332615706539	0.001	0.371057163996822	0.929191711027851
TCGA-CJ-4903-01A-01R-1426-07	0.0318088499291432	0	0.0131094807108248	0.192351242895338	0	0.318298998838739	0	0.0164359050786606	0.0252418746026358	0	0	0.0809839803878289	0.0382630727940643	0	0.0766699101664876	0.160783468835779	0.00655127949240633	0	0	0.0322345898616886	0.00320423913003649	0.00406310727636767	0.125	0.0952094710300688	1.0718621724503
TCGA-B8-5159-01A-01R-1420-07	0.0472089450347745	0	0.00109335566348018	0.348586928365001	0	0.165761332187604	0.0029431491955494	0.0337807876756117	0.0622148936172801	0	0	0.033499963750993	0.0262304294763875	0.0280700634427448	0.0898699874043416	0.054826534782209	0.0231281348559862	0	0.0657726526964194	0	0	0.0170128418516174	0.028	0.191275785679338	1.03112440342624
TCGA-BP-4763-01A-01R-1289-07	0.047677530445213	0	0	0.163607706130831	0	0.271262817016506	0.0243959247505131	0.0384524944298561	0.0186154273944745	0.0017722691495879	0.0477225139010927	0	0.0254674002053411	0	0.138213096559629	0.185090996525354	0	0	0.0340922694586736	0	0	0.00362955403292796	0.0639999999999999	0.135906554464385	1.04591239180255
TCGA-BP-4795-01A-02R-1420-07	0.100313743129045	0	0.006630887293293	0.0849439197673751	0	0.28623175473097	0	0	0.0672345139563526	0	0	0.0431892327072673	0.0341763530338163	0	0.022153367599853	0.183369902296605	0.0438620959807947	0.00318107930403672	0.118758041865299	0	0	0.00595510833529192	0.056	0.145266041266834	1.0244882455317
TCGA-BP-4346-01A-01R-1289-07	0.0169136351403062	0	0.0140501175878244	0.486877693719654	0	0.0434080052809915	0	0.0864268364294111	0.0819078430074942	0	0	0.0899385616882816	0.0337849553429035	0	0.0681676851515959	0.0390510013252551	0.0195213564004501	0	0.01490942732599	0	0	0.00504288159984179	0.001	0.334111124627445	0.978962514808412
TCGA-BP-5190-01A-01R-1426-07	0.0218866411210554	0	0.00797876343537	0.211990444298787	0	0.25306065209054	0	0	0.0226465667666306	0	0.0177628055867397	0.0422066200508196	0.0401858155433808	0	0.0912321357250993	0.230373585798678	0.00791111152284772	0	0.0524620337057973	0	0	0.000302824354254456	0.037	0.174789160525961	1.02404095541048
TCGA-B0-5690-11A-01R-1541-07	0.124221783346247	0	0	0	0	0.327802543857157	0	0	0.0266869421529293	0	0	0.0797469780049035	0.0249061275690505	0	0.0938126603713772	0.233604625655631	0	0	0.0833259758363731	0	0	0.00589236320633034	0.822	-0.0179466833964168	1.09177031093319
TCGA-B0-4810-01A-01R-1503-07	0.0794933710965943	0	0.00880225115484147	0.327281042862447	0	0.118899328763475	0.020386047225448	0.0486348651556928	0.0583241072128292	0	0	0.0739016844991168	0.0273519364687705	0	0.0639839360069442	0.133866777197278	0.0118613362625996	0	0.0272133160939631	0	0	0	0.019	0.221394064392091	1.01442290459738
TCGA-BP-4803-01A-01R-1305-07	0.0529745273853996	0	0.00214937939784955	0.181141495399302	0	0.25450685494518	0.00777056318464858	0.0249049834495101	0.016992323789408	0	0.082120324969939	0.0186902058150829	0.020891240190307	0.0397238930203425	0.0767325989086981	0.190477762188066	0.00411278794198414	0	0.0268110594142829	0	0	0	0.098	0.110933146814245	1.05413764169759
TCGA-BP-4164-01A-02R-1325-07	0.00572183011728657	0	0.00681900099160949	0.131400336449574	0	0.237299618764366	0	0.0844943434119803	0.0180421040010349	0.00951381870843615	0	0.0200331931635721	0.132744417191098	0	0.107330130144248	0.207662870738008	0	0.00414260049375708	0.0333449217798446	0	0	0.00145081404518389	0.07	0.129828618599623	1.04014689717641
TCGA-BP-4338-01A-01R-1289-07	0.00380320579268653	0.00619270024632845	0.0128438349392056	0.0707536360055458	0	0.226208572244347	0.00927481251955148	0	0.0711271318630786	0	0	0.019308809114058	0.0117012463680597	0	0.0217926852770916	0.446291384638158	0	0.0141387531435798	0.0772138266177703	0	0	0.00934940123053921	0.338	0.0399645747052673	1.07320187108781
TCGA-A3-A6NL-01A-11R-A33J-07	0.10380681833621	0	0.025078281624198	0.129820179864853	0	0.21577359031223	0	0.0220772330003558	0.0417041620409415	0	0.0375210722316119	0.0487919466735529	0.0676768453932185	0.00954141167610707	0.0675717818527921	0.109338281712579	0.0236048758887134	0	0.091721822459411	0	0	0.00597169693322549	0.016	0.232468695833696	0.990186941123734
TCGA-CZ-5451-01A-01R-1503-07	0.0650679650799854	0	0.0143706416449266	0.167306629678203	0	0.252720661078042	0	0.0246666997721447	0.0309266111761773	0	0.0212481039566371	0.0458944655508561	0.0237291026204515	0	0.0701003158509406	0.223013623572152	0.00263245931969738	0	0.0567840359458869	0	0.00153868475389952	0	0.168	0.0790844871317922	1.06166600119303
TCGA-B8-4619-01A-02R-1325-07	0.319771842081816	0	0.0444861318653327	0.0874148498602906	0	0.260077778470866	0	0.00798934242210534	0.0524225337173607	0	0.00456529720507824	0	0.0384449700549636	0.0229779196655525	0.0173176378691656	0.0700961416667571	0	0.00431977359784377	0.0677993588536863	0	0	0.00231642266918138	0.001	0.368597283577278	0.938736092879518
TCGA-BP-4982-01A-01R-1334-07	0.0792790192721358	0	0.0186297660659407	0.106255175934055	0	0.238248245211378	0	0.0190026094756009	0.0330009797970425	0	0.0440906765745218	0.0119942810009135	0.023865355378623	0	0.110176454293795	0.18280265325896	0.0142150457881155	0	0.102952987094266	0	0.00201780980572026	0.0134689410489312	0.028	0.192784908589396	1.00589879424561
TCGA-BP-4998-01A-01R-1334-07	0.0385692452755465	0	0.00229009402686922	0.122684789659939	0	0.343134952902736	0	0.0106203064805149	0.0184355847138142	0	0	0.00372402148656997	0.0245605756888268	0	0.120359000058211	0.215762084937475	0.0249276612877283	0	0.0671023098027703	0	0	0.00782937367899817	0.18	0.0737543776193708	1.06513846389256
TCGA-CZ-4864-11A-01R-1503-07	0.100612080253655	0	0.00379439751621851	0.0661903183810594	0	0.225678998316336	0	0.00229888848340439	0.0110801461053761	0	0.00110719106581512	0.00490689193856976	0.0124315673350435	0	0.0422207463961328	0.211828207441421	0.0366935170242005	0	0.245604995915508	0.0097955301161175	0	0.0257565237111424	0.074	0.124045492957606	1.02981453669811
TCGA-CJ-5677-11A-01R-1541-07	0.150479000125082	0	0.0170549349975	0.0711191568850967	0	0.310703281522456	0	0	0.0381618467599478	0	0	0.0583317946506127	0.0333625989551327	0.000556969616858879	0.0497355979343262	0.148649019561324	0.0303677570333656	0	0.0692977020694955	0	0	0.0221803398888021	0.152	0.0828987803227309	1.05335289313214
TCGA-A3-3326-01A-01R-0864-07	0.114400529187491	0	0.0229835252782069	0.0748719937237183	0	0.28206992871617	0	0.0132385329011878	0.045851899186896	0	0.0395597503637354	0	0.0332026055511968	0.0194062913627596	0.0935854679984412	0.134201166880011	0.0577661714803273	0	0.0618100341454074	0	0	0.00705210322445138	0.016	0.231819644181521	0.988959128392266
TCGA-CJ-4870-01A-01R-1305-07	0.0770531330039827	0	0.0103154119651964	0.0640243846850699	0	0.215584532632973	0	0.00735437070702556	0.0342090434372627	0	0.0176455805063097	0.0463783398468478	0.0806079402478803	0.101864341030898	0.0231554425183634	0.140903945421864	0.017052951782954	0.00335608369170978	0.133746517835295	0	0	0.0267479806863678	0.037	0.176021073076365	1.00619090969046
TCGA-BP-5185-01A-01R-1426-07	0.0464290938237436	0	0.00901333798187962	0.280566612014989	0	0.115596611756546	0	0.0144556094784886	0.177109529271768	0	0	0.100508965589397	0.0159273061512921	0.0165265438196814	0.0522983407356388	0.0993302505412153	0	0	0.072237798835361	0	0	0	0.037	0.179120977546046	1.04112282198155
TCGA-B8-5546-01A-01R-1541-07	0.052199109205873	0	0.00125632784187634	0.211497385371186	0	0.350159285994606	0	0	0.0580577848935043	0	0.0198052638642254	0.0193691067820479	0.0784143072998713	0.0257848679627579	0.00289849412814974	0.131871086758484	0	0.00609625128684283	0.0295146829125741	0	0.0130760456980014	0	0.258	0.0535137624504341	1.09224679440771
TCGA-BP-4781-01A-01R-1305-07	0.0290807617075705	0	0.00485094255720538	0.0393675764927779	0	0.110362537269719	0	0.0348549020285117	0.0348052047640276	0	0	0.0537723097148296	0.0245298818740532	0.0474246005880436	0.0395278882469234	0.393303768092246	0	0	0	0.166188103942021	0.00809563787936885	0.0138358848427017	0.025	0.200392563207335	1.0127824259502
TCGA-BP-4335-01A-01R-1289-07	0.15933692927406	0	0.0961207629140302	0.214946705716822	0	0.126718512179591	0.0047887812880842	0.105438713831104	0.019266732809471	0	0	0.0393235531621986	0.014236488660932	0	0.113390963462743	0.0851608864662856	0.0101390036322551	0	0.0110700037061674	0	6.19628962568555e-05	0	0.002	0.320879911441943	0.963689247878715
TCGA-B0-5706-11A-01R-1541-07	0.119519788606652	0	0.0237102585300086	0.125792122723869	0	0.306571708198764	0	0.0331549378561729	0.0629810494498844	0	0	0.0877542144147478	0.0237868282698654	0.0123352673736956	0.0449377025572793	0.0691484972202189	0	0	0.0903076247988414	0	0	0	0.434	0.0235864770902549	1.09983998234405
TCGA-BP-4968-01A-01R-1334-07	0.0454124107361466	0	0.0094862937175229	0.353700721772527	0	0.128708448288815	0	0.0618920470575797	0.0693920150805631	0	0	0.0839973065307517	0.0176243577549908	0.00344048495039611	0.0775325584557056	0.0967777689894988	0.0198376533661009	0	0.0276295920769948	0	0.00456834122240717	0	0.002	0.307473449521305	0.978060972882538
TCGA-CJ-4636-01A-02R-1325-07	0.0336161059295719	0	0.00649549127489608	0.287006111251589	0	0.115230653988086	0	0.0345265748207909	0.0389339067717027	0	0	0.046561281246325	0.0505945435768922	0	0.0561883982992465	0.306039546696423	0	0	0.0211158695217825	0	0	0.00369151662269499	0.001	0.333994355359373	0.949978594390974
TCGA-B2-5633-01A-01R-1541-07	0.0220346357140858	0	0	0.118532410125048	0	0.206639658235063	0.00320485505292092	0.0241930400524781	0.0400482102727004	0	0.0100927314663252	0.0178382274514513	0.0596355208925467	0.0580432939217653	0.0713156063447754	0.283093532928923	0.0112980507331636	0	0.0707604381973222	0	0	0.00326978861143087	0.0580000000000001	0.143265154641438	1.02609173692558
TCGA-B0-5703-11A-01R-1541-07	0.123006239565554	0	0	0.110631669422859	0	0.338696283332262	0	0	0	0	0	0.0761447274481523	0.0531523104868101	0	0.0806660927434449	0.0958722849898817	0.0129107670980466	0	0.0832444824207814	0	0	0.0256751424922073	0.107	0.105040468548957	1.05157840812215
TCGA-BP-4176-01A-02R-1289-07	0.0542393343825641	0	0.0111014404524654	0.0660123298352637	0	0.293644733679462	0.00260164935894462	0.00965630742976155	0.00527238663068598	0.00298530811615203	0	0	0.072280398226921	0.122329637835528	0.0288678292766205	0.246292414840913	0	0.0183006150571333	0	0.0378490503378466	0	0.0285665645397385	0.101	0.10741306197915	1.04255997134914
TCGA-BP-4170-01A-02R-1289-07	0.0242398029293855	0	0.00731481294578029	0.119471808507557	0	0.341796344327742	0	0.0468707156659569	0.0308822577654932	0	0.0233315242640694	0	0.0184381889364504	0	0.123763655090276	0.200566292658667	0.0109139080944209	0	0	0.0327016027099254	0.00190616265628711	0.0178029234479886	0.036	0.182391277060649	1.02522610191044
TCGA-A3-3362-01A-02R-1325-07	0.0484098971783943	0	0.00528607583394408	0.204158720316028	0	0.200405062218506	0.00956501546845708	0	0.0233982139004658	0	0.0204241101018758	0	0.0828169288968358	0	0.0874807615882044	0.243865369819068	0.000101142115350896	0	0.0524763687871616	0	0	0.0216123337757088	0.019	0.219228924300795	0.996607122252031
TCGA-BP-5000-01A-01R-1334-07	0.0131482504968346	0	0.00426006001313999	0.315616377802645	0	0.179097357314774	0	0.0787824488024887	0.0576566061757147	0	0	0.0360230313762113	0.0563645963639623	0	0.0985084677621997	0.127720517293347	0	0.0116063304737581	0.0212159561249251	0	0	0	0.01	0.256241135391996	1.00144948327789
TCGA-CJ-4908-01A-01R-1426-07	0.0324404365698738	0	0.0075912894585413	0.259695338718172	0	0.142744707174889	0	0.0315537557984669	0.0198461911626535	0	0.0322279886601442	0.00343928759129706	0.0803988070576446	0.0132918623848765	0.0744059701774824	0.231953742959763	0	0	0.0692363047958962	0	0	0.00117431749029956	0.0659999999999999	0.134481200556563	1.03428953457104
TCGA-B0-5713-01A-11R-1672-07	0.0301569907620394	0	0.000995096068978172	0.190813063175934	0	0.178544813189162	0	0.0230122593073424	0.036583247303109	0	0.0767665841308947	0.0341229639540977	0.0789739518647308	0	0.176364023942203	0.118250018117255	0.00110883750720172	0	0.0543081506770522	0	0	0	0.036	0.182772099896167	1.03102248119615
TCGA-B0-4845-01A-01R-1277-07	0.0105845983144469	0	0.0156991824265165	0.0426843696238573	0	0.501734246749287	0.012495335479841	0	0.0110854015946384	0	0.0749801697605006	0	0.0525308022168951	0.0247227014451235	0.0757797999451881	0.149157897419875	0	0	0.000336971723203477	0.00626440043789565	0	0.0219441228627312	0.368	0.0339831987882154	1.09466108149244
TCGA-CJ-4873-01A-01R-1305-07	0.0520242788565403	0	0.0317925447381254	0.207234310368543	0	0.137408057836416	0.0216473973014399	0.0262361527585849	0.0931190494191176	0	0.0172618218671912	0	0.0339663316942861	0.0294448981369896	0.0695531124673509	0.268043031759307	0.00324048820291033	0	0.00902852459319706	0	0	0	0.028	0.191187137607065	1.01154746830423
TCGA-B0-4713-01A-01R-1277-07	0.0330040226562257	0	0.0104936799086016	0.285168274235302	0	0.169404975671692	0	0.0466066148960873	0.115357244212462	0	0.0580651782777779	0.029272784544002	0.0198200257312546	0.0059634872039908	0.107084837394458	0.0825152317572781	0.00715641591386214	0	0.0300872275970059	0	0	0	0.117	0.100407778066307	1.08530243045474
TCGA-B0-4714-01A-01R-1277-07	0	0	0.00226706645730833	0.533785094023877	0	0	0.0389495476957176	0.0111563385391109	0.0562208024057104	0	0.0799214172883871	0.0169370500994661	0.0306762325123537	0	0.104366214957253	0.11154881989307	0	0	0.0141714161277471	0	0	0	0	0.554310680860244	0.832183080355053
TCGA-BP-5184-01A-01R-1426-07	0.0540055036291141	0	0	0.194678889396297	0	0.241143167771761	0.0144860373478072	0.00778508300756842	0.0339188880482231	0	0.0574030358146683	0	0.0226055334068043	0	0.0753831294382343	0.245838461963138	0.0163639026571369	0	0.0324411993353164	0	0.00111851644306312	0.00282865174086845	0.024	0.202990063333928	1.00900828117053
TCGA-BP-4787-01A-01R-1305-07	0.0229659934309357	0	0.000625139878644263	0.0853017934166619	0	0.19363019819366	0	0.039919006944968	0.0284270525681418	0	0	0.0214531968810491	0.112092619133218	0.0455407856788603	0.0694581508124131	0.312944971121564	0	0	0.00272250369257319	0	0	0.0649185882473102	0.001	0.378133484413733	0.926682993024707
TCGA-CZ-5985-01A-11R-1672-07	0.0828447865716538	0	0.0291265843078579	0.122312085377674	0	0.235369195278151	0.0135738435327792	0.0224684960441963	0.0141617085493885	0	0.0127142288543829	0	0.0254265582232548	0.0675688796020372	0.0749991091580976	0.275102189151886	0	0	0.0115851527956937	0	0	0.0127471825529469	0.054	0.147619546519466	1.02632005884523
TCGA-B0-5399-01A-01R-1503-07	0.0205327219677502	0	0.00631479853573042	0.120366272160725	0	0.287738219411459	0	0.0145788466877197	0.0775801699826778	0.00595755568822821	0	0.0751889468211304	0.0100147641449418	0	0.10386166202232	0.126234658052466	0.08153903397575	0	0.0700923505491011	0	0	0	0.001	0.338282949835584	0.94842950602487
TCGA-CJ-5672-11A-01R-1541-07	0.14547172663096	0	0	0.042883376894274	0	0.377030334470462	0	0	0.0609591326907601	0	0	0.0841950185575752	0.0332619848189855	0.0120222499207334	0.0484860320313513	0.173757691754394	0	0	0.0219324522305047	0	0	0	0.67	-0.00458776117478854	1.10433670492506
TCGA-AK-3465-01A-02R-1325-07	0.0782985690832297	0	0.0174651046023461	0.0273782581200933	0	0.239145703186678	0	0	0	0	0.0348113103451331	0.0214267111919018	0.0430252029519463	0.0275856004393216	0.0883625449486829	0.192799671083587	0.101519836945446	0	0.110386504871406	0	0.0177949822302282	0	0.0610000000000001	0.140081901805677	1.01714096400338
TCGA-CZ-5469-01A-01R-1503-07	0.0213869832161914	0	0	0.170294543667477	0	0.149753425014074	0.0044020441552635	0.0181923815154859	0.0645539181188196	0	0	0.0288648431905647	0.0210519721968905	0.120814262989284	0.0399500474487377	0.308741384751758	0.00319687626259498	0	0.0306757605744571	0	0	0.0181215568984008	0.13	0.0922304639118151	1.0547877299044
TCGA-BP-4798-01A-01R-1305-07	0.005832628903383	0	0.05389096722685	0.296937290031544	0	0.0812974344304648	0	0.0415757903412249	0.0715302363296063	0	0	0.0554136298237524	0.121776611229227	0	0.11192582619397	0.145497365357339	0	0	0.0132470395918857	0	0	0.00107518054075329	0.093	0.112550607414907	1.056266910133
TCGA-BP-4971-01A-01R-1334-07	0.025160203527819	0	0	0.0898108168100488	0	0.252518089149869	0.0078304552912651	0.0325521321419312	0.105078977811758	0	0	0.043114670157686	0.0224906480207773	0.129399007595329	0.107346960256608	0.10598293837322	0.0191428450138573	0	0.0595722558498308	0	0	0	0	0.491525437928983	0.870920414369795
TCGA-CZ-5459-01A-01R-1503-07	0.0422202587843858	0	0.00525154380271258	0.262799560468559	0	0.229174282181919	0	0.0525572059931353	0.0312618490805983	0	0	0.00698478125007963	0.0151697422868577	0.01227384203283	0.134258192747297	0.159517761749281	0	0.00350897122734985	0.041028772468517	0	0	0.00399323592647781	0.0580000000000001	0.143003898660175	1.05017524854333
TCGA-B0-4710-01A-01R-1503-07	0.083249486453446	0	0.0139485090631456	0.252123914461768	0	0.181533270443165	0.00369128432569754	0.0314389573527626	0.0654589832957082	0	0.08897109959752	0	0.0725212539516352	0.0723077018994338	0.0342961686333963	0.0805494123536326	0.00239928015739083	0	0.00990137695304502	0	0	0.0076093010582531	0.071	0.127356635738253	1.05238753902654
TCGA-B8-4148-01A-02R-1325-07	0.0364102927113293	0	0.0155635667100216	0.427457128662852	0	0.118163296645408	0	0.0740270708328735	0.0384912850334612	0	0	0.0665817238176323	0.0439529100497187	0	0.0874280109064299	0.0625434058677223	0.0111753064080175	0	0	0.0182060023545343	0	0	0.02	0.209775396809613	1.03955352946015
TCGA-BP-4337-01A-01R-1289-07	0.0588216924058957	0	0.00783481745936161	0.104844959510139	0	0.273024101035177	0	0.00764710005038947	0.0653911922601974	0	0.0164043025496976	0.0261395661557106	0.0284423264648091	0.0366540511978591	0.093479742929867	0.137275186721669	0.00802716755787693	0	0.133515850796417	0	0	0.00249794290493283	0.134	0.0904235773348807	1.05043173701428
TCGA-BP-5175-01A-01R-1426-07	0.00828096235121447	0	0	0.316880898595669	0	0.0378348743304313	0.00229979756757311	0.0314238425144043	0.148225098427051	0	0.0279017307968276	0.0201670778874671	0.0300897107288178	0.0441272591800251	0.0690564089905597	0.212321796501312	0	0	0.0257503463220007	0	0	0.0256401958066478	0.004	0.296784668473896	0.971308639851607
TCGA-BP-4973-01A-01R-1334-07	0.0448845472230658	0	0.00310724787426138	0.212027690560136	0	0.31029614820033	0	0.0396188188808493	0.0054702992800706	0	0	0.0135667842816812	0.0796483688830608	0	0.109557599325505	0.144209255008501	0	0.00679557522570075	0.0233955976201092	0	0	0.00742206763672936	0.004	0.297213883433678	0.972006276230363
TCGA-B0-4839-01A-01R-1305-07	0.021945045605025	0	0.0015199634560701	0.191752047841412	0	0.0951938719126618	0.0108867262632472	0.0312662101977953	0.0257304096984179	0	0.0657374730485052	0.0611618485440276	0.106450251745051	0	0.0386163756992899	0.170596985682391	0.0248968248156371	0.00583774112463778	0.137162843426029	0	0	0.0112453809398028	0.0610000000000001	0.141156249280377	1.02813917819627
TCGA-BP-4969-01A-01R-1334-07	0.0930832160485433	0	0.0723843734310634	0.0736009012537303	0	0.176733864832514	0	0	0.0227424902063379	0	0	0.133444421017453	0.0114110397010035	0.0272820120324939	0.103810517485513	0.126124907881867	0.0182970577107818	0	0.1410851983987	0	0	0	0.019	0.21635073432559	0.99986390083081
TCGA-B0-4811-01A-01R-1503-07	0.0502987639210537	0	0.00336308491368404	0.0916304125126228	0	0.27186154260944	0	0.0481403482880004	0.0952882656785125	0	0	0.0723759335979588	0.0273220062065761	0.00317257082298835	0.167707006467827	0.0781877896723747	0.0370702870361397	0	0.0535819882728214	0	0	0	0.116	0.10191083867148	1.06991680637915
TCGA-CW-5580-01A-01R-1672-07	0.0109699144556021	0	0.000188075098793022	0.0554889182187879	0	0.211260642948467	0	0.0437277659628359	0.00414916046525985	0	0	0.0754057483876755	0.19218291050267	0	0.0436306314941824	0.276760943828476	0.00974681300869227	0.0189865252692147	0.0399367586664263	0	0.00505743871134	0.0125077529815779	0.037	0.17983463102769	1.01155531793822
TCGA-B0-4827-01A-02R-1420-07	0.106714974375743	0	0.139916687077215	0.174443788838429	0	0.172479867250876	0	0.0404871700856595	0.0526555464160929	0	0	0.0264987404652714	0.0243962224732943	0	0.0534921532878238	0.175604230928217	0	0	0.0238646240226328	0	0	0.00944599477874601	0.002	0.316393427169528	0.959679779632655
TCGA-B0-4700-11A-01R-1541-07	0.15100716778702	0	0.0359527743452392	0.0340965109144032	0	0.27608539131145	0	0	0.00462799752059835	0	0	0.0414784453035085	0.0595475803277733	0	0.0965859647603963	0.209192726835146	0.0220608818859093	0	0.0611546068400685	0	0	0.00820995216848745	0.033	0.185115148355804	1.00725609302675
TCGA-CJ-5681-01A-11R-1541-07	0.0303913352935264	0	0	0.0387116017764254	0	0.066249647460512	0	0.00348201382783558	0.0256448969387163	0	0	0.0290760436263766	0.0522993339831365	0.0901002010751995	0	0.213355440435479	0.380884118096086	0.014846035622955	0.0504178624865819	0	0.00204519814078648	0.00249627123638356	0.001	0.331572303256222	0.951677252903014
TCGA-CW-5590-01A-01R-1541-07	0.01714196743046	0	0.00172729197660848	0.198479311428165	0	0.250499793294472	0	0.0349721258854164	0.0302672260219426	0	0	0.0862776441484474	0.03897957266744	0.0249965033111825	0.126256542579746	0.16848288625354	0	0	0.0195691607639799	0	0	0.00234997423859878	0.001	0.411622053374578	0.914656702104603
TCGA-CJ-4916-01A-01R-1426-07	0.0195422952246469	0	0.00940418156880107	0.493383271574056	0	0.0391934092524322	0.00114635490286248	0.0824260870270926	0.0607522013681121	0	0	0.0811263232011845	0.0209242503537264	0	0.080067186538087	0.0858226647973384	0.0178983107260711	0	0.000981713623866882	0	0	0.00733174984172238	0.011	0.253398093987321	1.02298228805432
TCGA-BP-5004-01A-01R-1334-07	0.0182543055399238	0	0.000588951835039858	0.0671550007491178	0	0.186755388045711	0.0179475474970249	0.00269194026352906	0.0440427881998672	0	0.0604457930200977	0	0	0.331469933405261	0.0648971245972411	0.174564515962196	0	0	0.0268404160360124	0	0	0.00434629484897867	0	0.44003786316338	0.898300282843593
TCGA-BP-4345-01A-01R-1289-07	0.0244748345970635	0	0.00348648069192604	0.0632514757672421	0	0.193916282709091	0.0156745310706187	0.0227729036806268	0.0523413082589029	0	0.027387644433148	0	0.0119738735861709	0.26887750050994	0.0499949396337253	0.234175762949374	0	0	0.0316724621121709	0	0	0	0.014	0.242419514411996	0.993657997721251
TCGA-B8-5551-01A-01R-1541-07	0.0348963253063561	0	0.0171981195055131	0.234185938277594	0	0.144794526285765	0.020840324113926	0.0637717965622383	0.0683680525008429	0	0	0.000349509548940441	0.0118498505703654	0	0.106793315674628	0.218729021679525	0.0227608811586957	0	0.043044874347449	0	0	0.0124174644681613	0.137	0.0891454745028793	1.05942463749665
TCGA-BP-4987-01A-01R-1334-07	0.043393748285703	0	0.00522297009926766	0.314951762514615	0	0.158427620842042	0.00376138006158397	0.0119497156528579	0.0401657572970004	0	0.0442819139583904	0.0050621679742074	0.048783892837835	0	0.0670601634202518	0.186587089529329	0.00793168333378695	0	0.055113389362895	0	0	0.00730674483023444	0.00600000000000001	0.276311199453655	0.979101049743241
TCGA-CJ-4872-01A-01R-1305-07	0.152737123902329	0	0.0318226346789445	0.117395541278195	0	0.308491975392698	0.0144088204271047	0.0237501674689152	0.0138624291917205	0	0.0267376432038529	0.00932606572919218	0.0242289668578922	0.0149048135355301	0.0758336312344956	0.106860562135461	0.0175584003669702	0	0.0572632388785976	0	0	0.00481798571810154	0.01	0.262076051423377	0.981757506310458
TCGA-CZ-5982-11A-01R-1672-07	0.120061399355426	0	0.00743441295562627	0.0142028666994454	0	0.272324178469815	0	0	0.038309323311642	0	0	0.0652146949376874	0.0390576457294927	0.0190124684637052	0.0292963556223376	0.207673322788101	0.0131004455378927	0	0.151301259632697	0	0	0.0230116264961315	0.399	0.0281413562468416	1.06395076923424
TCGA-CZ-5988-11A-01R-1672-07	0.253683787701267	0	0.0454455680904526	0	0	0.270533096300541	0	0	0.0117712504580209	0.0148803192999557	0	0.0494314697623421	0.0431219198000345	0	0.0672849989878843	0.206955189377787	0.00397639958997481	0	0	0.0155786142364535	0	0.0173373863952866	0.049	0.153773812860589	1.03200478912793
TCGA-BP-4777-01A-01R-1289-07	0.0690921631529798	0	0.0075856512859496	0.338377099638304	0	0.140841198977052	0.0169273499953818	0.0631022752476868	0.0399176035150788	0	0	0.0542392858573177	0.0307885829884873	0.00744565480939603	0.0412691453890258	0.185149831997953	0	0	0.00302270449096518	0	0	0.00224145265442236	0.002	0.309838340677833	0.970037449111497
TCGA-CJ-6033-11A-01R-1858-07	0.122466361005478	0	0.0122118941302444	0.192710160712387	0	0.187680971893574	0	0.0118601189878389	0.122534621761927	0	0	0.0784547611860863	0.0608783617692124	0	0.0188645895965532	0.136659402771532	0	0	0.0556787561851663	0	0	0	0.073	0.125095847170951	1.05091888849073
TCGA-CW-5581-11A-01R-1541-07	0.155979129486962	0	0.0018969208470609	0.124133334209588	0	0.316706967208882	0	0	0.0135759801323422	0	0.0078815765559104	0.00612209927706507	0.049317113044524	0	0.10462060610504	0.188936225650946	0.00314072573014039	0	0.000244502093962803	0	0	0.0274448196575765	0.37	0.0331011643230879	1.0844089466613
TCGA-CW-5581-01A-02R-1541-07	0.0258512272388991	0	0.000552158790841444	0.202130108917292	0	0.35540622898612	0.018350714669411	0.0137320990177988	0.0247147587881907	0	0	0.0232167283270573	0.0202675815574691	0	0.10358531939312	0.119330473984376	0.0324317720239592	0.00994503568185444	0.0453217748153684	0	0	0.00516401780824242	0.005	0.285814787455806	0.980290128346116
TCGA-B0-5095-01A-01R-1420-07	0.0389279254803694	0	0.000933449796527003	0.218763404278018	0	0.174538829039715	0	0.0167387502894252	0.0547668939234972	0	0	0.130481647316964	0.0457476735950779	0.0252976843545955	0.103338002399907	0.124404670006778	0.0197703944280363	0	0	0.0415529661220667	0	0.0047377089690238	0.024	0.205036302804295	1.02210264763919
TCGA-CW-5589-11A-01R-1541-07	0.12037202544587	0	0.00720011834949088	0.0750123230590831	0	0.28868688653652	0	0	0.00917181180992996	0	0	0.0449323291428848	0.0393117052729682	0	0.0687074927261724	0.203009324183124	0.0494377163058018	0	0.0558138467068371	0	0	0.0383444204613177	0.169	0.078723064631977	1.04862142278415
TCGA-BP-4177-01A-02R-1420-07	0.214763811429565	0	0.0191412717197435	0.120886533776231	0	0.236270724617192	0	0	0.0156072591994917	0	0	0.0217410953399093	0.0385048164418612	0	0.0798344689421253	0.17792867277137	0.0319571704599575	0	0.0433641753025531	0	0	0	0.011	0.250500079762097	0.985006099043027
TCGA-DV-5574-01A-01R-1541-07	0.117461669319619	0	0.0722240004312034	0.231224999684472	0	0.14991515899823	0.0137311759098258	0.0130540142649697	0.0138542076372104	0.0170086936552412	0	0.00141708394095446	0.00677066931827923	0.000242736034201728	0.0545174728838528	0.258826965199412	0.0249542199911348	0	0.0095013411507119	0.00700628372560588	0	0.00828930785507517	0.01	0.257963345141754	0.982141458960538
TCGA-B4-5378-01A-01R-1503-07	0.135195928386955	0	0.00901610300572915	0.155362186832831	0	0.105734544305546	0	0	0.0125257701641994	0	0.0576078802293675	0.0544248307800716	0.0325243931994436	0	0.0234372251150178	0.26206494363758	0	0	0.110162519244523	0.0075375841785718	0	0.0344060909201638	0.082	0.119069774141972	1.03430307113107
TCGA-B0-5706-01A-11R-1541-07	0.123836318930936	0	0.232828957676546	0.237855669614741	0	0.13692325802744	0.0419476738381513	0.0641906403703721	0.0392906234483184	0	0	0.0102570935433444	0.0161889842550292	0.014045660056862	0.0382091889339537	0.0356072913273412	0	0.00297203975612131	0	0	0	0.0058466002208426	0	0.478482191364904	0.882228716307395
TCGA-B8-A7U6-01A-12R-A37O-07	0.191968772629909	0	0.0514225535765302	0.0793023014039936	0	0.185778961808013	0.00659725675588799	0.0204245100828926	0.0231599918679179	0	0.0121803226731391	0.0607997174990728	0.0488080965308768	0.0434539022563032	0.0608174988099652	0.121131285529223	0	0	0.00288780474921277	0.084563172827286	0	0.00670385099977753	0.015	0.23822686344974	0.99097384605074
TCGA-A3-3358-01A-01R-1541-07	0.0213364504342513	0	0.000527628133555063	0.195556350673286	0	0.215752618881868	0.00659928710953345	0.0220861336470053	0.0436837222744991	0.0152339747823062	0	0.0228830395632827	0.0123026792170565	0	0.0639279580787043	0.300557359173964	0.0159609353480847	0	0.05811098561134	0	0	0.0054808770712635	0.269	0.0513823679399876	1.07324215488628
TCGA-A3-3308-01A-02R-1325-07	0.0315852116761181	0	0.00460817977531925	0.109738377715101	0	0.144267460172802	0.0187988367836359	0.0078457309149047	0.0322351019685803	0	0.036174159134623	0	0.0900373264530592	0.0236570599692518	0.105932703581348	0.339463663410977	0.00102712582232222	0	0.0546290626219583	0	0	0	0.141	0.0880257951049554	1.04878579530854
TCGA-B0-5402-01A-01R-1503-07	0.110979549663495	0	0.0252515150290032	0.0805772585913903	0	0.274889139951697	0.0123762170929759	0.0304217940740508	0.0303727188595649	0	0.0655566111641604	0.024498925791529	0.0309432822404155	0	0.181490175662157	0.074566102738132	0.00520601848334496	0	0.039242731826458	0	0	0.0136279588316256	0.002	0.312859459509453	0.965179586851741
TCGA-CZ-5454-01A-01R-1503-07	0.0126716014187954	0	0.00100498099115035	0.107912435172006	0	0.184717098504428	0	0.00291513808070465	0.0186451379099215	0	0.0186168272669184	0.00440757027609178	0.00700898289821197	0.10319350159236	0.0287147750743009	0.456251605956349	0.0285341648526959	0.00499244190950193	0.000311766211886257	0.000585857123097739	0	0.0195161147615798	0	0.435147209161974	0.900517485745223
TCGA-BP-4995-01A-01R-1334-07	0.0734270559914747	0	0.0151427819899546	0.147769054331947	0	0.199928232420686	0	0.037665664575142	0.0102567515765426	0	0	0.111398348703449	0.059547168897913	0.0738257372261431	0.1047535259064	0.0930978630337961	0.0185562869471521	0	0.0528564757480971	0	0.00177505265130177	0	0.089	0.114519772412596	1.047638690675
TCGA-CW-6087-11A-01R-1672-07	0.082592894084473	0	0.00415832406045304	0.0455292250729388	0	0.220425621618227	0	0	0.0367131585808268	0	0	0.0583696579243273	0.0321917735130203	0	0.0462407793505466	0.351564096582189	0.000274520209603495	0	0.0962129492535973	0	0.0146697427827921	0.0110572569670047	0.809	-0.0166800664531904	1.08389639361866
TCGA-CZ-5461-11A-01R-1503-07	0.113177580132891	0	0	0	0	0.268664013743022	0	0	0.00430305040521877	0.0159982889985397	0	0.0983174415849991	0.114162158452188	0	0.0497788826502664	0.252527369081573	0.00440857007877389	0	0.026515326896745	0	0.0521473179757837	0	0.706	-0.00780361101344441	1.0833869064201
TCGA-B8-A54F-01A-11R-A266-07	0.0797833810173005	0	0.0153681752204126	0.063563156958133	0	0.189357534211268	0	0.00249946908005172	0.0171490231679465	0	0.00490997083566479	0.021485523839501	0.226646988641216	0	0.0218258070887175	0.324972687473856	0	0	0.0324382824659325	0	0	0	0.026	0.197637589609948	1.00413826596707
TCGA-B0-4847-01A-01R-1277-07	0.0758324087817721	0	0.029185062110177	0.419588250563743	0	0.0459017936015448	0.000542580933691956	0.0639332856868571	0.117158739826323	0	0	0.0561350252024364	0.0443448325390021	0	0.0742144504134063	0.0424903080289737	0.0158678110619685	0	0	0	0.00998145226553345	0.00482399898457082	0.001	0.331894305039074	0.968595291335337
TCGA-BP-4162-01A-02R-1325-07	0.0289435407983021	0	0.00174781470963334	0.257992218422283	0	0.199697724842579	0	0.0895757375121211	0.00733972145365664	0	0	0.104547749856235	0.0465111750641687	0	0.0691471775637195	0.187046649617598	0	0	0.000794304743176782	0.00126741912912091	0	0.00538876628740569	0.00700000000000001	0.271550640112062	0.99139453462352
TCGA-B0-4712-01A-01R-1503-07	0.0310825834139452	0	0	0.186777649379261	0	0.151257651054607	0.0441858687580226	0.0146694830866936	0.107644619250805	0	0	0.02357225544201	0.077106819128688	0.0708426139354791	0.133919096662082	0.136638584782092	0	0	0.0223027751063139	0	0	0	0.011	0.249393606759016	0.989872042888247
TCGA-DV-A4VX-01A-11R-A266-07	0.0169112191936909	0	0.00794128992255222	0.364990726777436	0	0.00260665859076158	0	0.0530668225604782	0.133721418801882	0	0	0.034338582852536	0.0453858727321517	0.10739854206867	0.097228356475918	0.0629897775638493	0.00572543430779946	0	0	0.042429387893811	0	0.0252659102584632	0.031	0.185890008173796	1.02999786535926
TCGA-BP-5177-01A-01R-1426-07	0.0532969976760935	0	0.0136163198871775	0.201146778891236	0	0.186990254160339	0	0.0224705024010106	0.0978622552936837	0.000527532824590361	0.0224059574786489	0.0472758595291391	0.00286890504726161	0.0871328912642017	0.117839066967506	0.0795684573301986	0.0024266416380293	0	0.0645715796108842	0	0	0	0.0659999999999999	0.134568848516691	1.04813626717748
TCGA-CW-6093-01A-11R-1672-07	0.0224746412675307	0	0.001947996369151	0.0612488395057119	0	0.169379708497588	0	0	0	0.0543436515156165	0.0859100970538557	0.0216065597377771	0.17927348452879	0	0.0442560657138072	0.189204553313485	0.00655310139183427	0.0216857095399308	0.133804219840841	0	0	0.00831137172408171	0.071	0.127076637720711	1.02965541754553
TCGA-B0-4818-01A-01R-1503-07	0.143645038861645	0	0.148982680631202	0.188934449732274	0	0.19794871078512	0	0.0438825957864126	0.0371430037753547	0	0	0.0481717547836481	0.0443620841162125	0	0.0801532100800739	0.0311091397417139	0.016628463420107	0	0.0190388682862369	0	0	0	0.001	0.33877367411081	0.956803296683685
TCGA-CJ-4634-01A-02R-1325-07	0.0361004098055244	0	0.00788547873777851	0.113418490715269	0	0.214927790588912	0.00525747800759215	0.00192110330252271	0.0212256412919989	0	0.0302383444757062	0.00770278519546451	0.0779037840342905	0	0.0473476618783424	0.339590801198399	0.00500605516578528	0	0.0914741756024143	0	0	0	0.044	0.163262075123319	1.01547929125799
TCGA-B0-5696-11A-01R-1541-07	0.0967150397197678	0	0	0.135100622502287	0	0.25664708038101	0	0.0192743299993283	0.017308996457823	0	0	0.0259644760461888	0.0327982430657415	0	0.0875734091583664	0.184130892398962	0.0630565774715859	0	0.0733040867502236	0	0	0.00812624604871505	0.576	0.00547995502377573	1.0805198460384
TCGA-AK-3450-01A-02R-1277-07	0.130537475429917	0	0.0363464187014776	0.192006735441136	0	0.177660965812821	0.00390976301115785	0.0192660613232664	0.00422418532897581	0	0.0272021819593075	0.00736929690774671	0.0579339262878756	0.0226974764877072	0.132169498877949	0.142334826810658	0.00238474838031868	0	0.0439564392396843	0	0	0	0.221	0.0616497953218911	1.06819291747484
TCGA-BP-5009-01A-01R-1334-07	0.129194673535514	0	0.0246667154955709	0.251730415900683	0	0.182302709034667	0.00359478895996246	0.0540630964288406	0.0949844368320222	0	0.00609311841953019	0.0139378039435377	0.0436544124826314	0	0.0554592582896997	0.104163953842743	0.0129943868829728	0	0.01876372568817	0	0	0.00439650426345401	0.01	0.253965336649433	0.99521148569623
TCGA-B8-A54E-01A-11R-A266-07	0.0860507008182479	0	0.0178995682527132	0.0937307141748585	0	0.22977261485536	0.0203841179573811	0.0964825760492442	0.0110259417750743	0	0	0.00828636976880721	0.0928166986327766	0	0.0837721725661775	0.209286625474361	0.0238880067063598	0.0093124268145752	0.0172914661540645	0	0	0	0.0570000000000001	0.143729605219766	1.02668332834618
TCGA-BP-5174-01A-01R-1426-07	0.0121055157635349	0	0.0029876515028114	0.276289503853158	0	0.0674659944258398	0	0.0699723448674863	0.0566814749731666	0	0	0.0232434476486589	0.174580351880285	0.0236093280928515	0.100078488802036	0.152421447139606	0	0	0.0405644510505649	0	0	0	0.0600000000000001	0.141389305988843	1.03603977032693
TCGA-BP-5191-01A-01R-1426-07	0.00538553122588632	0	0.0338869427570505	0.127505777612612	0	0.204605905722546	0	0.0791260075689723	0.117523594118667	0.0338910257350823	0	0.046020599503663	0	0.104257664400732	0.0769599342732422	0.133343152727142	0.00166150877794446	0.0050762260214086	0.030756129555051	0	0	0	0.122	0.0969057221890949	1.06367433343078
TCGA-CZ-5457-11A-01R-1503-07	0	0.00561764026940238	0	0.0669969789761466	0	0.22927602600184	0.00708341899494205	0.000802193589419456	0.09489099618745	0	0	0.0730188932311717	0.10265458685604	0.0460965389122918	0.0968215742006684	0.0400431575922945	0.0120743596545287	0	0.205237601005608	0	0	0.0193860345281964	0.567	0.00617075197946093	1.08644490276829
TCGA-B0-4814-01A-01R-1277-07	0.0327898190806807	0	0.0139693163962138	0.171989331786925	0	0.297855759486322	0	0.0417186444076335	0.0270534764674223	0	0	0.044125751436669	0.0663011473008123	0	0.0920054415771236	0.154162701069925	0.00175325765458807	0.00139227027397832	0.049247764990409	0	0	0.00563531807129713	0.226	0.0600610226128358	1.07683243241921
TCGA-B0-5116-01A-02R-1420-07	0.0468888561017647	0	0.00734071995222249	0.139460740779364	0	0.368399590360383	0	0.0325060580384864	0.0315086224737511	0	0	0.052081387407763	0.0208685110745593	0.0560119427650392	0.0796180881649516	0.0647806505523646	0	0.00500217215818413	0.0944050107870869	0	0	0.00112764938407933	0.098	0.110053394033017	1.06066830646436
TCGA-CW-6088-11A-01R-1672-07	0.0850998711440111	0	0	0.0718280413564693	0	0.181137531557222	0	0	0.0665065658598427	0	0	0.0822322370437541	0.0541288182787469	0	0.0171978455559189	0.28291233745449	0	0.0254440787964409	0.0902021308727588	0	0.0389989044936411	0.00431163758670398	0.941	-0.0297667881476325	1.08739770318654
TCGA-B0-5084-01A-01R-1334-07	0.0190385750401298	0	0.00519544861527734	0.224758429703756	0	0.0559451851493798	0	0.027242762383121	0.139684982974881	0	0	0.0282430679679287	0.000847502443046286	0.220071018722231	0.0530282857317118	0.158903689586407	0.00262159639354705	0	0.00302990505409695	0	0	0.0613895502344867	0.044	0.164882506633207	1.03168553089394
TCGA-B8-A54H-01A-11R-A33J-07	0.00319332139254009	0	0.00821992470781499	0.453197485165011	0	0.0507312366668905	0	0.0772928912410989	0.0683861788082641	0	0.0402214651580349	0.0457730030654571	0.0711993991607994	0	0.0444494674225224	0.0994443859740124	0.00276524110774348	0	0.0351260001298108	0	0	0	0.004	0.303145977973364	0.985243923971544
TCGA-B8-4621-01A-01R-1503-07	0.0226266734429594	0	0.00275981389747351	0.0808301797056314	0	0.157451693623658	0.00524628321992046	0	0.0362335552093809	0	0.00598563531793882	0.00692542935158884	0.0594855152619974	0.0783493026721446	0.0317839810526268	0.396883736148697	0	0	0.0714925527835707	0	0	0.0439456483124121	0.015	0.237866284148088	0.989560971973751
TCGA-BP-4790-01A-01R-1305-07	0.0512791834688	0	0.00178123850835006	0.222382543978572	0	0.271196537307394	0.0161363482020726	0.0311856183001594	0.0342142325612583	0	0	0.0216254787026796	0.0224882156663947	0.0784003995349105	0.0804431165893548	0.1090617006667	0.0249952777762997	0	0.0348101087370546	0	0	0	0.129	0.0929967268436926	1.06492843044899
TCGA-A3-3335-01A-01R-0864-07	0.0921979442106457	0	0.00251956164693957	0.0655818110761293	0	0.286492166385926	0.0766671962808424	0	0.0799955415413174	0	0.0533307431961948	0	0.0305090768273416	0.0397450573902172	0.0458592987981817	0.141256569832919	0	0.0135971011905446	0.0339306704290684	0	0	0.0383172611937323	0.072	0.126162193311257	1.03474238198086
TCGA-CW-5587-01A-01R-1541-07	0.00461619779267416	0	0.000767793852743534	0.389353530726899	0	0.0439401264356234	0	0.037488397943894	0.0600572640934064	0	0	0.0543304943720925	0.0731517514605208	0	0.0950173078234405	0.207013270490736	0.00466896810841296	0	0.0295948968995566	0	0	0	0.001	0.372490204153487	0.935313361266047
TCGA-BP-4999-01A-01R-1334-07	0.0375243653796317	0	0.00192908827750232	0.0852590643117288	0	0.26907719494543	0	0	0.000653729081130144	0	0.0517490319858507	0.0116943486964118	0.114479473779826	0	0.0527126194784953	0.258083258538763	0	0.00228754234892442	0.103816384666953	0	0	0.0107338985093533	0.0590000000000001	0.142942920428126	1.02250773511614
TCGA-CJ-5681-11A-01R-1541-07	0.196598277054946	0	0.0964009531733088	0.104194918021625	0	0.288953173545108	0	0.0359368799907838	0.0285325560398521	0	0	0.0155833674412335	0.0450937216821403	0	0.0178545900110683	0.0684182234813523	0.0455815399925479	0	0.0404630518639032	0	0.0163887477021308	0	0.02	0.210140462791929	1.01290482748739
TCGA-CJ-5671-01A-11R-1541-07	0.0596933796454051	0	0.00558491672613738	0.14453766472591	0	0.252210147457583	0.0198704656993725	0.0234840861156983	0.0517491944761601	0	0	0.0144074875702243	0.00487898120635872	0.0785162779014981	0.0615569139745523	0.228595973053515	0.0049418261948576	0	0.0499726852527283	0	0	0	0.098	0.109558962974111	1.0453256578089
TCGA-B0-4696-01A-01R-1277-07	0.00343985027268066	0.00419635317061349	0	0.0138140184721801	0	0.314802549976338	0	0	0	0	0.0407048505700028	0	0.0261938822517246	0.436543310334712	0.00682086026882486	0.129856874208606	0	0	0	0.0236274504743182	0	0	0.136	0.0894335673632666	1.09126323667986
TCGA-B8-5158-01A-01R-1420-07	0.0351315363325756	0	0.00803596766232565	0.185756797555454	0	0.176252171293289	0.0224893726475342	0.0212009004618796	0.0215323307663128	0	0.0199334074878774	0	0.12543695042809	0	0.102811199159503	0.119361282825891	0.113474688112339	0	0.0229999010418269	0	0	0.0255834942251022	0.146	0.0866215954885209	1.04860717734643
TCGA-DV-5568-01A-01R-1541-07	0.0573316843570357	0	0.0108201462537045	0.283797100634021	0	0.0623245588812501	0	0.0473796959886236	0.076837955508265	0	0	0.0216746838026535	0	0.241120284548636	0.0462122597146157	0.140670120542016	0	0	0.00962282681349831	0	0	0.00220868295568106	0	0.476428627521067	0.878412171610417
TCGA-CZ-4856-01A-02R-1426-07	0.0546628552506006	0	0.00941421166481152	0.294244444538445	0	0.0950232273777946	0	0.0320065974017194	0.104586022292754	0	0	0.0629664061738592	0.0208418966136264	0	0.103162683273481	0.106702085135998	0.0296213961322235	0	0.0867681741446866	0	0	0	0.098	0.110555291790279	1.06037619095976
TCGA-B0-5701-11A-01R-1541-07	0.115662046260023	0	0.0231977438438923	0.059898116497023	0	0.164118038091426	0.0117259067458207	0	0	0	0	0.0348153753693195	0.0634065736145332	0	0.0233159106552675	0.311597836421035	0.0388633849422843	0	0.145339705005055	0	0	0.00805936255432002	0.0620000000000001	0.138972960494069	1.01974817699754
TCGA-CJ-4878-01A-01R-1305-07	0.0505361283177486	0	0.0233375991480961	0.0392590831313359	0	0.313836556700195	0	0.0140324340212804	0	0	0.0623761932609626	0.00150246271483255	0.149744810338131	0	0.144446158589708	0.118101660448128	0	0.0038289720396352	0.0690482166084716	0	0	0.00994972468147621	0.104	0.106072525507506	1.04489851304704
TCGA-BP-4761-01A-01R-1289-07	0	0	0.0291787832443386	0.36911647961506	0	0.0390764903317236	0.0453924537682684	0.0828066936690061	0.133352894241513	0	0	0.0341450599328548	0.0414607830142689	0.00756071234375034	0.0784817070124338	0.103705133206021	0.00738363936726395	0.00462676385172529	0.0225106408606734	0	0	0.00120176554109953	0.221	0.0614957554203673	1.09823100735866
TCGA-G6-A8L6-01A-11R-A37O-07	0.141585691152316	0	0.0209500272054623	0.113443596412914	0	0.173810437487537	0	0.0332970312016341	0.0670996856661869	0	0	0.134032673837527	0.0953723735334922	0.0120109836066536	0.0595217092389435	0.062047753556313	0.0252112273982137	0	0.0574085003620951	0	0	0.00420830934071163	0.017	0.227308142132943	0.999706857481937
TCGA-AK-3425-01A-02R-1277-07	0.0804941827387755	0	0.0220789483191824	0.270372756331781	0	0.0530890829371454	0.000460126112801239	0.0305132099914502	0.0496408767096841	0	0	0.0257668993475709	0.00703515567926557	0.0720379916487896	0.0797280354543745	0.26633122223968	0	0	0.0231402466550302	0	0	0.0193112658344692	0.028	0.191617878003542	1.01092691684848
TCGA-B2-5641-11A-01R-1541-07	0.153134322351462	0	0.00328106115093777	0.0571948780318905	0	0.184672348989592	0	0	0.0876098977972977	0	0	0.143793959758071	0.0286137694435617	0.0188511743095535	0.0437239331727098	0.1113098225666	0	0	0.167814832428325	0	0	0	0.785	-0.0140611576066321	1.10040657565966
TCGA-B8-5165-01A-01R-1420-07	0.181669276315232	0	0.0277050886480099	0.0507655091580542	0	0.331579667632319	0	0	0.0148892731618546	0	0.0232335323144975	0	0.00969131409692075	0.0129461538860444	0.0685672254689001	0.204492068378515	0	0	0.0683117675118163	0	0	0.00614912342783629	0.00800000000000001	0.269352943027518	0.975462051823627
TCGA-B8-A8YJ-01A-13R-A39I-07	0.150747742930265	0	0.0277998071885203	0.0644719743515393	0	0.281869249840512	0.0495139909402455	0	0.0534364094383532	0	0.073472125318646	0	0.0338168802441402	0	0.018688030114278	0.136863834680624	0	0.01022301660269	0.0864534199009004	0	0	0.0126435184492867	0.02	0.212664483647135	0.998719334127183
TCGA-B0-5711-11A-01R-1672-07	0.150977853465431	0	0.00032852539579485	0.0529162152722462	0	0.312078305666917	0	0	0.0143874453975672	0	0	0.0559297483543812	0.0505442886076607	0.00452813436836398	0.0772546765159986	0.180453267312513	0.000328191338649453	0	0.100273348304477	0	0	0	0.448	0.0218506416983296	1.07499480943907
TCGA-CJ-4918-01A-01R-1426-07	0.1547990956545	0	0.0246274734044698	0.115766363563033	0	0.173804760663059	0.0164061207555767	0.0468046629052032	0.0570576373954946	0	0.0151855642926386	0.0115677348624216	0.0139672200975408	0.0825248205119261	0.0666594763558179	0.199629711383231	0	0	0.0164736227768228	0.00146901523249686	0	0.00325672014576756	0.011	0.25162964995935	0.983107058761375
TCGA-B0-5115-01A-01R-1420-07	0.0610689239891226	0	0.0219773956526676	0.0926178771871766	0	0.347097710107233	0.0115816064049692	0.011485129831409	0.0450820229644491	0	0.0884189261356128	0	0.0249836109065905	0.0226634671057744	0.0882421595255026	0.142077553215216	0.0179156472934997	0.000940127470337858	0.0238478422104391	0	0	0	0.00800000000000001	0.270856489594453	0.980086674235602
TCGA-CZ-5455-11A-01R-1503-07	0.0103858741650601	0.0258627510820181	0	0	0	0.315154098545007	0	0	0.0109699463252668	0	0	0.134724614376942	0.0486572373284122	0	0.00135670586468559	0.245680085323439	0	0.0713586814136709	0.0570361168495477	0	0.0645862042938195	0.0142276844321312	0.791	-0.0150407538043907	1.09081649063848
TCGA-G6-A8L8-01A-21R-A37O-07	0.000782874540972796	0	0.0078577345912772	0.0670958331148082	0	0.285555493621608	0	0.00477403803964945	0.0811073907250243	0	0.081882678126093	0.139267237100516	0.0408793440415318	0.0134381419428898	0.0591230954365029	0.0619572240204112	0.0611063033541098	0.00830791587948985	0.0868646954651157	0	0	0	0.177	0.0743885110707962	1.08449465399692
TCGA-BP-4985-01A-01R-1334-07	0.0786783362447351	0	0.00607556325182285	0.00405792886657119	0	0.250560793910072	0	0.0337996645251374	0.0324759303988179	0	0	0.0534770016508959	0.0114113273567353	0.180687508533584	0.0595249158209963	0.186321013240316	0	0.0273287987060206	0	0.0756012174942952	0	0	0.037	0.174502227326028	1.01727835474835
TCGA-CW-6087-01A-11R-1672-07	0.0391219764837485	0	0.0126024309294627	0.378491585611485	0	0	0.0309513912291636	0.0435826351048755	0.0936116243747153	0	0	0.0443562287132518	0.0472606240169998	0	0.127464454111348	0.164117289759522	0.000657871133920172	0	0.0115085498568391	0	0	0.00627333867466792	0.0570000000000001	0.143751065780505	1.05126633651365
TCGA-BP-5168-01A-01R-1420-07	0.0325284480741958	0	0.001087084154486	0.110524496046169	0	0.301049669221834	0	0.0322153620696726	0.0408772746703249	0	0	0.0778213038330947	0.0240997118483842	0.0287117391199514	0.139212006335084	0.0905334138779973	0.010428706128105	0.0117585579906414	0.0991522266300594	0	0	0	0.019	0.221792812420884	1.00730590244185
TCGA-A3-3323-01A-02R-1325-07	0.0270207788281726	0	0.00479675271397759	0.111623167159837	0	0.273386752821276	0.00230182273267495	0.00204036391692179	0.0270213444999865	0	0.0462789470752459	0	0.121460053018354	0	0.10219017260064	0.23736143163351	0	0	0.0429793652280901	0	0	0.00153904777131342	0.005	0.294886619075328	0.964149807253837
TCGA-AK-3445-01A-02R-1277-07	0.0120939176034854	0	0.00084850044814356	0.128193166893236	0	0.310748583809163	0.0192061419699479	0.0313718575847467	0.0661191838853159	0	0	0.00646105621750233	0.00191224366527239	0	0.112364650260358	0.221444189795575	0.0198214887004337	0	0.0655646719498163	0	0	0.00385034721700501	0.005	0.281550460507342	0.976092981366666
TCGA-MM-A84U-01A-11R-A37O-07	0.0495843581565296	0	0.0268474888405811	0.107923120510399	0	0.228155618022527	0	0.0116198542943203	0.118483925381206	0	0.00819721133247426	0.0721411313991262	0.0710369236756696	0	0.0711038844577004	0.156826688934022	0.00860228766709786	0	0.0694775073283451	0	0	0	0.07	0.129504474213753	1.03807837085076
TCGA-B8-4620-11A-01R-1758-07	0.147009693470994	0	0.0504812922584687	0.0868782096235171	0	0.299066223940211	0	0	0.00259340135144584	0	0	0.013154803288764	0.107371324343394	0	0.0324954997428703	0.170242742051869	0.0470838122631593	0.0181016575114013	0.0175586896490865	0.00796265050481876	0	0	0.005	0.294019507705807	0.962806035427637
TCGA-B2-4099-01A-02R-1188-07	0.0297346944739833	0	0.00629411900115286	0.0321144592728738	0	0.221530490567241	0	0.0317986455092634	0.0160536034459491	0	0.045071872861776	0.0280312015649817	0.166852313813401	0	0.128444669829251	0.217487990884526	0.0256888128261096	0	0.0508971259494916	0	0	0	0.00600000000000001	0.277906933783326	0.96989741986866
TCGA-BP-5201-01A-01R-1426-07	0.028660389531748	0	0.00918216508544414	0.417000882040048	0	0.00270895560913856	0.0173342278655435	0.0756271264067753	0.120850995142798	0.050903099726042	0	0.0526060415944382	0.0309815796022632	0	0.0843056586499811	0.0905465333818361	0	0	0.0192923453639433	0	0	0	0.00600000000000001	0.27830242610764	1.00100588383662
TCGA-B0-4843-01A-01R-1277-07	0.055213493703328	0	0.00667828245842394	0.0631412927836347	0	0.203966604702081	0.00556083525204241	0.0170598384779853	0.145217866650626	0.00126711955069778	0	0.031164184374561	0.0196955506667396	0.208074242194492	0.0355069323101776	0.14330020383842	0	0	0.0262414018992451	0.0247207996393843	0	0.0131913514981614	0.019	0.216803296230571	1.00140198949201
TCGA-B0-5085-01A-01R-1334-07	0.00744462300578362	0	0.00471948958317901	0.142925281791171	0	0.255601833552299	0.0244636050764113	0.0141302391772677	0.0571333426465937	0	0.157411742801576	0.0140321497703679	0.0216286312871102	0.0104574413054345	0.109675740225007	0.140257501409785	0.000134162508617707	0	0	0.0399842158593968	0	0	0.175	0.0752586534596783	1.08603157965375
TCGA-BP-4801-01A-02R-1420-07	0.0423595562096903	0	0.00221244510787308	0.104843239743462	0	0.143167874686954	0	0.0255037981382534	0.0260477776932228	0	0.00167560133369053	0.0278520000067806	0.00635849704664918	0.0421764453133914	0.0742146857598686	0.466726656054768	0.00291595342868613	0	0.0332613170958908	0	0	0.00068415238081875	0.001	0.413119739775795	0.910680428395712
TCGA-BP-5198-01A-01R-1426-07	0.15288639224679	0	0.0390642207875241	0.0833338797107054	0	0.237184569311145	0.0142363215158526	0	0.0331328789292623	0	0.0734761765888682	0	0.00971739648300867	0.196057876899523	0.0285509811852485	0.124266960952766	0	0	0	0.0013974153266688	0	0.00669493006263738	0.016	0.234486284013251	0.993245774568966
TCGA-BP-4354-01A-02R-1289-07	0.00957188697715836	0	0.00374040489592327	0.0487475586107197	0	0.181554683774865	0.0229943879440911	0	0.0175874770285017	0	0.0436308022285741	0	0.0413957947689404	0	0.0737689934881885	0.40228799694539	0.00350288818730755	0	0	0.0138692875920172	0	0.137347837558323	0.001	0.325609871095921	0.953073118847149
TCGA-BP-4760-01A-02R-1420-07	0.0772280065765542	0	0.00732697094111172	0.0294851304407462	0	0.0998901480843337	0	0	0.0192248923617114	0	0.010951899012435	0.0047143192815166	0	0.440140015942772	0.0374130827506689	0.154262609782459	0.0203459269169648	0	0.0954494166982807	0	0	0.00356758121044608	0.00700000000000001	0.272008161084228	0.993046731053702
TCGA-DV-5576-01A-01R-1541-07	0.057624155323579	0	0.00918027578834304	0.0555088029421442	0	0.186485247406116	0	0	0.0445367094062917	0	0.0644469566498517	0.0330633898981994	0.066294299194569	0.0620101200355156	0.0752818812581534	0.217160406317099	0	0	0.110509670345208	0	0	0.0178980854349298	0.355	0.0370105531406114	1.0605140509999
TCGA-BP-4789-01A-01R-1305-07	0.0517503543983283	0	0	0.152424187330325	0	0.235696612979069	0.0128512287573982	0.00570787847024308	0.0249767182560931	0	0.075397786263704	0.0129415523996526	0.0149490549207124	0.0165140634190293	0.0743589183303992	0.170637249257097	0.00704019104705326	0	0.133360680211736	0	0	0.0113935239591595	0.0629999999999999	0.136636537312671	1.03218518032607
TCGA-AK-3428-01A-02R-1277-07	0.0846304702068784	0	0.00830686702477015	0.14457230010491	0	0.0703835066421522	0	0.0141061227543609	0.0167925605008694	0	0	0.00715087846608613	0.366859055012832	0.0259709993910158	0.0868551793749146	0.0443802976154366	0	0.022498575249818	0.0298362817043583	0	0.014298602532577	0.0633583034190203	0.00900000000000001	0.267801985336801	0.980874235550067
TCGA-CJ-4900-01A-01R-1334-07	0.0710238100078933	0	0.119011340984157	0.310760553352552	0	0.0604962415305558	0.0309970666101169	0.03738240067705	0.05919846962479	0	0.0215116398083693	0.0045692208017975	0.0408819723558878	0.007829760136504	0.0816784802471056	0.118480674080999	0.00832230155144087	0	0.0135565718884671	0	0	0.0142994963423138	0.00600000000000001	0.275066734795278	0.980511308703686
TCGA-A3-3380-01A-01R-0864-07	0.0668308148024865	0	0.00845245361533252	0.145991119086876	0	0.225857657219437	0.010122744383639	0.000143763361527467	0.00973136772268045	0	0.0712691330665008	0	0.0263935131269373	0.0134332999229378	0.0544189360700452	0.237730957366783	0.012085701023538	0.00599705825870852	0.0911319675789601	0	0	0.0204095133936107	0.027	0.194669823284758	1.00309895010371
TCGA-B0-5694-11A-01R-1541-07	0.262098024281111	0	0.0695247747303922	0.03958730582371	0	0.260831722272924	0	0	0.0356861634775774	0	0	0.0254590120352772	0.0395881914512888	0.00046771735708618	0.070779184448576	0.138465616521647	0.00740397415457692	0	0.018189707179719	0.0129182350944364	0	0.0190003711716788	0.001	0.376664843537393	0.930347329982141
TCGA-B0-5697-01A-11R-1541-07	0.0652113825601304	0	0.0106185018149353	0.319137821486406	0	0.105201661930074	0.0163607666955794	0.0433326571397683	0.0621555766060133	0	0	0.0525809320328902	0.017766223648848	0	0.0497223162659182	0.175567459677866	0.0207341472951219	0	0.0498726226963593	0	0	0.0117379301500901	0.005	0.283349453377924	0.976661883623978
TCGA-B0-5100-01A-01R-1420-07	0.0761890829895582	0	0.00957663902449517	0.0899833508211056	0	0.203751521060756	0	0	0.0824264420358782	0	0.0922358173567468	0.040764899489984	0.0271138340238847	0.128588364723425	0.0768684970249072	0.103893809360328	0	0	0.0578581708250084	0	0	0.0107495712639228	0.028	0.192988011280557	1.00993909184067
TCGA-B8-4154-01A-01R-1188-07	0.0113120199196756	0	0.00294376725418677	0.212437698785811	0	0.17469557325746	0.017898614709605	0.0261464610723512	0.0116134121922721	0	0.0390051539768438	0.0224172324625071	0.0462680314626032	0	0.126294641168211	0.214987235221562	0.0345368810534548	0	0.0475661069212646	0	0.00325462797327892	0.00862254256891276	0.005	0.288793119930023	0.970001886878248
TCGA-A3-3320-01A-02R-1325-07	0.0722103606773682	0	0.0148562666115162	0.159220303760629	0	0.305376205169944	0	0.00415139333257796	0	0	0.0067673694561404	0.0190101031008691	0.0389460028332605	0	0.121486865669028	0.191753645017204	0.00585888057456556	0	0.0147764497713097	0.0155125541617815	0	0.0300735998638049	0.072	0.126014460405282	1.04430457239458
TCGA-BP-4163-01A-02R-1325-07	0.0647437215667492	0	0.00472422142849998	0.0758076782484052	0	0.230117927257874	0	0	0.0224320087059055	0	0.0247133353884526	0.000775725323763398	0.128024886644263	0	0.106721247103442	0.244280328163798	0.00811550165313731	0	0.0885503168231678	0	0	0.00099310169254121	0.045	0.162645019294764	1.01477125140017
TCGA-BP-5196-01A-01R-1426-07	0.0283450553843105	0	0.0022695180023415	0.3083465093354	0	0.137521163536362	0	0.106092816887633	0.0526560656158463	0	0	0.0694210744633384	0.0256984320244461	0.0675995846231006	0.0609757484983157	0.1035144108696	0	0	0	0.0365048147385687	0	0.00105480602073777	0.081	0.11974372405182	1.06922351473659
TCGA-A3-A8CQ-01A-11R-A37O-07	0.0363222842869424	0	0.0066130069853768	0.113706325147023	0	0.210114214936189	0	0	0.0291055170131477	0	0.0444246475702237	0.0333952137457153	0.106342918707273	0	0.0958066901484699	0.171809043827893	0.0378303402624399	0	0.114529797369306	0	0	0	0.071	0.127943185538818	1.02907116227802
TCGA-CJ-5676-01A-11R-1541-07	0.0556578904854862	0	0.0481828781627839	0.207887768189018	0	0.185799839706832	0.00847329167170286	0.0585244580096426	0.0582128171991188	0	0	0.0248075333023232	0.0755471223933465	0	0.0487418972161525	0.196261631204344	0	0	0.0278006926534953	0	0	0.00410217980575392	0.037	0.178935491309881	1.01843432927095
TCGA-BP-4347-01A-01R-1289-07	0.00677072358945511	0	0.0144875094587686	0.219908038679808	0	0.236684381470973	0.000439258987821658	0.0188238802185714	0.0455583541190112	0	0.0210818878213403	0.0344143425936316	0.0558906489488501	0	0.0684510810079375	0.220234568708784	0	0.00114277638419611	0.056112548010851	0	0	0	0.176	0.0746185270668099	1.06853645647814
TCGA-CJ-4905-01A-02R-1426-07	0.0378110380333648	0	0.0017437620179683	0.210988171974765	0	0.167282462921648	0	0.00756564068515777	0.00539889648858822	0	0.109304697685508	0.0409023869762507	0.0619251414530589	0.075169031835485	0.0705255013375899	0.0610163074357683	0.0182083493470823	0	0.132158611807765	0	0	0	0.02	0.209422237814091	1.00727397772779
TCGA-CZ-5465-11A-01R-1503-07	0.180403218472334	0	0	0	0	0.251249204698424	0	0	0.0610387675409948	0	0	0.0702426096966169	0.0657554173292164	0	0.0356538364881575	0.223607581982334	0	0.000310942789666909	0.0377381355798869	0	0.0530815782473161	0.0209187071750529	0.805	-0.0161111541875227	1.08663617977882
TCGA-BP-4962-01A-01R-1334-07	0.0306598295114046	0	0.01600739040415	0.360883072593546	0	0.108433071254786	0	0.0260724542980835	0.0427932113662924	0	0	0.028462544287079	0.0770236338860137	0.00473497649755028	0.0577329921330343	0.185728543169653	0.0355953012119052	0	0.0198073348132304	0	0	0.00606564457327184	0.037	0.177088313940296	1.02590303583276
TCGA-B0-5712-01A-11R-1672-07	0.0128666661869954	0	0	0.258310014797431	0	0.315883956096026	0	0.0810266745194281	0.0374669912874004	0	0	0.0592149708393908	0.0272167882248678	0	0.0810900083684673	0.113887990554616	0	0	0.00876824770122856	0	0	0.00426769142414849	0.052	0.148723450668143	1.06893939146148
TCGA-A3-3351-01A-02R-1325-07	0.00595751722131641	0	0.00403699048923169	0.300066752135572	0	0.164971839283937	0	0.0386215301279605	0.0413766999282208	0	0	0.0451402073723411	0.131131664191842	0	0.0830391251078892	0.158285707628021	0.00345285962432049	0	0.0226071066360703	0	0	0.00131200025327743	0.001	0.348351861716898	0.946057754869506
TCGA-BP-4355-01A-01R-1289-07	0.0227836103069796	0	0.00894809062749506	0.0839894531775755	0	0.289494171252193	0	0.0211086175371065	0.0255447809239606	0	0.0807503287773254	0	0.0662449532985017	0.00428722039631589	0.0598223593423953	0.278090031949376	0	0.0254903813734633	0.0334460010373119	0	0	0	0.129	0.0932124954889137	1.04987050031235
TCGA-AK-3455-01A-01R-0864-07	0.10949268532444	0	0.0677447773605446	0.434043737529768	0	0.0889532727969418	0	0.0776118192983889	0.051740061838601	0	0	0.0804631029719855	0.0114958576699194	0	0.0429697438810969	0.0229053554604916	0.00770209182491927	0	0	0	0	0.00487749404290271	0.003	0.306198412941428	0.992742303892644
TCGA-BP-4332-01A-01R-1289-07	0.0650085517425765	0	0.00359769580715395	0.171938946078387	0	0.0972453351777162	0.0157846198109124	0.0126104494286881	0.00355187466296255	0	0.0491619721203434	0	0.0168930283111648	0.143053949905787	0.0841689946633394	0.325293228334773	0	0	0.00699934475101505	0.00352071157870882	0	0.00117129762647128	0.00700000000000001	0.273553707381288	0.97606493280938
TCGA-B0-4703-01A-01R-1277-07	0.0718646241332343	0	0.0082162766738272	0.24715817973665	0	0.24622777333015	0	0.0484276621462451	0.0572953778641154	0	0	0.00841840635161782	0.0237895941766721	0.00465900634322713	0.111772514782151	0.146479667526136	0.013500636693517	0	0	0.00984519201537456	0	0.0023450882270822	0.01	0.25463564904899	0.996994671489717
TCGA-CZ-5984-01A-11R-1672-07	0.151583028975953	0	0.0572484634340103	0.0743852654212054	0	0.325389899075053	0.0166336981173855	0.0155015351544163	0.0609196347882563	0	0.0394928614151964	0	0.0222415983962137	0	0.0578559814526612	0.0977092095432974	0.0443507403296425	0	0.0311500060901726	0	0	0.00553807780653647	0.013	0.243189135546354	0.991794304392842
TCGA-B0-5077-01A-01R-1334-07	0.0146394633868297	0	0.0102060941882926	0.12524924448765	0	0.171859645891631	0	0.0539771472813971	0.0446138452723827	0	0.0193732935472563	0.0535103698453767	0.00598834233754466	0.181669651535574	0.0782810458739499	0.149618175033861	0.00809406942995114	0	0.0829196118883033	0	0	0	0.069	0.130809573834423	1.03683370009558
TCGA-CJ-6030-11A-01R-1672-07	0.165063130874932	0	0	0.125805134309559	0	0.278660360020312	0	0.0231160691270276	0.0270365205845467	0	0	0.0510892991970008	0.0350622757711949	0.00685260600287407	0.0888431487273171	0.0922338605950933	0.0272179681657091	0	0.0656750220676756	0	0	0.0133446045567572	0.027	0.194963213812274	1.01285389551509
TCGA-B2-4102-01A-02R-1325-07	0.0227042761388238	0	0.00960268579769641	0.073672986664107	0	0.270366133911799	0	0	0.0276973385917937	0	0.0309523069077577	0	0.122241336920613	0	0.086531346424808	0.300243667822039	0.000538502016984463	0	0.0454561410515529	0	0	0.00999327775202519	0.138	0.0888034916056684	1.048496403733
TCGA-B0-5110-01A-01R-1420-07	0.0257380290385045	0	0.00302148839894108	0.151785936031584	0	0.189469610367593	0	0.00314600266711644	0.0948058467312182	0	0.0139917684257958	0.0286368409637	0.0795465869239542	0	0.0960250362108788	0.230498035405103	0.0381295977236483	0	0	0.0261236387391739	0	0.019081582372789	0.13	0.0924258797553236	1.05322004716282
TCGA-B0-5692-01A-11R-1541-07	0.0282693690191953	0	0.012793279511763	0.582765026833784	0	0.00100236264196262	0	0.0770151322202508	0.0669883354343668	0	0	0.0771163873816047	0.0181282069014167	0	0.0619737375720992	0.0670455672408639	0.00355874263912105	0.00056138986942514	0.00278246273414673	0	0	0	0.001	0.393255129285347	0.947868325779119
TCGA-BP-5007-01A-01R-1334-07	0.0142032234505857	0	0.00854483741482846	0.352271660449261	0	0.133630618214015	0.00589477213054814	0.0103149756707322	0.0515399227743014	0	0	0.0215163560187371	0.0656734570239131	0	0.130076569475002	0.175787889823158	0	0.00104413515715212	0.0295015823977656	0	0	0	0.032	0.185427598880865	1.0300758792382
TCGA-B8-4620-01A-02R-1325-07	0.0313096922736652	0	0.00207477798995078	0.0200115826751104	0	0.255715977095555	0.026924506592323	0.00339061012062303	0.0096285910564599	0.0140901511831214	0.0398500691669224	0	0.0752040221283301	0.0574233533365018	0.0418253227935078	0.213785172723124	0	0.0481613505270293	0	0.00539391534498227	0.0206078350691794	0.134603069923614	0.002	0.315717880502165	0.954172515547106
TCGA-B0-5695-01A-11R-1541-07	0.0757027052287262	0	0.00661065097115409	0.226561348908711	0	0.202734406915683	0.0285744562436027	0.012194603793094	0.0497498621233152	0	0.0504106204616742	0	0.0490704043320862	0	0.0777251205226468	0.0856957224682632	0	0	0.126576871447862	0	0	0.00839322658318215	0.099	0.109235189977763	1.0508863153471
TCGA-CZ-5454-11A-01R-1503-07	0.156193760441911	0	0	0.011980309712893	0	0.249435691699741	0	0	0.0603205326390258	0	0	0.146609433349366	0.043997135059059	0	0.029259824366245	0.194020574474724	0	0.00630919154212744	0.0958629036478475	0	0.00601064306705924	0	0.562	0.00686091899406908	1.08803337701083
TCGA-CJ-5680-11A-01R-1541-07	0.00281695459843028	0.00921622790059983	0	0.091291778079739	0	0.388067112795551	0	0	0.0130461960100387	0	0	0.0775645077712359	0.042725799179784	0.0659347819729399	0.0314816357613457	0.165549591974327	0.0417409056200956	0	0.0472223818593121	0	0	0.0233421264766011	0.233	0.0588510936037317	1.07257132477534
TCGA-G6-A5PC-01A-11R-A33J-07	0.0375454138868149	0	0.0247285066154973	0.512517354566068	0	0	0	0.0294528886149164	0.103023837214436	0	0	0.028318396097225	0.0629743004209301	0	0.0717027769741561	0.120828196516372	0	0	0.00890832909358422	0	0	0	0.005	0.282687145164055	0.993253092991052
TCGA-DV-5575-01A-01R-1541-07	0.0456311739275892	0	0.00597572002336308	0.259083254649207	0	0.21225952317098	0	0.0419046327938799	0.0550218935530884	0	0	0.00823013594107395	0.0489959016731253	0	0.115765331255822	0.170274932145224	0.015025900466489	0	0	0.0097552197243841	0.00633089776949326	0.00574548290627979	0.082	0.118611811668178	1.05796981689488
TCGA-CJ-4868-01A-01R-1305-07	0.0398023417593456	0	0.00553444111204033	0.258023790149149	0	0.110194048382285	0.0230738655132439	0.0415351152525084	0.0345637274494304	0	0.0181479478908214	0	0.0335346071510483	0.0866231727132212	0.083781439773952	0.211484854796448	0.0155490364056211	0	0.024635827190039	0	0	0.013515784460847	0.014	0.240169026804398	0.989915304578389
TCGA-BP-5181-01A-01R-1426-07	0.0191461639839724	0	0	0.147822934287477	0	0.307557503534298	0.0199194828625734	0	0.0186182199154395	0	0.0539863634677957	0	0.0697265661434794	0	0.112711823995784	0.172405229008347	0	0.00811696009202533	0.0669079778971539	0	0	0.00308077481165403	0.00900000000000001	0.265242632332115	0.98139969666196
TCGA-B0-5120-01A-01R-1420-07	0.113145760438071	0	0.0185040830390748	0.0611005102166495	0	0.19989694534792	0	0.00589111483058189	0.0368105226165663	0	0	0.0554363317299361	0.0193600580650553	0	0.0494177530251819	0.327909713225171	0	0	0	0.112527207465792	0	0	0.027	0.195423593295377	1.0069360373297
TCGA-CZ-5988-01A-11R-1672-07	0.0756445276179534	0	0.0108888581112618	0.177121643247073	0	0.272447847393872	0.0144150648501981	0.0509012477480756	0.039325688110351	0	0	0.00977342789890325	0.0324844858474644	0.0456052170086822	0.0973893895792109	0.152968458056532	0	0	0.021034144530423	0	0	0	0.023	0.20611269900919	1.0117482696964
TCGA-BP-4963-01A-01R-1334-07	0.0400053360818251	0	0.00485762081325237	0.123266276390836	0	0.2414383627003	0	0.0061785301958648	0.0462101802600674	0	0.0254632867436197	0.00361776194649495	0.116399969693575	0.0232884172512291	0.0902941171908875	0.249058403861407	0.0111907985164309	0	0.0175819286800127	0	0	0.00114900967419753	0.002	0.319311696206397	0.953067387571334
TCGA-CJ-4882-01A-02R-1426-07	0.171937471117516	0	0.01975551937046	0.193304541739034	0	0.298553030989919	0.0200329530382716	0.0188926974538385	0.0843389672734347	0	0	0.00328499385292586	0.00803257892497137	0.0183214029705123	0.0631455072899676	0.0632368681797264	0.00687076319309267	0	0.0266819667955477	0	0	0.00361073781078149	0.018	0.223167152258059	1.01512086071048
TCGA-CW-5589-01A-01R-1541-07	0.0893839992042525	0	0.0230228684517618	0.0728984024386225	0	0.184416583187485	0.00276455517735264	0.00364257380189149	0.0265462207571199	0	0.0475825813990138	0.0170729005904234	0.0181568714667897	0.0635242828346999	0.0369822117348747	0.315139559866636	0.0419176705376699	0	0.0500813907290225	0	0	0.00686732782238434	0.045	0.162249799223364	1.01465564339458
TCGA-CZ-5455-01A-01R-1503-07	0.0303437938823746	0	0.00329120500065395	0.254018679464264	0	0.0865109307477587	0.0330905997546915	0.0515854212256523	0.0417831996944116	0	0	0.00474061660093702	0.0463103525396824	0.000538167241661694	0.124120920984464	0.282646378451693	0	0	0.0308079875145615	0	0	0.0102117468971944	0.017	0.226867903195252	0.998131431077343
TCGA-BP-4970-01A-01R-1334-07	0.0313529357406533	0	0.00390803948416293	0.263539756662061	0	0.204582142679494	0.00029027921739343	0.018362328287681	0.0173437464644102	0	0	0.0184006639741113	0.117670177542161	0	0.062370139164851	0.213290567403725	0.00542128860128448	0	0.036116596557725	0	0	0.00735133822028655	0.069	0.131062929443981	1.04057069145902
TCGA-B0-4698-01A-01R-1503-07	0.00267270815978962	0	0.00388128493378284	0.446908595033071	0	0	0.157043559579671	0.0893957977951084	0.0268332120508815	0	0	0.0116585352196115	0.000445979694166498	0.0387882683423988	0.0806507315641845	0.120776499296168	0	0	0	0.00206765719369749	0	0.0188771711374689	0.015	0.237900965701615	1.01101578241329
TCGA-DV-5565-01A-01R-1541-07	0.0246876995050903	0	0.000199141980318823	0.164115760916829	0	0.101460017680704	0	0.0176083391071069	0.068871604506708	0	0.0471742760135667	0.00549669991669452	0.138572898205819	0.0674296317832946	0.074277598656847	0.238875533924879	0	0.0184529706180999	0.0327778271840423	0	0	0	0.04	0.168771904621662	1.01600574109396
TCGA-B0-5099-01A-01R-1420-07	0.0636872399119654	0	0.00776427388304862	0.103702758154879	0	0.271060335269483	0	0.0108248020177075	0.0451566156758057	0	0.0936251226222513	0.0187750664195835	0.0117578339198959	0.125942044154813	0.0794794017815611	0.135410513482588	0	0	0.0328139927064183	0	0	0	0.472	0.0179402655136308	1.08846333318387
TCGA-B8-4153-01B-11R-1672-07	0.0258446188434656	0	7.53697730372191e-05	0.194519096512481	0	0.24453782789757	0.0301069507042146	0	0.00448288330744218	0	0.13873628522457	0	0.0582682125896065	0	0.0598102116091853	0.18782514112561	0	0.0152300350464415	0.0373520867151742	0	0	0.00321128065120172	0.591	0.00410267946342373	1.10152913933953
TCGA-A3-3370-01A-02R-1420-07	0	0	0.00242184754303239	0.315672633623821	0	0.163160146973229	0	0.0359266625244683	0.0435304102943459	0	0	0.0321608329082398	0.0732353896239664	0	0.0948445863339739	0.211412629087235	0.00259128605308061	0	0.0250435750346077	0	0	0	0.001	0.35052366812565	0.945806887158196
TCGA-DV-5566-01A-01R-1541-07	0.062612588307559	0	0.00152852104853584	0.145750447327101	0	0.217718249708549	0	0.0518107751604622	0.0292811042367118	0	0	0.0445298698249463	0.0762863296954991	0.00685383246066636	0.147964331081397	0.192527583917676	0	0	0.00858229966140174	0	0	0.0145540675694949	0.025	0.202459153138097	1.01307804529749
TCGA-AK-3434-01A-02R-1277-07	0.013485879636521	0	0.000814067493356786	0.226187437011779	0	0.293779748128102	0.0120662891855905	0.0313449490286894	0.0276255271710494	0.0140252814755449	0.0640056345947584	0	0.0233714295658235	0	0.118509694591547	0.153386022114602	0	0.0025351523080274	0.0188628876946092	0	0	0	0.01	0.256140998440584	1.00049007218189
TCGA-B0-5812-01A-11R-1672-07	0.0402830553789241	0	0.0158745530708305	0.176746227142088	0	0.250564845581534	0.0106375026686332	0.0169687466930166	0.0324935023080902	0	0.0439930392630038	0	0.0637260800733862	0	0.120067295270837	0.149106823945601	0.0447435030261612	0.0007036521363983	0.0289040569505257	0	0	0.0051871164909707	0.116	0.10244757001581	1.05285523971337
TCGA-A3-3322-01A-02R-1325-07	0.0333932314877752	0	0.0182166215210105	0.0421264709911659	0	0.160820906550865	0	0.00969552757698741	0.0306201814082847	0	0.0164717581138608	0.0165996366101549	0.0534946539054798	0.000655487457206897	0.0436424198858137	0.524696849405599	0.0225444466929393	0	0.0131528223403489	0.00513870299008789	0	0.00873028306241966	0.035	0.183449315989446	1.01918880835176
TCGA-B0-4693-01A-01R-1277-07	0.04111381000978	0	0.0130739257124444	0.337170246684017	0	0.1376726137466	0.0147506349329552	0.035511342610341	0.046763615221177	0	0	0.0120535143505155	0.111975077982995	0	0.110032014785947	0.121886160813415	0	0	0.0174264214787459	0	0	0.000570621671066491	0.131	0.091722521468468	1.07091161664149
TCGA-CZ-5989-01A-11R-1672-07	0.0233727959590541	0	0	0.0389968651176683	0	0.42819917792847	0.0271739461910155	0.038032533296201	0	0.0544952030839988	0	0.0313726251754147	0.0598767231115312	0	0.0897550355130156	0.167806616752064	0	0	0.0272790005949181	0	0.0136394772766489	0	0.042	0.166689558339047	1.03114905173204
TCGA-A3-3319-01A-02R-1325-07	0.0865945924629839	0	0.0205392960553624	0.112877129596793	0	0.256434146028085	0	0.0417022243016915	0.0484245141195278	0	0.00656999990939747	0	0.162664382682549	0	0.0856944453444365	0.162207273574013	0	0	0.000452379434300914	0	0	0.0158396164908592	0.042	0.16698641108057	1.02161273608716
TCGA-G6-A8L7-01A-11R-A37O-07	0.00254498032247748	0	0.003540917817809	0.318161964200535	0	0.00896979249191663	0.00166428779590424	0.0186499168905672	0.212827774338485	0	0.0962673683163334	0.11166585196045	0.0177198705553038	0.0132231134360898	0.0694840315419291	0.064683485140348	0.00515525717839627	0	0.055441388013455	0	0	0	0.044	0.163449114564187	1.07290365334304
TCGA-BP-5180-01A-01R-1426-07	0.0158109893975126	0	0.00467206497432378	0.178000353145194	0	0.218564004850117	0.00154220273031909	0.0471553512828441	0.0656398335625276	0	0.0117199002771847	0	0.0917748935594345	0.0543129339781566	0.0873320788011315	0.193114567160071	0	0	0	0.0285223096205651	0	0.00183851666061875	0.069	0.131146041689714	1.04123205621162
TCGA-B0-4842-01A-02R-1420-07	0.0488438577361416	0	0.0716154638590635	0.171927361596858	0	0.0262326360872035	0.0371055927804394	0.0521549866357132	0.124994795989532	0.00648407581529449	0	0.0587800570270055	0.0116745476217457	0.0956820374115317	0.069789438217999	0.11469225713885	0.0152601647157428	0	0.0614901801221548	0	0	0.0332725472447245	0.023	0.205935510670326	1.00065338181688
TCGA-CZ-5452-01A-01R-1503-07	0.0477284810563366	0	0.00479510482405152	0.326192354642165	0	0.190646299113409	0	0.0927036957552988	0.057428082571956	0	0	0.0598748616802505	0.0531791988411208	0	0.0469671235914953	0.116148079624116	0	0.000771815950730146	0.000311248069399533	0	0	0.00325365427967024	0.024	0.203106046633019	1.03599397775382
TCGA-B0-5707-01A-11R-1541-07	0.141281557457458	0	0.0291127464088542	0.0641920257996272	0	0.218377898830682	0	0	0.0513957566714599	0	0	0.0763251142174811	0.0259793882508732	0.0564419786984757	0.0196767437746605	0.185736233753673	0.0115890891888625	0	0.119891466947892	0	0	0	0.011	0.249613069887006	0.980340013579576
TCGA-BP-5183-01A-01R-1426-07	0.0141147894842046	0	0.0032880480520943	0.346567384905931	0	0.0951438435450164	0.00212271939599887	0.070126252901059	0.0759303872252386	0	0	0.0284688904213186	0.0784153396654926	0.0178446032676992	0.0723280222317043	0.169781559209303	0.00620608403917559	0	0.0196620756557635	0	0	0	0.017	0.227621763192589	1.00827886413545
TCGA-B0-5691-01A-11R-1541-07	0.153212044340756	0	0.033548203192441	0.119841136811741	0	0.18803573642484	0.0215931550843364	0	0.0215656157703036	0	0	0.00810599722144721	0.0343972646536051	0.0409333811058284	0.147862087144355	0.124251366940971	0.00978323178286567	0	0.0862845425305076	0	0	0.0105862369960034	0.011	0.250745477449759	0.983956329276288
TCGA-BP-4344-01A-01R-1289-07	0.0166851519755165	0	0	0.0408989154911926	0	0.198961393380173	0	0.0244723510012724	0.00577493158479394	0	0	0.0864727300987532	0.19962153418157	0	0.0653792739062974	0.260478981794326	0.0341500414408996	0	0	0.0671046951452048	0	0	0.12	0.0975955078882619	1.04778444897248
TCGA-B0-5098-01A-01R-1420-07	0.119210753865357	0	0.0657079933321318	0.0104057604094698	0	0.126636280806825	0	0.0254980985921897	0.00141499589141881	0	0	0.0674863040747788	0.0260502168924469	0.400075829092305	0.131383091947011	0	0	0	0	0.0237249611032634	0.0024057139928027	0	0.049	0.154320786518252	1.04931172829877
TCGA-A3-3307-01A-01R-0864-07	0.0107608653439645	0	0	0.25144636790025	0	0.159842992180661	0.00342328435140614	0.0368699343345907	0.037085527891319	0	0.00341238377970489	0	0.139826156696276	0	0.127013154593344	0.183373415025605	0	0	0.0342024799531636	0	0	0.012743437949715	0.001	0.334335970771401	0.950064130451503
TCGA-BP-4981-01A-01R-1334-07	0.0252080871226222	0	0.00210360359861346	0.20561687143425	0	0.24840666026353	0	0.0445572587610897	0.0752020363922866	0.0257644160108333	0	0.077317423631998	0.0250763882427548	0	0.083090971682402	0.15862332927037	0.0182209404870764	0	0	0	0.00915679253134447	0.00165522057082818	0.026	0.197439083722588	1.02951362827922
TCGA-B4-5836-01A-11R-1672-07	0.0667369365472015	0	0.00764411021379524	0.161321360301096	0	0.153201321433386	0.0200154461254323	0.0134064035330881	0.0157292622027878	0	0.134770602480621	0	0.0724203092955719	0	0.108253909803841	0.180873841588161	0.00164192695968866	0	0.0385690859711615	0	0	0.025415483544168	0.084	0.117581560617338	1.04331134148164
TCGA-CZ-4853-01A-01R-1426-07	0.0514064269746487	0	0.0159833663668448	0.0686735682992136	0	0.287588656212914	0	0	0.0842898161330375	0.0393496153985116	0	0.0154664478007328	0.0198433543232449	0.000151782263125695	0.162826458704858	0.162827985086669	0.0246792016659583	0.00029655302822231	0.065364247549364	0	0	0.00125252019265503	0.044	0.16403508545	1.02967829631439
TCGA-B0-4823-01A-02R-1420-07	0.149271579813619	0	0.0351898179236167	0.246706935168865	0	0.159103673203804	0.015216012899334	0.0347539426619377	0.0340576857131845	0	0	0.0149342595760755	0.0174204106145705	0	0.0401894028126503	0.192382571862805	0.0088421889869316	0	0.0478804057377086	0	0	0.00405111302489708	0.00900000000000001	0.262726268122835	0.982016655022817
TCGA-CW-6090-11A-01R-1672-07	0.12692456744776	0	0	0.0454764167946001	0	0.336637552078208	0	0	0.00506702586967851	0	0.0103114210584456	0.0292172429951145	0.0355854970147136	0.00633078563216579	0.0715629508642493	0.170119326652132	0.0331182878183758	0	0.125173469099053	0	0	0.00447545667550452	0.691	-0.00648151234707258	1.08114200308214
TCGA-CJ-4635-01A-02R-1305-07	0.0191966117561524	0	9.90307351349048e-05	0.477088147256547	0	0.0546988394425202	0.0127031639020434	0.0801702166768513	0.0699261522109956	0	0	0.011283324134455	0.012631235245176	0.0432677529884141	0.0370785653381222	0.139739929053935	0.00890465313770826	0	0.0291416016334137	0	0	0.00407077648853082	0.024	0.204509442992181	1.03458488640514
TCGA-B2-5635-01A-01R-1541-07	0.0177950563728495	0	0.00308315354724455	0.286348364642526	0	0.168719878676294	0	0.055191661809812	0.0626900398733864	0	0	0.0332383684483376	0.0528816736359376	0	0.0644688392546109	0.175333640404907	0.00741077870407834	0	0.0629492443329136	0	0	0.00988930029710292	0.00600000000000001	0.275809518392498	0.981044298431229
TCGA-A3-A8OX-01A-11R-A37O-07	0.0678353754756359	0	0.0104619963718339	0.13854956247388	0	0.316367061602817	0	0.0340018085669359	0.0576485885697845	0	0	0.0386392742967963	0.0342494110992701	0.0279350683860032	0.113512014937845	0.0583925504607313	0.0290414745950535	0	0.073365813163413	0	0	0	0.144	0.0875758105665908	1.06767603153905
TCGA-B0-4821-01A-01R-1503-07	0.0482421198429024	0	0.0103753649309377	0.326288280626694	0	0.0301380913376187	0.00623421808483552	0.0530918013019093	0.108184481140416	0	0.0160416779948181	0.110689404714583	0	0.238933611179959	0.0328358125836941	0.00780060911393435	0.00182539463504836	0	0.00752338985313923	0	0	0.00179574265950952	0.02	0.21055331105538	1.02974832781047
TCGA-BP-5006-01A-01R-1334-07	0.0163808721957719	0	0.000596794148787279	0.0941791468988254	0	0.19530317846384	0	0.00903426616452766	0.0290763306453771	0	0.081006266387925	0.0160955929739574	0.123457891080121	0	0.05474739577778	0.27568345087934	0.058614169084104	0	0	0.0352035782879683	0	0.0106210670116753	0.0590000000000001	0.142324391923322	1.02677442832287
TCGA-CZ-5463-11A-01R-1503-07	0.0921449706297511	0	0	0.0525653836014142	0	0.203861956069688	0	0	0.00897550801168775	0	0	0.103832271712515	0.0352380718803923	0	0.0316891466048781	0.274519000987639	0.0459157064328142	0	0.0776157242560235	0	0.0616822886950756	0.0119599711181208	0.655	-0.00265885633908829	1.07674795561987
TCGA-BP-4976-01A-01R-1334-07	0.0204942040535714	0	0.00112350374327443	0.0634798645525774	0	0.287477911983927	0	0.00973278356221003	0.0319612253887123	0	0.0246481704297255	0.0276814206231352	0.0800591447151382	0	0.0787014524869131	0.22067216670608	0.0419651639031614	0	0.093185265638927	0	0	0.0188177222126466	0.13	0.0923158118964817	1.04349595585123
TCGA-BP-4959-01A-01R-1334-07	0.0790252825495473	0	0.0129050599489792	0.125948264141038	0	0.247470095043842	0.00840066306542172	0	0.0157084199212813	0	0.029098207073948	0	0.0330386226220712	0.0537203549133914	0.00216314837806836	0.307569992727162	0.00306697581309785	0.024911070594052	0.0544277073388091	0	0	0.00254613586929112	0.00600000000000001	0.27559189159889	0.970883143344727
TCGA-CJ-4901-01A-01R-1426-07	0.0186320799043984	0	0.0104114824282562	0.382335071911233	0	0	0.0071623349407389	0.12039509301661	0.0778767526779943	0.0473673321479876	0	0.0024212121869126	0.024121575599871	0.0461879038140689	0.114645447343814	0.123645170675557	0.00904442689768577	0	0.0157541164548718	0	0	0	0.099	0.10803384782306	1.0749669828187
TCGA-BP-4327-01A-01R-1289-07	0.024441418510044	0	0.0244283813160352	0.199800258213517	0	0.182114266353376	0	0.0227914772421896	0.0383048725960088	0	0.075172120314771	0.0663011148971561	0.0279049093333801	0.0109332235291376	0.0660503138251263	0.151397463317801	0	0	0.110360180551458	0	0	0	0.137	0.0893462591290194	1.06339538515609
TCGA-CJ-4923-01A-01R-1426-07	0.0783593602626455	0	0.00254041038250434	0.194758502494409	0	0.180076172224792	0	0.0836929811139032	0.101626729466823	0	0	0.0453365204536344	0.00110669459444981	0.122310487870034	0.104539689213214	0.0612306108976332	0.00552556391408363	0	0.0150963681545087	0	0	0.00379990895736433	0.0669999999999999	0.132096520948575	1.05492139653323
TCGA-CZ-5468-11A-01R-1503-07	0.100181584220787	0	0	0.114016631008067	0	0.252835488663758	0	0	0.0866549699618509	0	0	0.121155476830645	0.0717671751376487	0	0.0470224871063706	0.15621272047992	0	0	0.0501534665909525	0	0	0	0.341	0.0395764989302914	1.08502452726945
TCGA-CJ-4902-01A-01R-1426-07	0.0239080459344015	0	0.00436801047114161	0.160497809741297	0	0.201231001450847	0.00467204998332039	0.0114831532866428	0.0444968490124376	0	0.0490737018367825	0.0181669598568284	0.0163012615373405	0.0365610704016804	0.0830278188443966	0.302168738204935	0.00186935207948847	0	0.0410174658307378	0	0	0.00115671152772313	0.158	0.0812338557132767	1.05899598104851
TCGA-CJ-4886-01A-01R-1305-07	0.0392670366816755	0	0.00584216328687363	0.248934518499595	0	0.24066331860546	0	0.010268203759921	0.018963501575953	0	0	0.0609334210184645	0.0407827036321566	0	0.102414028479415	0.2078190973622	0.00532662872680121	0	0.0187853783714852	0	0	0	0.055	0.146839682843991	1.04422384408703
TCGA-B2-5633-01A-01R-A277-07	0.00412403259662284	0	0	0.0961404346654658	0	0.207139790892276	0.00400363232557947	0.00600304364160137	0	0.0536307075248512	0	0.0187403761898413	0.128379813844566	0.0224011958282975	0.0700773360014604	0.300108441027371	0.0187450773316731	0	0.0633404927869793	0	0	0.00716562534341502	0.052	0.148696021162485	1.0242928202842
TCGA-B0-5691-11A-01R-1541-07	0.211585281490373	0	0.0172854183738833	0.0401305082988501	0	0.339291045648626	0.0179343277675284	0	0.0200186066598053	0	0.00379650111188591	0	0.0430331247268988	0	0.0464732269237795	0.140149500725762	0.0653074592856572	0	0.0493138859391498	0	0	0.00568111304780103	0.01	0.262436934990794	0.978363536734374
TCGA-B8-5549-01A-01R-1541-07	0.0247517836553321	0	0.00763403526489082	0.352122627840385	0	0.195821046883315	0	0.0428156630682028	0.0395157853194214	0	0	0.0365572432674398	0.0570644360267414	0	0.0679978475463584	0.148288142822329	0	0.00217778282189516	0.00757783749856832	0	0	0.0176757679851203	0.017	0.229268321609164	1.01476997131878
TCGA-BP-5173-01A-01R-1426-07	0.0157933173343764	0	0.00215331426507106	0.419220631060936	0	0.0846463673815515	0	0.0562947221184957	0.0642252938119033	0	0	0.0586491504671002	0.0208898240385493	0.00139367671787717	0.102888365324833	0.120717520309508	0.00511182608870019	0.00451848222108727	0.0434975088600112	0	0	0	0.001	0.372399077531142	0.942815510581916
TCGA-B8-5552-11A-01R-1672-07	0.0656779710237775	0	0	0.00114011597830726	0	0.371835189572613	0.0237421828632232	0	0	0	0.0378140397136435	0	0.118809391802602	0	0.0240921330390065	0.143301529139872	0.135845315974902	0.0219125911095023	0.0111353454201155	0	0.0166441408538844	0.0280500535085495	0.047	0.158344231988468	1.01530081326215
TCGA-B0-5402-11A-01R-1503-07	0.176164295988287	0	0.13688919845871	0.0977266021997046	0	0.251767055697742	0.00565576294050536	0	0	0	0	0.0229518370457764	0.0144205889791633	0	0.0577447657507566	0.0896771270387778	0.0651852196647548	0	0.0818175462358225	0	0	0	0.001	0.40769692920837	0.913894970559108
TCGA-CJ-4881-01A-01R-1305-07	0.0154354658802605	0	0.0196575100872384	0.210279010370346	0	0.109368608047594	0.0065218285838127	0.037544910533871	0.0996739694219617	0	0	0.030994429367657	0.116179705610098	0.0158240359976501	0.0625013579122538	0.220057800312725	0	0	0.0235081945420778	0	0	0.032453173332453	0.184	0.0724855964507101	1.06020913486047
TCGA-BP-5178-01A-01R-1426-07	0.130848586734939	0	0.0172568085730874	0.130020916571186	0	0.148562393646503	0.01296101491903	0	0.096366458117277	0	0.0389264363023801	0	0	0.128635150420108	0.0344694025700127	0.232267648619426	0	0	0.0145538035002617	0	0	0.0151313800257901	0.012	0.245963230879733	0.985540852777424
TCGA-BP-4992-01A-01R-1334-07	0.0898657049763811	0	0.0209496700309928	0.237810926792802	0	0.25691927817577	0.0196473012409554	0.115370717863062	0.0857108251713139	0	0	0.0168269009604533	0.023107648754226	0	0.0648606269370793	0.0600181597558617	0.00624222259296354	0	0	0	0	0.00267001674813872	0.00600000000000001	0.27841103575026	0.997087279187157
TCGA-CW-6088-01A-11R-1672-07	0.0625274774834538	0	0.00713970828796852	0.114959560021602	0	0.185576382767302	0.0174242064374871	0	0.00873103889361182	0	0.0769127439138266	0	0.0829500138551154	0	0.0733735363325633	0.247266176537762	0.00928957297271678	0	0.089827253723981	0	0	0.0240223287726096	0.0659999999999999	0.134487311399181	1.02376386619575
TCGA-B4-5377-01A-01R-1503-07	0.0261439869813262	0	0.00579334516092714	0.246238266640579	0	0.191299009650823	0	0.0395768042097577	0.0466629564082011	0	0	0.0291549424702375	0.134165635411126	0.00187862376171506	0.0696791218939464	0.191240767091408	0	0	0.014554969960839	0	0	0.00361157035911428	0.13	0.0925996459160392	1.06107214282739
TCGA-BP-5170-01A-01R-1426-07	0.0985431526652983	0	0.00834383353207887	0.119443965077613	0	0.197289385476961	0	0.0224850595914419	0.0504938030711897	0	0	0.0337739070753828	0.0274816512182153	0.0481142106942323	0.0288711068322812	0.311591515974323	0	0.00575501325857802	0.0286222078440953	0.0107395307227952	0	0.00845165696551361	0.052	0.148592928955003	1.02535191136335
TCGA-A3-3306-01A-01R-0864-07	0.00656680586149992	0.00783134004334263	0	0.134702137334383	0	0.295277880326657	0	0	0.015998124638302	0	0.0509613635867061	0.017560013056058	0.0316894262968117	0	0.119750331019093	0.255739006614252	0.0117191990786176	0	0.0289411871043264	0	0	0.0232631850399513	0.047	0.158647143745781	1.03101227136503
TCGA-B8-A54G-01A-11R-A266-07	0	0	0.00311537898141339	0.385491543619647	0	0.034850246783466	0	0.0616877356475252	0.0716063087855805	0.00268196642334977	0	0.0511646567507875	0.086546147686423	0	0.0709817862608977	0.2004665611263	0.029685461854039	0	0	0.00172220608057044	0	0	0	0.548105862422121	0.837128127123587
TCGA-BP-4967-01A-01R-1334-07	0.0303105313779799	0	0.0099153227830286	0.127756509853612	0	0.270691664417762	0	0.00376085076027738	0.0357679464204522	0	0	0.0661614152804645	0.0763485462863318	0	0.0692330442401309	0.251003121585149	0	4.07930339333707e-06	0.0556879169024935	0	0	0.00335905078892547	0.236	0.0577539029060549	1.06621446724545
TCGA-B4-5843-01A-11R-1672-07	0.0518389517542475	0	0.00169797165141405	0.0877957245344186	0	0.210666795233103	0.00799518281122346	0	0	0	0.0377001263429676	0.0105306908365958	0.105192153500321	0.00381033225433456	0.055022710325642	0.359800217991878	0	0	0.0659255903208973	0	0	0.0020235524429574	0.071	0.12763644941206	1.03027614995059
TCGA-BP-5200-01A-01R-1426-07	0.0749328088045442	0	0.0232123392032023	0.227228704885364	0	0.140855868712755	0	0.0454517168761596	0.0543428301094921	0	0	0.135055719122114	0.0154225757710227	0	0.037410315099715	0.174100584428799	0.000248603137759441	0.00322657426299652	0	0.0440276055576354	0.000202139314588443	0.024281614713852	0.037	0.178903131987098	1.03257217800503
TCGA-BP-4349-01A-01R-1289-07	0.0465019088810016	0	0.0029471973041659	0.11478894439311	0	0.313148006189725	0	0.0123848295326492	0.0215003083336417	0	0.123396136197318	0	0.0446850349335182	0	0.115112249693896	0.178423080630344	0	0	0.0271123039106302	0	0	0	0.084	0.117174455083097	1.0538458485583
TCGA-BP-4989-01A-01R-1334-07	0.111595514609391	0	0.0224455242240851	0.408109461720549	0	0.0154188903838647	0.0321068349081274	0.0624393682447748	0.0546479606900077	0	0	0.0910678063567153	0.0319507501749109	0.00795368346348638	0.0476785363895482	0.0748611372056467	0.0217299106000486	0	0.0124251714062594	0	0	0.00556944962258519	0	0.452816575340942	0.894156627972317
TCGA-AK-3436-01A-02R-1325-07	0.104688309482622	0	0.0199337557731408	0.224613624423807	0	0.264295314925897	0	0.0182614357036955	0.0487452026165428	0	0	0.0202697647870128	0	0.0895183012528782	0.0307748362900033	0.143176615736573	0	0.0105620646009179	0.0251607744069102	0	0	0	0.03	0.18838192144423	1.02226517519604
TCGA-CJ-4897-01A-03R-1426-07	0.093800950460112	0	0.0166206661859782	0.201315149448973	0	0.214397530910435	0	0.00985510001259356	0.0611354611978066	0	0	0.0437070766810419	0.0308144953218964	0.028172414753535	0.098695024411478	0.0815563169263656	0.0251784422929856	0	0.0947513713967994	0	0	0	0.05	0.150990558916771	1.03253826565627
TCGA-BP-4975-01A-01R-1334-07	0.0951666698026236	0	0.0169180794177461	0.074766871438221	0	0.178101037645394	0.00847476840633312	0.00861058394655101	0.0252124165943678	0	0.0301214094653682	0	0.0985682826351601	0.0296676546386556	0.0582265487786234	0.26661728879231	0.00160555421436406	0	0.094539429419601	0	0	0.0134034048046814	0.037	0.179960816090367	1.00407112227587
TCGA-BP-5010-01A-02R-1420-07	0.0684848452425442	0	0.0139476663493309	0.187470568228763	0	0.188291155647284	0	0.0746235143352293	0.125433511033176	0	0	0.0338200643881419	0.0144260311259316	0.116648598999959	0.0830440774676106	0.0621326460916587	0	0	0	0.0306599937121954	0.00101732737817611	0	0.044	0.163395891398108	1.0384949462621
TCGA-CJ-4875-01A-01R-1305-07	0.0162040183633466	0	0.00210130802008495	0.632997677893827	0	0	0	0.0484063112939992	0.0493872098904802	0	0	0.0767721652735678	0.0383007544712721	0.00111826110887236	0.0286576163079762	0.100321377791289	0	0	0.00573329958528444	0	0	0	0	0.482224191852491	0.887913817175908
TCGA-CW-5585-11A-01R-1541-07	0.157907877247302	0	0	0.0546528108693487	0	0.315501883037909	0	0	0.012752056088725	0	0.0125122868145881	0.04121558511774	0.0781094029268091	0	0.0623819069030293	0.186476240795861	0.0152203363703346	0	0.0632144560692794	0	0	5.51577590741212e-05	0.296	0.0458550151367565	1.06479609899152
TCGA-BP-4769-01A-01R-1289-07	0.0710051811921903	0	0	0.0431727301537304	0	0.341623267995821	0	0.0141385233428448	0.0374290226281062	0	0.0114938014165923	0.0168199456398561	0.0398037139940298	0.00431316882384231	0.122200927016757	0.134335335704723	0.00364106521564877	0.0639010815282982	0.0961222353475602	0	0	0	0.168	0.0793384779338262	1.05989360170452
TCGA-CJ-5682-01A-11R-1541-07	0.164293490350082	0	0.0334526546263029	0.227740581660428	0	0.230602702898518	0	0.0202666171807025	0.0421536028895368	0	0.0029466223062402	0.0707872531590546	0.0276883184181322	0.00599118836944955	0.108470619435879	0.0275806721852391	0.0239682565827801	0	0.00688466279772332	0	0	0.00717275713993297	0.013	0.244418195490175	1.00735044866844
TCGA-B0-4849-01A-01R-1277-07	0.00701801187824473	0	0.00602055169769566	0.16604174636298	0	0.142242348054428	0	0.0439389731547517	0.0581771702483682	0	0.0704158345923449	0.0054441321127352	0.174683354313638	0	0.111736868616787	0.148815074893245	0.00303297490932084	0	0.0624329591654608	0	0	0	0.022	0.206943194310179	1.00427017635312
TCGA-B0-5094-01A-01R-1420-07	0.0705569937717311	0	0.0146809075639846	0.135555612751923	0	0.124843247953798	0	0.0777724931596488	0.088487831674898	0	0.0464426746038096	0.0725068664497848	0.0379649768536328	0.0553886594070443	0.0722742135313346	0.132722803443284	0.019466676618862	0	0.0443775547041777	0	0	0.0069584875120879	0.0580000000000001	0.143489096656467	1.03343974672341
TCGA-CJ-4920-01A-01R-1426-07	0.0268867007672621	0	0.00563284263643283	0.07667548122795	0	0.267653323730231	0	0.0597526015839836	0.0424214957534497	0	0.0348689694548164	0.0146852785844974	0.108495537057868	0.0265544247681244	0.0648128657903357	0.253028593454931	0	0	0.000806421150000491	0.00975465510548718	0	0.00797080893462978	0.111	0.103624444710693	1.04763145784437
TCGA-BP-5176-01A-01R-1426-07	0.031418734550243	0	0	0.225403064194406	0	0.189712092991788	0	0.0172139970239724	0.027155016243941	0	0.0659331483836125	0.0642652191575908	0.0287986694595941	0.0302595938383786	0.0954261543857795	0.0892959660326513	0.0294071121786215	0	0.105449827691257	0	0	0.000261403868164146	0.146	0.0860555174824411	1.06948999149821
TCGA-A3-3387-01A-01R-1541-07	0.0840110047595097	0	0.0283219897529537	0.0620394771066875	0	0.243733555561426	0.0148074639323701	0	0.0594328306387992	0	0.0786153162787335	0	0.070309358278909	0	0.0153782869535076	0.276126478166887	0.00991048310095939	0.00876176236556072	0.0373329680790915	0	0	0.0112190250246051	0.045	0.163151232678763	1.01532940507688
TCGA-CJ-5679-01A-11R-1541-07	0.0115116392273595	0	0	0.16296599016368	0	0.121264499484308	0	0.00487458251125277	0.0625241040859735	0.00708906564631382	0.0341290703955388	0	0	0.442722475659806	0.0218451708057095	0.115556228012774	0	0.000484481963150728	0.0150326920441328	0	0	0	0.03	0.189323229341434	1.04034450422827
TCGA-A3-3358-11A-01R-1541-07	0.0989737932720043	0	0.0201830403843996	0.0300768444787489	0	0.203149263084927	0	0	0.00803811673815295	0.0253043180578993	0	0.0360113684465929	0.131480119715224	0	0.096453785315364	0.202570399813009	0.0231475113806154	0	0.0799979221273051	0	0.0103695474434134	0.034243969742344	0.081	0.119461289546269	1.02868716752387
TCGA-GK-A6C7-01A-11R-A33J-07	0.0150606474746887	0	0.0128878646301102	0.183002072396337	0	0.192520210680176	0	0.0223587859106485	0.0165256272979775	0	0.13624320553918	0.0471133877950802	0.0842355116766794	0	0.0714124866383588	0.111029139717148	0.0318411932762433	0	0.0757698669673731	0	0	0	0.0659999999999999	0.13372296588154	1.04647685472945
TCGA-BP-5195-01A-02R-1426-07	0.0153341896314709	0	0.00778486415737613	0.121552088769812	0	0.220610618449327	0	0.00724129104740151	0.0541795873744349	0	0.0539947503084571	0.00524784151991967	0.135075405767598	0	0.0726291167342495	0.259768961908285	0	0	0.0322058810241963	0	0	0.0143754033074713	0.054	0.14793164896451	1.02645247056135
TCGA-B0-5121-01A-02R-1420-07	0.0185488909054442	0	0.000796748731379158	0.234453848120145	0	0.228754279413265	0.0257092098473363	0	0.0287290684790696	0	0.165556245882752	0	0.107692787367478	0.00717728817056753	0.0527034953160923	0.0534125907002941	0.00767030588749549	0	0.068181710058973	0	0	0.000613531119709193	0.002	0.314257450570816	0.967331131543358
TCGA-B8-4619-11A-01R-1758-07	0.151697441779846	0	0.116183976506254	0.167982233149087	0	0.212070612485456	0.0398320742322635	0.000403623258192654	0.012405162336681	0	0	0	0.0446582953166708	0	0.0617450519378414	0.11075005593763	0.0426778433531793	0	0.0333895538174939	0	0	0.00620407588940388	0.001	0.353947678248066	0.939402324821468
TCGA-B0-4694-01A-01R-1277-07	0.114071678255602	0	0.0485594973889557	0.213850932736223	0	0.146099346906729	0	0.0534965084274284	0.0578698446599977	0	0	0	0	0.0861026991284961	0.0644106017581081	0.195230003945625	0.0057241546628794	0	0.00601077270314328	0	0	0.00857395942681265	0.019	0.221580939293222	1.00041423576722
TCGA-B0-5703-01A-11R-1541-07	0.0240073679455317	0	0.00474621076225354	0.30423568966587	0	0.271700308390975	0	0.0162368512017146	0.0223373772579109	0	0.103294587571361	0.0628870906879822	0.0356458681322572	0.0169057734380527	0.0572251808865864	0.0115385798204214	0.00425350364370943	0	0.0649856105953739	0	0	0	0.005	0.291322438679063	0.997820825453211
TCGA-B8-4151-01A-01R-1188-07	0.0208462828208021	0	0.00198830906045592	0.0922064330698546	0	0.229044626765358	0	0	0.0337783788489833	0	0.0301347489161556	0	0.122758040223789	0	0.108176428926798	0.262225836473063	0	0.00797453429192891	0.0752509521192816	0	0	0.0156154284835309	0.073	0.125332566096444	1.03321288839005
TCGA-BP-4341-01A-01R-1289-07	0.0154190995532142	0	0.000253352322583143	0.0508582150632337	0	0.318966374161395	0	0	0.00467148068101256	0	0.106101056674553	0.0694924705579751	0.0833493575948177	0.0046961990908095	0.0453009285839859	0.148309372220016	0.0016457384968992	0	0.139160049221676	0	0	0.0117763057778299	0.705	-0.00763732605535528	1.09705692093066
TCGA-CJ-4899-01A-01R-1334-07	0.0498974220244075	0	0.000900042666777428	0.14449389971478	0	0.176093955936321	0.0128279133410291	0.010816803209073	0.0104878997189327	0	0.0437137272041384	0	0.0199689252649438	0	0.0835115890423072	0.313914410238478	0.0277272485336587	0	0.103626449999178	0	0	0.00201971310597479	0.171	0.0782103192050882	1.04920340222359
TCGA-BP-5202-01A-02R-1426-07	0	0	0.00990142985077167	0.158845856935422	0	0.22414607778883	0	0.0294128050196394	0.00418371059693249	0	0.0135187271669866	0.0412183003263651	0.0901251502653977	0	0.0955374427528295	0.273347953265787	0.00603189763187147	0	0.0533367512996493	0	0	0.000393897099517961	0.046	0.16004677744612	1.02421899943444
TCGA-B0-5117-01A-01R-1420-07	0.0904579286569256	0	0	0	0	0.160514013982252	0	0.0395789914973171	0.0349609152293044	0.0240240689595828	0	0.117305073626688	0.00560311307245299	0.104158591320932	0.0916517299346724	0.189924174727318	0.0123655742635428	0	0.127761315816192	0	0.00169450891282043	0	0.191	0.0687774471316044	1.05601656044681
TCGA-CJ-6028-01A-11R-1672-07	0.0659708040216173	0	0.0221083960424827	0.291918861791379	0	0.184494670152973	0.0152652483729974	0.057405620563352	0.0512647546210094	0	0	0.0262392882522344	0.0131753818070072	0.0339050961367929	0.0584388945619659	0.161770579667949	0	0	0.0150500076373317	0	0	0.00299239637090901	0.073	0.12566336765037	1.05603154037991
TCGA-BP-4994-01A-01R-1334-07	0.0678455262589438	0	0.0131795450521607	0.210983322075713	0	0.148175235733751	0	0.0256643938121574	0.0135871191217945	0	0	0.0837182757539337	0.0832116962736319	0.0196945713587869	0.072616796090072	0.177878356705154	0	0	0	0.0655164937058544	0	0.0179286680580465	0.101	0.107454205713076	1.04940495905515
TCGA-CZ-5465-01A-01R-1503-07	0.0821657067794357	0	0.0159484063835253	0.0650139641248746	0	0.275578564809183	0	0.00941653313772045	0.016357040791203	0	0	0.0324696094749568	0.129580672418517	0.000934252663594462	0.115891009534069	0.227828961736145	0.00544339319483316	0	0	0.0233718849519434	0	0	0.039	0.168844139809632	1.0181695612452
TCGA-CJ-5683-01A-11R-1541-07	0.0329071817857388	0	0.0113560896632734	0.232226906834131	0	0.232279579853135	0.0131043293273135	0.00400479885918145	0.0047399984796781	0	0.0416667460980452	0.0148788296776988	0.0958232836386386	0.00918774792063692	0.0571788325002063	0.229043157928258	0	0.00172076383978617	0.0198817535942785	0	0	0	0.439	0.0229735361866614	1.08639545147048
TCGA-BP-5199-01A-01R-1426-07	0.0199865128752494	0	0.0156674519029114	0.527540244969347	0	0	0.0157975118455192	0.0949020949731371	0.0540065784884517	0	0	0.0608214712918177	0.0135011115518022	0.00453112216268793	0.0492815839054492	0.0937988101432096	0.0134533405350924	0.00242104768190898	0.0342911176734165	0	0	0	0.001	0.330500540549042	0.97422257705794
TCGA-B0-5107-01A-01R-1420-07	0	0	0.00254531026382706	0.477966714789872	0	0	0.00652935868883234	0.074891412827774	0.100861750264733	0	0	0.0275014862730409	0.0600388388891112	0	0.132760288883317	0.111328735622251	0.00130481570291993	0	0	0.00427128779432213	0	0	0.002	0.310930963307204	0.982790104326102
TCGA-DV-5567-01A-01R-1541-07	0.0671146437885332	0	0	0.0740779302511757	0	0.155577950240995	0	0.00483421122745223	0.0187242577552492	0	0.0841069249365315	0	0.00299805511486016	0.0317439177859041	0.0333960632960888	0.413613633092372	0	0.0336333973168005	0.0687259607732373	0	0	0.0114530544208	0.274	0.0499237379093384	1.06339528320869
TCGA-BP-4167-01A-02R-1325-07	0.0101013311074571	0	0.00236247852910047	0.300184595337541	0	0.141691432769396	0.0196699346983875	0.0456444896306132	0.0450437620137341	0	0	0.0412637312202516	0.00823954485671077	0	0.0772406206028426	0.246062870752749	0.0193239179597388	0	0.0381192025964798	0	0	0.00505208792499824	0.038	0.172047639110959	1.03037814641917
TCGA-B8-A54K-01A-11R-A33J-07	0.00163489949914017	0.00362615926151051	0.0103812914946519	0	0	0.276469869193149	0	0	0	0	0.179832262541497	0	0.0724085406719555	0.0991990114543845	0.015897479101763	0.0515921129761998	0	0.0353271457958552	0.247245915604698	0	0	0.00638531240519567	0.537	0.0101223713849958	1.08356006309444
TCGA-CJ-5684-01A-11R-1541-07	0.0673553671227244	0	0.0149569847769809	0.313299936263965	0	0.15155481703379	0.00461254273569059	0.0663535479233214	0.064346516102634	0	0	0.0353399476229482	0.0166700427790582	0	0.0818075405318514	0.092916043690909	0.0201193104586641	0	0.0706674029574622	0	0	0	0.00900000000000001	0.263562055047956	0.992096249840364
TCGA-AK-3427-01A-01R-0864-07	0.0462525956561738	0	0	0.0175962151440238	0	0.223425041570294	0	0.0206064567625263	0	0	0.00451021224822189	0.0573184073190119	0.162564328617872	0	0.105863914797604	0.289033193349834	0	0.0520361814730035	0.013723221807142	0	0.00346290295351109	0.00360732830078164	0.439	0.023085506243801	1.07828824592838
TCGA-A3-A6NN-01A-12R-A33J-07	0.00787659262747019	0	0.000921371490704524	0.190154863098253	0	0.147664936015243	0.0139781066190221	0.0147748052568802	0.0151431540001638	0	0.194436560143469	0.00471384123249749	0.0406104402569209	0	0.0581237466523864	0.176636000319732	0.0288419979127868	0	0.10612358437447	0	0	0	0.01	0.257790699056106	0.987687964140575
TCGA-B8-4622-11A-01R-1758-07	0.0533651837828346	0	0.0297397646957433	0.125309062739226	0	0.279487275999377	0.0110979002536879	0	0.0129461050123164	0	0	0.00445489102743408	0.0397538906414803	0	0.0711642983114993	0.193961158847448	0.0939845804580076	0	0.0788484093111172	0	0	0.00588747891982792	0.0590000000000001	0.142589786091707	1.02192190088007
TCGA-A3-3374-01A-02R-1325-07	0.00481246644618579	0	0	0.0163419812298626	0	0.0130019217458704	0	0.012079618553277	0.00797247952201729	0	0.00671349739395595	0.00325889550900977	0	0.701134784686879	0.00390939772213817	0.197974161728915	0	0	0.032800795461889	0	0	0	0	0.834030418710057	0.562776974391562
TCGA-B0-5096-01A-01R-1420-07	0.0779413802743025	0	0.061455754401373	0.0608034520182826	0	0.229834974227039	0.0299814069342792	0.0358327017975626	0.0115869967698385	0	0.0205054992964415	0	0.0513712891150968	0.109981150217673	0.039162800245656	0.233558160007914	0	0	0	0.0033970270682108	0	0.0345874076263313	0.027	0.196235872159981	1.0031382271431
TCGA-B2-3923-01B-10R-A277-07	0.113121351284975	0	0.00390599794978411	0.002835312433622	0	0.437439631902193	0	0	0	0	0	0.0851407704266242	0.0118517755384273	0	0.0176433192721893	0.240246948949211	0	0	0.0162336617575007	0.0119370520914456	0.0394349701028152	0.0202092082912131	0.743	-0.0111782504637711	1.09926051272667
TCGA-B0-5083-01A-02R-1420-07	0.0490214886120819	0	0.00427597214893236	0.166180453877066	0	0.152786918038415	0.00557123457083986	0.0115372985353159	0.0178736642126678	0	0	0.000978283209009084	0.029605462929376	0.181520600577805	0.0519759267996584	0.286231047939576	0.0178813764489884	0	0.0245602721002683	0	0	0	0.01	0.255507911916002	0.984012954230347
TCGA-A3-3346-01A-01R-1766-07	0.0175163479730462	0	0.00270284937243831	0.117360775373418	0	0.223666332756993	0.0120680960648751	0.0343627520033106	0.0551858791180125	0	0.0230804468504871	0.020454641570062	0.0302793019581009	0.120509069803661	0.0541730360661333	0.217459749082635	0.0026251199887123	0	0	0	0	0.0685556020181146	0.001	0.336242978247552	0.947255447547757
TCGA-B0-5400-01A-01R-1503-07	0.0238870941344924	0	0.0114678699656887	0.254107865945966	0	0.0820003903068385	0	0.0188605510080566	0.0889199863748538	0.0460325254173103	0	0.0676551679182767	0	0.131803111845746	0.0501336732576005	0.128548197715771	0	0	0	0.0344311809968641	0	0.0621523851125355	0.0590000000000001	0.142604065334908	1.044501588278
TCGA-B0-4697-01A-01R-1277-07	0.0315828206063642	0.0245952813311083	0.0952876592051863	0.404703097508521	0	0	0.0598191297417	0.074316069378173	0.1055283009712	0	0	0.0160992186337851	0.00937784069209917	0.00820924835767117	0.0926816360780716	0.0584107596523894	0.000819814732360361	0	0.0185691231113703	0	0	0	0.019	0.219649834962155	1.02259241208159
TCGA-B8-5164-01A-01R-1420-07	0.0160267598193278	0	0.00706392170571295	0.500208560608853	0	0.061898165927643	0.014607620030744	0.0669103537781327	0.0458801169407223	0	0	0.0451127194934827	0.0335636673710936	0	0.0531727893341593	0.111519810640639	0.0204589212353978	0	0.0075053632080791	0	0.00793135467660234	0.00813987522941081	0	0.439356597573994	0.905894032337793
TCGA-CZ-4863-11A-01R-1503-07	0.0326840525527279	0.0159150906682101	0	0.00112905118920063	0	0.198567278232959	0	0.000291773262487482	0.0452676957133313	0	0	0.0574902646900351	0.0654535226067477	0	0.00193020053474233	0.201829903781119	0	0.06762692362016	0.185663526642087	0	0.0601397404868186	0.0660109760193739	0.493	0.0159592685307203	1.06465340439842
TCGA-CW-5585-01A-01R-1541-07	0.0146352997213301	0	0	0.0801511474444887	0	0.214265780912457	0	0	0.0535668868453354	0	0.166947812788781	0.0200964320947995	0.141920528704335	0	0.0751132228200723	0.162068804532659	0	0.000404588773386152	0.0689844205873863	0	0	0.00184507477496969	0.52	0.011841206935258	1.0894464099256
TCGA-CJ-6033-01A-11R-1672-07	0.042602312916329	0	0.000271376212929153	0.193782616867543	0	0.0642019556882448	0.00112977936214382	0.00772554169339425	0.100611402060372	0	0.0753044281307829	0	0.086003295606998	0.137955102933001	0.0831481883770226	0.187485804267688	0	0	0.0197781958835514	0	0	0	0.044	0.165318746473078	1.02142579905902
TCGA-B4-5832-01A-11R-1672-07	0.0367170743495919	0	0	0.00954839790370374	0	0.490132067322351	0.0350113839472277	0.00720661438448302	0	0.0153986829263352	0	0.00708859852974657	0.049302817126359	0	0.0882114413512712	0.145283558710041	0	0	0.0397486380140386	0	0.062645948874368	0.0137047765604833	0.147	0.0857431650706154	1.06082151701381
TCGA-B4-5835-01A-11R-1672-07	0.0424321471189832	0	0	0.0845800252092574	0	0.228388888124523	0.0208951497196472	0.00882535174426895	0.078303806163397	0	0.0376562495227771	0	0.0206161278043084	0.045447000194976	0.0650617315638234	0.300015932986503	0.0083093077480143	0.00278181892171983	0.0513716024434534	0	0	0.0053148607343483	0.0600000000000001	0.142259860576345	1.02728386757251
TCGA-B0-5080-01A-01R-1503-07	0.138568983813494	0	0.0470396909950217	0.251063548098763	0	0.182153501784455	0	0.0378410493775123	0.0916396136290391	0	0	0.0489760355457882	0.0203843608406985	0.0154067206422437	0.0450324836164731	0.0699740971057612	0.00370532423321592	0	0.0402044688344057	0	0	0.00801012148312955	0.011	0.248496181515084	1.00024954026215
TCGA-AS-3777-01A-01R-0864-07	0.0407515270363892	0	0.00401544901516191	0.0903141168345854	0	0.197176700047177	0	0.040808058685406	0.0380984169752351	0.0174393380796153	0	0.0511608759984402	0.0267693998907116	0.0418756039455074	0.0992847536167507	0.20207389688837	0.0239067066261555	0	0.107201775385849	0	0	0.0191233809746455	0.134	0.0902779959576192	1.045792278833
TCGA-B0-5699-01A-11R-1541-07	0.0157317873692938	0	0	0.108614257849318	0	0.177171903945805	0	0.00500475503354205	0.0669426371963236	0	0.0694106855916169	0.0408151316890898	0.0996974560848127	0	0.138712911702426	0.163050155882342	0.00778798328598416	0.0092644825188928	0.0880166430436547	0	0	0.00977920880689759	0.011	0.24868430977623	0.987168484126323
TCGA-EU-5905-01A-11R-1672-07	0.0286446520827335	0	0.00261496183356271	0.146195343823892	0	0.250620716065248	0.00463707610007434	0	0.00976694344228838	0	0.0437001577150106	0	0.0136421376740812	0.00930888344701907	0.0714322273958866	0.303034747434128	0	0.00159714330733743	0.107505814564253	0	0	0.00729919511448557	0.049	0.154629257809417	1.02296880907584
TCGA-CJ-4889-01A-01R-1305-07	0.0596802329448381	0.0761761380222332	0.075304464968067	0.180128071802909	0	0.233465264812296	0	0.0310618060120444	0.0296095504131453	0	0	0.0125833829723689	0.00755822828440189	0.0180224399175452	0.0868649971311185	0.159185890399148	0	0	0.0303595323198845	0	0	0	0.00700000000000001	0.273230422618452	0.979108158934529
TCGA-CJ-4892-01A-01R-1305-07	0.0139475312982324	0	0.00430204274979701	0.5862103429468	0	0.0324502538580439	0	0.0504981542070876	0.0569854769302457	0	0	0.0869113930488545	0.0347165193605635	0	0.0408301781104454	0.0680864186049517	0.00338945372594605	0	0.0216722351590327	0	0	0	0	0.509193852131667	0.86806529364405
TCGA-B0-5092-01A-01R-1420-07	0.0699713740804	0	0.0223130199946707	0.370561415265133	0	0.0938254886224299	0	0.0867812087002771	0.0859883879778688	0	0	0.102954785804507	0.0114382484127008	0.000483426053450036	0.066165963379526	0.0490916617304462	0.0166081021777656	0	0.0238169178008253	0	0	0	0	0.455006069026345	0.896951178464741
TCGA-DV-A4VZ-01A-11R-A266-07	0.17016663859516	0	0.0362898370024723	0.0225301582689607	0	0.369503567468392	0	0.00573002171185273	0.0276040748424089	0	0.040256156274854	0.0240630343957389	0.00989931089992672	0.105449187483569	0.0259549621996969	0.128616056968638	0	0.00869730266376471	0.023407704969652	0	0	0.00183198625491311	0.145	0.086852956072235	1.05838876512336
TCGA-AS-3778-01A-01R-A32Z-07	0.028471924717754	0	0.00324489956191847	0.123242198072445	0	0.233889442135073	0.00691105107987166	0	0.0142109822189675	0	0.0390303160703667	0.00364976093256654	0.0517473975221651	0	0.135051287114953	0.258976555006502	0.0238942523406228	0	0.0702011053606334	0	0	0.00747882786616163	0.014	0.242693784448803	0.987295335632509
TCGA-CZ-5453-11A-01R-1503-07	0.220736913796373	0	0.0393075386313064	0.0764331407650593	0	0.223035694959791	0	0.00773585705924593	0	0	0	0.0565499593188128	0.0601513935723211	0	0.0999218842344149	0.162866522458418	0.00144505337557384	0	0.0387962160647773	0	0.0116918410688213	0.00132798469508457	0.05	0.150836210739066	1.03037671183735
TCGA-BP-4768-01A-01R-1289-07	0.00599928808689058	0	0.00204693578291	0.209214513468868	0	0.155639427951717	0	0.036294330819292	0.0671952670677316	0	0	0.0637047899857435	0.0759534966550918	0.137400172103057	0.0452603835749066	0.187650601169188	0	0	0	0.0136407933346046	0	0	0.094	0.112005498180319	1.05302033630466
TCGA-BP-5194-01A-02R-1426-07	0.129532168327438	0	0.0199608027997277	0.111059884602321	0	0.191611806245626	0.0212570483630306	0	0.0276383030101231	0	0.0471352286905443	0	0.00111958079328581	0.0424126331861161	0.06211013457072	0.268234403972211	0.0221823517871466	0	0.0506906701131804	0	0	0.0050549835385287	0.02	0.210734395177152	0.99599886337764
TCGA-B8-5162-01A-01R-1420-07	0	0.00371874155037015	0.0474545850917853	0.303904224847355	0	0.137325113146013	0.0106689347509241	0.0270349264998819	0.0457904264356754	0	0	0.0175870769045653	0.102522887327494	0.0200340871428984	0.0631315783765771	0.216874896003964	0	0	0.00395252192249579	0	0	0	0.114	0.102547224623863	1.05545090535757
TCGA-BP-4986-01A-01R-1334-07	0.0406133952073348	0	0.0145032793690603	0.0768197757509289	0	0.28124966846953	0	0.0247865570924462	0.0250533745596342	0	0	0.0241909085514874	0.112558798349363	0	0.064361090998977	0.313778912101011	0	0	0	0.0219112764364677	0	0.000172963113760289	0.173	0.0764228367127429	1.05650661186909
TCGA-CZ-4866-01A-01R-1503-07	0.0392457708741869	0	0.00918900770010884	0.0575025489926136	0	0.173887707677701	0	0.0158754551580244	0.00485344384549132	0	0.0269293723381133	0	0.0865952021651423	0.098171891121789	0.0470718772499829	0.421939582485796	0	0	0.0124332882628162	0	0	0.00630485212823455	0.159	0.081019307289269	1.06135878685602
TCGA-BP-4775-01A-01R-1289-07	0.0586103514466553	0	0.00936481307132344	0.0952468558610431	0	0.335763420396375	0	0.0224179071314416	0	0.00724077107344109	0	0.0474107972592678	0.0846139046448391	0	0.080371990384552	0.174591207527108	0.0229021850221755	0	0	0.0415130340511016	0.000492103728488556	0.0194606584021885	0.117	0.101446579628141	1.04964011234732
TCGA-B2-3924-01A-02R-A277-07	0.0204816072379151	0	0.0118383938227217	0.316529805303559	0	0.0654673638189257	0.0360396327901114	0.0822386734061217	0.0251227007114704	0.0546761327940618	0	0.0639679503382372	0.00907798793546515	0	0.0835163821199103	0.139805318680037	0.0250249607930471	0	0.0586003491744605	0	0	0.00761274107395553	0.141	0.0879602255170164	1.07571753554201
TCGA-B8-5553-01A-01R-1541-07	0.137986625874912	0	0.0254251229759507	0.192495148738445	0	0.234792271550089	0	0.0463856977681709	0.0522238794937072	0	0	0.0150040717777396	0.0144630908541437	0	0.106794548848199	0.125705387542035	0.0120784269031563	0	0.0149423136005019	0	0	0.0217034140729498	0.005	0.282487197454416	0.978301444869927
TCGA-A3-A8OV-01A-11R-A37O-07	0.000733992049724107	0	0	0.063711780158265	0	0.0814491261097813	0	0	0.0365653849537216	0	0.177022742518776	0.0184585234183041	0.205313705961363	0.0106483208880342	0.0842742001497374	0.234256837436261	3.04830028234024e-05	0	0.087534903353209	0	0	0	0.176	0.0747925562432749	1.06030702604406
TCGA-CJ-4642-01B-01R-1305-07	0.153758482708809	0	0	0.0432296423959399	0	0.164968799546452	0	0.0159032012899922	0	0	0.0886067989530357	0	0	0.210856045774702	0.04277463821993	0.176048486606526	0.00237192291077628	0	0.101481981593837	0	0	0	0.017	0.226188596534237	0.991376217049362
TCGA-CJ-4890-01A-01R-1305-07	0.1188187445991	0	0.062238163724313	0.26590107893072	0	0.124259847702295	0.0270080462416249	0.0441917738187496	0.0206052814228919	0	0	0.00816953905566566	0.0163474572784949	0.0271718528096813	0.0423328158838353	0.194611784890178	0.0109368966112281	0	0.0271765631978404	0	0	0.0102301538333818	0.011	0.250357538341614	0.98629245768648
TCGA-BP-4161-01A-02R-1325-07	0.0548085889772802	0	0.00332656120818827	0.240132967873519	0	0.158411519810749	0.000435525961018387	0.070177580367957	0.0552260508275665	0	0.0037459142300864	0.0168906818386728	0.0144980025194129	0.00904488725647935	0.0598488376851817	0.243866529663767	0.0192653317539419	0	0.0382176761377708	0	0	0.012103343888408	0.056	0.144606709097965	1.0357171005956
TCGA-B2-5641-01A-01R-1541-07	0.0432368176127631	0	0.00857268696785737	0.351925690281544	0	0.0955594220461108	0.0014397311184521	0.0689077825227524	0.0765254811348079	0	0	0.0576024545920123	0.0461279441729776	0	0.064070733560227	0.0897713550300294	0.0251298041313886	0	0.0590916128337704	0	0	0.0120384839953067	0.001	0.359361328514096	0.943497324119585
TCGA-A3-3347-01A-02R-1325-07	0.0531302020434687	0	0.00901572919367247	0.0878072958260783	0	0.14660719314448	0.0043122272707873	0.032952239006364	0.0380486830164063	0	0.00260265795318799	0	0.00127626811420055	0.192134533595685	0.0621558685073724	0.30572596667662	0.000936889752919676	0	0.0338784467098811	0	0	0.0294157991888761	0.132	0.091128678523497	1.05562439936841
TCGA-CZ-5987-01A-11R-1672-07	0.0376302049144229	0	0.00166355066591575	0.126196231092802	0	0.340650551593266	0.00965687455400536	0.00328279149447572	0.121592233139718	0	0.0175375827739337	0	0.0776805485751903	0.0223570145974033	0.0930814990173787	0.0294916149847837	0.0191735354883628	0	0.0848750722705348	0	0	0.0151306948378066	0.151	0.083405871771237	1.07160900078622
TCGA-CZ-5467-11A-01R-1503-07	0.12420561274768	0	0	0.0227648264353947	0	0.289766635996323	0	0	0.0264325173501515	0	0	0.0913129511535192	0.157612824192188	0	0.0353275173620243	0.134924448479331	0	0.0213286230158067	0	0.0370286724243582	0.0448938624014239	0.0144015084417986	0.44	0.0227025722457084	1.07508037588663
TCGA-B0-5690-01A-11R-1541-07	0.145791487134023	0	0.0051920443673328	0.0572801733768821	0	0.145989246829256	0.0229634500653117	0.00793741137287799	0.0874240152186449	0	0.0597943434912373	0.0195141938620292	0.0916202770628856	0.0607832262431576	0.0955076188849061	0.0875193289212343	0.0228788951917436	0	0.0898042879784783	0	0	0	0.003	0.306683480483661	0.955312875415316
TCGA-CZ-4858-01A-01R-1305-07	0.109186382961736	0	0.0213614783496247	0.381795527012985	0	0.0489779343183839	0.0914832538360303	0.0659113400552409	0.0706286065071575	0	0	0	0.014330768694075	0.0174263327649616	0.0727427119662782	0.0850144138716548	0.0102273861781226	0	0.00242535503741399	0	0	0.00848850844633503	0.02	0.210717905285308	1.02002113441475
TCGA-CJ-5677-01A-11R-1541-07	0.0748430504226301	0	0.00708732638397913	0.106634328768009	0	0.0650458571629195	0	0.029074027077255	0.0688688227133729	0	0	0.037389751596251	0.0131290434175378	0.250038682042781	0.0299550550892809	0.285115866635324	0	0	0.0318723584670249	0	0	0.00094583022363451	0.037	0.17721912557104	1.02227623412513
TCGA-BP-4988-01A-01R-1334-07	0.501270728361217	0	0.0205694946198987	0.0524713998170932	0	0.105414683626442	0.00556421778323011	0.0093786632976358	0.036440304150331	0	0.067512551823828	0	0.000984935942883009	0	0.0618706156557595	0.138522404921682	0	0	0	0	0	0	0	0.601034547732992	0.798639980491455
TCGA-CZ-5464-01A-01R-1503-07	0.0354544944089649	0	0.00593036819098543	0.140347804274783	0	0.137553094288046	0	0.085998858920004	0.0677404968478709	0.0353275170751306	0	0.0677576963405856	0.0567922898124925	0.0442143618339661	0.086331510239325	0.18196792380806	0.00494318188537527	0	0.0496404020744111	0	0	0	0.0620000000000001	0.13811835295494	1.0359680709938
TCGA-BP-4972-01A-01R-1334-07	0.0634304187328276	0	0.00455511342999418	0.0839451344316081	0	0.128510103632323	0.00953919399794168	0.00970583431305366	0.00602379982445399	0	0.00990326315755628	0.0129729225927724	0.00869727637707767	0.142239314201658	0.102224918377959	0.380636690379494	0.00559569850250437	0	0.0215053483127274	0	0	0.010514969736049	0.001	0.36434425614325	0.934967103682857
TCGA-AK-3451-01A-02R-1188-07	0.0243448356641334	0	0	0.430428651729602	0	0	0.00875585365434272	0.0309309574922893	0.0341313339838681	0.00809046446075306	0	0	0.0231892254301203	0	0.0776991318331021	0.191003555848199	0.0996439534056957	0	0.0610481027989569	0	0.0107339336989379	0	0.004	0.296107962387947	0.967648536400059
TCGA-CZ-5457-01A-01R-1503-07	0.0640300810048798	0	0.0373339557842677	0.196510446380617	0	0.135369158607475	0.0107552755868899	0.00085273662069984	0.0161510846335702	0	0.00551885172219126	0.0137689946722725	0.0990170768709754	0	0.0747149268267055	0.261934835746446	0.000160649780249557	0	0.0742768689940227	0	0	0.00960505676873714	0.044	0.164360873522824	1.01370220840694
TCGA-BP-4807-01A-01R-1305-07	0.0229002543523157	0	0.00157117544248393	0.0384421638406189	0	0.17305089645731	0	0.00930266977796645	0.0140766005513524	0	0	0.0336000736561125	0.0634779848648386	0.00452184045986972	0.0580597426797602	0.481872617551908	0.00318950051034548	0	0	0.0512139824339598	0.00621893764576728	0.0385015597753908	0.005	0.292368409976797	0.969191177283363
TCGA-BP-4770-01A-01R-1503-07	0.0120519292083688	0	0.000308057010203571	0.0456740006475611	0	0.242635032850216	0.00561792854240634	0.0170204930391722	0.0255629893980887	0.000653420935320832	0	0.0153117617267817	0	0.284788284343482	0.0313402278195682	0.306032411949439	0	0	0.0130034625293924	0	0	0	0	0.526547650002075	0.850613189859351
TCGA-BP-4158-01A-02R-1289-07	0.0144381973463185	0	0	0.185332019448789	0	0.2077806282063	0	0.0184857999313874	0.0269118890861295	0	0.029359833072082	0.0804356559119782	0.0293467592411865	0.00678420187554967	0.0909006389083467	0.101644342720736	0.0345095760660316	0	0.174070458185165	0	0	0	0.249	0.0552981299147578	1.07689758452863
TCGA-B8-A54I-01A-21R-A33J-07	0	0.0349345403210459	0.153997630144048	0.139001414966457	0	0.101849155482326	0.0123931133858537	0.021730027214924	0.0882291096822229	0	0.0041119181061342	0.0268662111044897	0.00130616665942317	0.0080813749801722	0.0254238950039693	0.266647358158333	0.0142825647500992	0.00586894488473924	0.0688606308434386	0	0	0.0264159443123237	0.005	0.291342916707951	0.964920751156502
TCGA-B2-5635-01A-01R-A277-07	0	0.0102427507556785	0.00204450655400494	0.189959590236344	0	0.158410127842356	0.0188844504695442	0.0202067905707207	0	0.0259447876190142	0	0.0525293020963479	0.130476974076501	0	0.0363994578742432	0.212524626762509	0.00448010221351233	0.00313048787518572	0.123217730469478	0	0	0.0115483145845593	0.024	0.205015026767832	1.00081418584172
TCGA-BP-4771-01A-01R-1289-07	0.0143756133521395	0	0.0082920836482113	0.486721442922887	0	0.0803760483238726	0	0.0634776734591224	0.0924695585436392	0	0	0.102816206992932	0.0326999584265633	0	0.0517867792757853	0.0372593726225924	0.016020148468084	0	0.00815075591594585	0	0	0.00555435804822523	0.001	0.409277945556562	0.936109836479508
TCGA-CZ-5466-01A-01R-1503-07	0.0286356634798905	0	0	0.183476503209982	0	0.197966703759121	0	0.0277258216405399	0.0710904228745372	0	0	0.031192499487824	0.00627252931624932	0.102975244808735	0.0692516389182153	0.207052181575564	0.0455303957006595	0	0.0288303952286821	0	0	0	0.038	0.170572314431653	1.02277922525432
TCGA-CW-5580-11A-02R-1672-07	0.108797576993163	0	0	0.0258692722695396	0	0.281378756936913	0	0.000585086721875453	0.0129182456811046	0	0	0.101298365165931	0.0958648116702031	0	0.0245768899369774	0.258082392540984	0	0.01134093000063	0.0330655862098488	0	0.0462220858728288	0	0.387	0.0309491312940191	1.06972800011087
TCGA-BP-4776-01A-01R-1289-07	0.0801010626426708	0	0.0207808533997366	0.180928133121042	0	0.102626450290638	0	0.113255256393768	0.0442160510270902	0	0	0.137415226863445	0.0196241568318294	0	0.0995100969264393	0.112556363904567	0	0.000605157567235135	0	0.0883811910315387	0	0	0.0669999999999999	0.13323778801372	1.0579617271729
TCGA-B0-4691-01A-01R-1277-07	0.0746616127395991	0	0.020099589528344	0.282458561093379	0	0.204415790042028	0.00130648360241671	0.0879119360344563	0.0612305760245886	0	0	0.0645063865644509	0.0135950852346717	0.0151921829986402	0.131142125366761	0.0165515705068087	0.0142084154217627	0	0	0	0.00952851469076786	0.00319117015132485	0.0620000000000001	0.137628391683476	1.07593994775513
TCGA-B4-5844-01A-11R-1672-07	0.0615995781672789	0	0.0111856823235644	0.0846067427897325	0	0.13601514906305	0	0	0.0283380738906966	0	0.105342541112935	0	0.149058605793714	0.122428517513778	0.0808505501192636	0.0848841306982969	0	0.0119727572529615	0.115285157797486	0	0	0.00843251347724251	0.025	0.198830122768214	0.998210066367326
TCGA-BP-4960-01A-01R-1334-07	0.0346054239234691	0	0.0023470357106559	0.156393656261405	0	0.120338108777127	0	0.0768816560641413	0.0455679929183349	0	0.0331669145018007	0.00971593030648348	0.113727637347091	0.0950027367213683	0.060484116297202	0.153527482559557	0	0	0	0.0982413086113645	0	0	0.201	0.0660275874692109	1.05943850745863
TCGA-CW-5587-11A-01R-1541-07	0.102247743910332	0	0	0.101242352063743	0	0.203787390407478	0.00200374666565236	0	0	0.0075040764997854	0	0.0512344837008559	0.100091686245271	0	0.0887970146924942	0.244091169569444	0.0185186489067444	0	0.0804816873382003	0	0	0	0.471	0.0182669194575081	1.07047307205532
TCGA-A3-3367-01A-02R-1420-07	0.0638360106243894	0	0.0142233986352935	0.0594252389036916	0	0.254504022603075	0	0	0.0292330409239782	0	0.0498189830205351	0	0.0316048891247254	0	0.101206482568414	0.285224919805695	0.0217337675416381	0	0.0788495554181229	0	0	0.0103396908304412	0.0570000000000001	0.143973683190643	1.02291535913317
TCGA-CZ-5987-11A-01R-1672-07	0.0830231387751384	0	0.00195765110100455	0.113018948883933	0	0.263472448527149	0.0317088695187979	0	0	0	0.0308598051782793	0	0.169778756313578	0	0.0408601018054853	0.131416392016511	0.050756514742792	0	0.0652325204370315	0	0.0078694360273924	0.010045416672908	0.049	0.154320421102732	1.016354659091
TCGA-MM-A564-01A-11R-A266-07	0.000454487189519372	0	0.00510618666312476	0.0743759502869324	0	0.156351477987577	0	0.00934884609070009	0.0277399605275881	0	0.25955890741439	0.0526697137519966	0.118477314124959	0.0380892979451128	0.0401225209163127	0.0973599201753094	0	0	0.120345416926478	0	0	0	0.037	0.177296629096244	1.03523928140768
TCGA-B4-5834-01A-11R-1672-07	0.0497204911379857	0	0.00961080334488694	0.167263566329748	0	0.210462973799985	0	0.0114418940466024	4.72465340063712e-05	0.000383342265279519	0.00966310450950426	0.0281754227556393	0.0483362450216564	0	0.192258026855678	0.160792566594852	0.00472010915281664	0.00102428942715649	0.106099918224203	0	0	0	0.01	0.259813350863884	0.987571230653601
TCGA-BP-4169-01A-02R-1289-07	0.072040606658606	0	0.0101796971853983	0.100162809925493	0	0.321020481443022	0	0.00259403772178766	0.00251346150469573	0	0	0.0287552064030933	0.138805219535212	0	0.121333032119132	0.0892321816185886	0.0303060526919816	0	0	0.0461514560080733	0	0.0369057571849173	0.112	0.102907759320083	1.05013091795748
TCGA-B8-5552-01B-11R-1672-07	0.0860434039354722	0	0.00454041940265955	0.123877404912369	0	0.185911031043174	0	0.0226775073822765	0.0417229795356134	0	0	0.0522183128400439	0.0241706728136092	0.0356361887506484	0.0573208320487677	0.274363194108295	0.0325536750766514	0	0.0579679636811876	0	0.000996414469232018	0	0.014	0.240890420155612	0.984788359397247
TCGA-A3-3376-01A-02R-1420-07	0.0702668211593522	0	0.0132349121814411	0.0798412466025183	0	0.228794249459221	0.0118513369448415	0	0.016744925323341	0	0.0351939444937939	0.0243623912029425	0.12774351953177	0	0.027483316541257	0.219794226373988	0.0178398465092851	0	0.116256673086556	0	0	0.0105925905896928	0.038	0.173377840738278	1.00693625184553
TCGA-CW-5584-01A-01R-1541-07	0.0552509524952695	0	0.0115645763799978	0.0305038199375024	0	0.273538775817284	0	0.000260886530915749	0.0501614110655416	0	0.0350040832772031	0	0.213658498567713	0	0.106151300891884	0.16179002511639	0.017647200623739	0	0.0441453397622656	0	0	0.000323129534294593	0.017	0.229097777112597	0.989832498663405
TCGA-B0-4700-01A-02R-1541-07	0.0597784787542365	0	0.00995489940694641	0.35118096253712	0	0.0303672062022783	0.0401841980923453	0.0624986401921753	0.0683428240326836	0	0	0.0153821352150873	0.000271263348347053	0.124163838031561	0.125147223042435	0.107364847187203	0.00087757672173583	0	0.00448590723584599	0	0	0	0.069	0.13108392696126	1.05460881496958
TCGA-B8-5545-01A-01R-1672-07	0.115350448567109	0	0.0330978429263734	0.113191639422467	0	0.142522817596885	0	0.0159869501993696	0.0347594005578431	0	0	0.0328179081769049	0.0456597944802133	0	0.0699612755931166	0.264361951200146	0.0284278667368218	0	0.0881150021576251	0	0	0.0157471023851258	0.024	0.204315945702541	0.996033547652932
TCGA-CJ-4640-01A-02R-1325-07	0.0147087037527454	0	0.00132860621465206	0.360875623376454	0	0.124334892948259	0.00045419596903586	0.0121510652454046	0.0488904633421633	0	0	0.0187209325569552	0.0796494897124839	0	0.101764434878536	0.193759367776293	0.0120673329287543	0	0.0312948912982635	0	0	0	0.001	0.346868959278564	0.947024833027681
TCGA-CJ-4638-01A-02R-1325-07	0.0261090234522036	0	0.027517333047996	0.292136361385619	0	0.0977577876550117	0	0.0810324769843951	0.166176480838926	0	0	0.0600431321276452	0.0394021056149142	0.0191878615980283	0.0637316860981034	0.0956390076542654	0.000441195569531376	0	0.0308255479733606	0	0	0	0.104	0.106401058196105	1.07737267427285
TCGA-BP-4331-01A-01R-1289-07	0.0367752798780709	0	0.00848466305949687	0.142833468924294	0	0.162488956453191	0.00499697280660896	0.0255087736498887	0.0423791186220882	0	0.0347641083795825	0	0.173003187236291	0	0.0637921328123593	0.258069335880896	0.00997955522641781	0	0.0345686303769499	0	0	0.00235581669386452	0.002	0.314182665168072	0.953727327138496
TCGA-B0-5701-01A-11R-1541-07	0.0337491912567695	0	0.0239995923225703	0.209595888791335	0	0.107715243836256	0.033887833110968	0.055276646655514	0.0473182425557525	0	0	0.0150393785593979	0.0369340890752334	0.110706887771498	0.104977429233576	0.181780027827402	0.00278338136619061	0	0.0243404893090825	0	0	0.0118956783284538	0.086	0.11611151634261	1.04216495085156
TCGA-B0-4945-01A-01R-1420-07	0.0424691810134303	0	0.0309603752585696	0.10784065038003	0	0.371342921219044	0	0.0333380775814173	0.00755083293845747	0	0.0221684887810114	0.0291611710505565	0.0331386531616256	0	0.146320097558173	0.158956481009037	0.000149893470764505	0	0.015039398610757	0	0.00156377796712735	0	0.055	0.147517453363514	1.04495273812472
TCGA-B0-5106-01A-01R-1420-07	0.178903454576783	0	0.0314305133890531	0.194637418081671	0	0.170698229806343	0	0.0427173210138972	0.0617729144058537	0	0	0.0456790300431646	0.0721970810206169	0	0.0312923687610129	0.115910641519573	0	0.00240643029924858	0.0446244433836588	0	0	0.0077301536991232	0.005	0.292649551381008	0.970153433542088
TCGA-AK-3447-01A-01R-1766-07	0.0895871044477829	0	0	0.125246556973312	0	0.135553408783586	0	0.0375662019628062	0	0.00423734784626911	0.127494716071683	0	0.0324169536920574	0	0.118222048677253	0.223079539111287	0	0	0.0578490546203121	0	0.0194244300989301	0.0293226377147212	0.119	0.0990742670731069	1.04720099877298
TCGA-BP-4765-01A-01R-1289-07	0.0189290813162703	0	0.0136797451436705	0.0539022236978037	0	0.132925787347207	0	0	0	0	0.187134137904671	0.0232263800936243	0.199907168713459	0	0.0436506562241922	0.22977062552537	0.0227525853053096	0	0.0741216087284215	0	0	0	0.0669999999999999	0.132916126425029	1.03327273818598
TCGA-BP-4352-01A-01R-1289-07	0	0	0.0529824678418693	0.0453305157769218	0	0.331078880229714	0	0.0137687275152126	0.0948218880715674	0	0.0112868043612789	0.0495501222792737	0.045730758878267	0	0.111802747107296	0.203972148082298	0	0	0.0396749398563005	0	0	0	0.233	0.0586374046687721	1.07237524023097
TCGA-B0-4817-01A-01R-1277-07	0.00613336188998201	0	0.00292612644126196	0.0435926825665305	0	0.148808337687402	0	0.0591155197784016	0.0327347412742614	0.0412324316222137	0	0.0441833774409354	0	0.037542924364156	0.0318600188859241	0.0686766335789444	0	0	0.0307969746012922	0	0	0.452396869868695	0.179	0.0742673673316387	1.13903331320626
TCGA-CJ-4637-01A-02R-1325-07	0.015889351157186	0	0.0198635416241687	0.311208965145752	0	0.166229278717208	0.0324074322987591	0.114444632129475	0.0726886503288716	0.0101398313428936	0	0	0.00934881310073616	0	0.119705650643484	0.0884349898414355	0.0206654390670077	0	0	0.0115107632280784	0	0.00746266137494494	0.158	0.0813623757341741	1.09663596119648
TCGA-DV-A4W0-05A-11R-A266-07	0.0481348278086013	0	0.00472832882246286	0.104980076021705	0	0.132937736852477	0	0	0.0402610040262349	0	0.231666384286815	0	0.0800098954131301	0.0303981237309459	0.0598954862933832	0.146765233135263	0	0	0.109661521740855	0	0	0.0105613818681259	0.354	0.0371416293759975	1.07906731229266
TCGA-B0-5104-01A-01R-1420-07	0.0536789426990535	0	0.00779305130791949	0.0919411715459132	0	0.246925560069776	0.000570147172811652	0.00912000331902512	0.0232660802726179	0	0.0467305180567166	0	0.273530935497202	0	0.094394507885369	0.0968025401450236	0.0106672704345831	0	0.0429685107764961	0	0	0.00161076081749277	0.056	0.144522512520463	1.02814314606038
TCGA-CJ-4904-01A-02R-1426-07	0.0543530160122036	0	0.00671424961361352	0.210738352196187	0	0.170911955029945	0.0172485704050257	0.0184843040449057	0.0370919376233122	0	0.0239734026273148	0	0.0736110262577867	0.0055164790536954	0.159966986351948	0.153953001954642	0.00189297289976106	0.00441611948663499	0.0601722356513784	0	0	0.000955390791645924	0.001	0.374385701701329	0.930306233227564
TCGA-B0-4833-01A-01R-1305-07	0.0975164714707041	0	0.0249242798273032	0.379755870152402	0	0.108247679718918	0	0.0576225129326576	0.0486491820070752	0	0.0130073544933463	0.0279580053587539	0.0233865926865665	0.0132398442071822	0.0809140359147451	0.0493017115708813	0.0214305039079527	0	0.0540459557515116	0	0	0	0.012	0.247553745509787	1.00451011653587
TCGA-B8-4143-01A-01R-1188-07	0.111235562182811	0	0.0281538234853286	0.317466216284368	0	0	0.0502980329182601	0.0628318405884982	0.0853414063320255	0	0.0137166541685504	0	0.0127991984265901	0.0464253520261256	0.106615450029427	0.137879009913166	0.00714077804882879	0	0	0.0138959489029089	0	0.00620072669311248	0.03	0.188554834455487	1.01938460065903
TCGA-B2-A4SR-01A-11R-A266-07	0.0736015412963461	0	0.00784298905213841	0.156522817720174	0	0.19789243688431	0.00271519712033826	0.0298939795328726	0.0385910322266268	0	0.0572366538579491	0.00583117336338322	0.015590835183278	0.0105537950002346	0.114140526356021	0.182075185415395	0.0495468532689651	0	0.0579649837219679	0	0	0	0.011	0.25303653145067	0.983160402371608
TCGA-B0-5075-01A-01R-1334-07	0	0	0.0031627007757698	0.201517908819568	0	0.0794473368473092	0	0.0280241957678157	0.0323755452463323	0	0	0.0374043309950013	0.0529652218359993	0.169612379723935	0.0361371536741914	0.353887435616553	0	0	0	0.00468506365654625	0	0.000780727040978589	0	0.422883065952224	0.906714531385024
TCGA-B0-4822-01A-01R-1277-07	0.0560114483325771	0	0.00882704252813599	0.225927916727576	0	0.100201136078305	0	0.0609975884785908	0.13067600515213	0	0	0.0699561253266601	0.0090951286707809	0	0.00619720875091806	0.274332405119993	0.000883453501946495	0	0.0440661833468951	0	0	0.0128283579854917	0.072	0.126442573361155	1.04938428802887
TCGA-A3-3365-01A-01R-0864-07	0.0946474667961276	0	0.00547706411148773	0.0924805226365964	0	0.305311371630456	0	0.0186482022934812	0.0110660764114673	0	0.0387888952459162	0.01194517577656	0.0219084919057229	0	0.100203090553484	0.178707945571552	0.000648658082740128	0	0.120167038984408	0	0	0	0.015	0.237310048407294	0.989162989496604
TCGA-AK-3453-01A-02R-1277-07	0.0366808133281017	0	0.0204499266198101	0.329888742461235	0	0.0391850934918217	0.00641864485878756	0.155467544008201	0.126306642449906	0	0	0.0297752716630703	0.07102343372147	0	0.0733177329353147	0.091662611328992	0.00146076847273424	0	0.0183627746605557	0	0	0	0.005	0.281510101112188	0.989198297066336
TCGA-A3-3373-01A-02R-1420-07	0.0370929601911453	0	0	0.102727415084106	0	0.157737281096324	0	0	0.0283769962628322	0	0.0400310833889704	0	0.056057188087737	0.0421566610151891	0.106598293000731	0.275968861130314	0.0584340368005918	0	0.0786452777905875	0	0	0.0161739461514711	0.017	0.226916849502928	0.989341842234662
TCGA-CZ-5451-11A-01R-1503-07	0.200562978978329	0	0.028675987570137	0	0	0.304094338632133	0	0	0	0	0	0.047246892240923	0.011450508336252	0	0.0715855835918647	0.229356569075488	0.0157279653635889	0	0.0538136874805241	0	0	0.0374854887307609	0.019	0.216923163265034	0.996417268563985
TCGA-BP-4160-01A-02R-1289-07	0.0254747173723951	0	0.00462881000359078	0.414452130353831	0	0.107565630522959	0.0185668190596483	0.0712047032754789	0.0145248521390988	0	0	0.0756502647315737	0.013169738244507	0	0.0758721045856066	0.118041838496901	0.0196080621212393	0	0.0320771970577234	0	0.00406341332369718	0.00509971871175079	0.0580000000000001	0.143420619499478	1.06534666339357
TCGA-A3-3372-01A-02R-1325-07	0.0327519373655796	0	0.00477657355889333	0.178762765486315	0	0.193334582465059	0	0.0137873822091317	0.0368525777020272	0	0.00572894236397823	0.0341437476226156	0.0855085827103091	0	0.126368458874269	0.17763317331475	0.00652009351333109	0.00132815309559837	0.0989040637928701	0	0	0.00359896592527209	0.00900000000000001	0.266318200722641	0.977808197764845
TCGA-B8-A54J-01A-11R-A33J-07	0.0215114121869859	0	0.00605244373134693	0.314073558115009	0	0.18559787345041	0	0.0407708760075316	0.0369812017156644	0	0.0890808645942924	0.0058761919516827	0.0938754160197781	0	0.0736256424865929	0.104432692753885	0	0	0.0281218269868214	0	0	0	0.047	0.15859395026567	1.04814483454556
TCGA-CZ-5470-01A-01R-1503-07	0.033400403324219	0	0.0293401220737959	0.29422148639929	0	0.127926631621634	0.00867485110775218	0.0393830019198941	0.0710972331291903	0	0	0.0186781989349366	0.0880217949558072	0	0.0732443009926539	0.151687182648106	0.0351748999308011	0	0.0288808809702862	0	0	0.000269011991633474	0.0669999999999999	0.133017639942827	1.04156383948584
TCGA-B0-4699-01A-01R-1277-07	0	0	0	0.413130406434189	0	0	0.0330405672184821	0.09602248100547	0.0631738661408387	0	0	0.0631855851693919	0.0329868548706706	0.0450738218777902	0.0654258561703343	0.183869774258071	0.00298831662723835	0	0	0	0	0.00110247022752395	0.001	0.404000300273235	0.921345031167203
TCGA-B0-5113-01A-01R-1420-07	0.0589371419367431	0	0.0114702419068631	0.10382497996446	0	0.324324795259024	0.0171289739034678	0.0385064779790757	0.0433647633399728	0	0	0.016606307032349	0.00951602211221834	0	0.116672887197335	0.151645989850051	0.0248268853946248	0	0.0740704505098163	0	0	0.00910408361399857	0.0620000000000001	0.139347470553919	1.03788624278862
TCGA-CZ-5982-01A-11R-1672-07	0.0391928265968532	0	0.000646432244920147	0.0840425860522732	0	0.293954499707216	0	0.0354445810327872	0.0208825959859756	0	0.0519253667579116	0	0.107850797066575	0	0.0787071567092823	0.145420322366338	0.00574614388713031	0	0.0920057694653331	0	0	0.0441809221274051	0.176	0.0749536948267535	1.0540926675812
TCGA-CZ-5986-01A-11R-1672-07	0.0197025629267653	0	0.0010282079359143	0.0363394675031298	0	0.268372027212796	0.0267188334677636	0	0.0246875113636856	0.00126197091353307	0.0190929629940885	0.0151905535687055	0.0190950226069441	0	0.146204668412193	0.291470111147882	0.0587644049669936	0	0.0650985537732611	0	0	0.00697314120634397	0.0600000000000001	0.14197787578772	1.03053740160229
TCGA-BP-4340-01A-01R-1289-07	0.0243564241901625	0	0.0375058827749934	0.0780945311630201	0	0.274874695163771	0	0.0322368112698811	0.0338170381810273	0	0.0654087240916451	0.0476630537437805	0.0899312276496056	0	0.138019268079553	0.123856546617585	0.00371654991940425	0.00471634368493388	0.0458029034706371	0	0	0	0.101	0.107536742176783	1.0529702576555
TCGA-BP-4342-01A-01R-1289-07	0.049018559328635	0	0.0011883853914877	0.125664265942586	0	0.351796735373005	0	0.0146891642701849	0.042615654912118	0	0.0313464298033836	0.00570209196684943	0.101353849126551	0	0.0664751451716436	0.184880504565547	0.00785391226839238	0	0.0174153018796157	0	0	0	0.104	0.106083129896317	1.05430245430285
