# Supplementary material for: The stratification and prognostic importance of molecular and immune landscapes in clear cell renal cell carcinoma
Source: Front Oncol. 2023 Oct 2;13:1256720. doi: 10.3389/fonc.2023.1256720 (PMC10577421; doi:10.3389/fonc.2023.1256720)
Supplement: Supplementary file 2 [file DataSheet_2.zip › results.txt]

logFC	AveExpr	t	P.Value	adj.P.Val	B
11564	-4.0192664206642	8.71942361623616	-12.1242328485995	4.3001529865558e-30	1.68578171075718e-25	57.5298294220182
46249	-1.24792841328413	2.0777405904059	-12.0971111399678	5.57744155750928e-30	1.68578171075718e-25	57.2737336781409
11664	-4.16913025830258	9.06380202952029	-11.9355144332229	2.60892994598737e-29	5.25699384116455e-25	55.7546753972733
43708	-8.31708892988931	14.0615732472325	-11.7888985405531	1.04695183229604e-28	1.58220595655738e-24	54.3866875793886
37280	-5.53817121771218	8.28913948339483	-11.4425252979224	2.68100314150287e-27	3.24133279807697e-23	51.194720767021
1281	-3.28476125461255	7.03468800738007	-11.2690995917762	1.33067323896291e-26	1.1894247638792e-22	49.6181745667042
6501	-3.86238228782288	5.78866125461255	-11.2653513051358	1.37733223277988e-26	1.1894247638792e-22	49.5842632972327
215	-5.81687527675278	10.1313889298893	-11.1575654195206	3.69951974086978e-26	2.79544960419473e-22	48.6120943768468
11692	-5.45868302583026	12.6075795202952	-11.0904897788869	6.82196420002479e-26	4.58208595434998e-22	48.0100429774107
17525	-2.7398704797048	4.68969723247232	-11.0777357001881	7.66181957240519e-26	4.63156993151894e-22	47.8958227075701
15931	-6.56079704797047	14.4701933579336	-11.0170804204811	1.32935235358612e-25	7.30539543402555e-22	47.3537477393554
2367	-46.819163099631	104.352991512915	-10.887597648295	4.28326023994459e-25	2.15769234587209e-21	46.202855117432
37465	-2.34001143911439	3.92512638376384	-10.8440611816805	6.33556087900141e-25	2.94603580873565e-21	45.8178295828272
16526	-6.63355276752767	16.1691077490775	-10.8021718414486	9.22487765821365e-25	3.98317038885011e-21	45.448301932929
11521	-2.05155719557196	4.88150479704797	-10.7493433926187	1.47972756730962e-24	5.96330209625779e-21	44.9835838627633
17490	-2.38583579335794	4.81170387453875	-10.7410972835384	1.59278786069455e-24	6.01775163618661e-21	44.9111772947701
11526	-3.29871217712178	6.38649409594096	-10.7255115930808	1.83042806626525e-24	6.50878685916085e-21	44.7744219707046
336	-30.2932885608856	60.332747601476	-10.5905191760579	6.07181102789058e-24	2.03911653686659e-20	43.5953317472125
44545	-5.12769557195571	11.839013099631	-10.5258238348796	1.07498398783516e-23	3.27351515614437e-20	43.0337048410374
1450	-3.15317601476015	7.83114077490775	-10.5249756395177	1.08304885232237e-23	3.27351515614437e-20	43.0263565494228
39462	-1.73505313653136	3.76192693726937	-10.5101789176224	1.23380968505311e-23	3.5516093076886e-20	42.8982285705251
11226	-2.55194686346863	6.36530627306273	-10.4829025518192	1.56837837878028e-23	4.30947604533035e-20	42.6623473722679
2216	-73.1254258302583	169.390460147601	-10.4503929555284	2.0864963375809e-23	5.37522485256451e-20	42.3817378153458
5264	-3.2503073800738	7.72368062730627	-10.4478217645796	2.13408430871048e-23	5.37522485256451e-20	42.3595688930121
4696	-10.827357195572	24.7156479704797	-10.4053611212761	3.09544535518351e-23	7.48478686883372e-20	41.9939932589034
49669	-1.66902435424354	3.64640701107011	-10.343630901187	5.30603644348903e-23	1.2336534731112e-19	41.4642740619198
6978	-28.3921874538745	48.3155324723247	-10.3165233264575	6.7183181542759e-23	1.50415678676288e-19	41.232321909925
27875	-1.24818634686347	1.70036660516605	-10.2973799315832	7.93475483613891e-23	1.6751277893235e-19	41.0687619466989
13054	-3.15426789667897	7.95332361623616	-10.2944880382874	8.13661526658795e-23	1.6751277893235e-19	41.0440714480458
14105	-1.45548708487085	2.36083247232472	-10.2920148274435	8.31328927703969e-23	1.6751277893235e-19	41.0229592696165
3731	-0.315175645756458	0.432104797047971	-10.2753296878949	9.60886251736074e-23	1.8309016089983e-19	40.8806179031434
5073	-2.31292988929889	6.91464797047971	-10.2743352470392	9.69211769858486e-23	1.8309016089983e-19	40.8721391854144
4947	-9.79726199261992	22.9325147601476	-10.2675916634538	1.027589925005e-22	1.88235790807734e-19	40.8146571196647
3915	1185.20956236163	3185.63710442804	10.2189933871613	1.56513539322001e-22	2.72358985786466e-19	40.4011564700699
17776	-18.9486040590406	30.4101252767528	-10.2153820956245	1.61475936257581e-22	2.72358985786466e-19	40.3704822772302
7400	-2.49777896678966	4.94854520295203	-10.2148651862451	1.6219889972395e-22	2.72358985786466e-19	40.3660922627856
37696	-1.34184649446494	3.10527121771218	-10.1663715338183	2.46472850961594e-22	4.0268334704401e-19	39.9549110067182
45623	-1.14056826568266	2.4369594095941	-10.1524135225218	2.77951099799431e-22	4.42161683759885e-19	39.8368049291685
11606	-6.93400405904058	16.4974846863469	-10.1207955803445	3.64783938338577e-22	5.65415104424795e-19	39.5696751955438
12080	-2.5540147601476	7.26406088560886	-10.1029587010704	4.25142247669739e-22	6.42496221790893e-19	39.4192264978397
3806	-3.86470221402214	8.13902380073801	-10.0747662108831	5.41353846775499e-22	7.98166830184852e-19	39.1817991520757
9644	-6.40756605166051	7.34137269372694	-10.0666067060813	5.80522053530944e-22	8.16169837193299e-19	39.1131668792518
5166	-3.68874575645756	9.09598136531365	-10.0665975675941	5.80567460699948e-22	8.16169837193299e-19	39.1130900336656
54701	-4.08709335793357	6.84218542435424	-10.0303835846288	7.91226110152033e-22	1.08703678087933e-18	38.8089401150898
16325	-4.54754095940959	10.6230236162362	-10.0173761091877	8.84124094187676e-22	1.18767336652544e-18	38.6998770956721
16988	-10.9495380073801	18.4451372693727	-10.0124605080839	9.21981439086228e-22	1.21160386940788e-18	38.6586867328791
12453	-3.94205608856089	12.7088343173432	-10.0048923143416	9.8343464174664e-22	1.26486434241669e-18	38.5952959642285
5472	-23.4808472324723	69.0424439114391	-9.98996356921825	1.11681632445279e-21	1.40610663068125e-18	38.4703498410616
44141	-4.70160701107012	6.17590719557196	-9.98757399672806	1.13977212412541e-21	1.40610663068125e-18	38.4503621816798
41854	-1.65844649446494	2.12775461254613	-9.96857559999664	1.33974102427059e-21	1.61974689834315e-18	38.2915661196863
15777	-1.17024575645757	2.35687269372694	-9.93326509211256	1.80826444744141e-21	2.14332521270262e-18	37.9969787569953
51839	-2.53316420664206	4.08337841328413	-9.9118410658329	2.16836322403711e-21	2.52072224794314e-18	37.8185937505909
1516	-1.38719409594096	2.07935387453875	-9.89822688074349	2.4332768838263e-21	2.7753129741e-18	37.7053745739739
3572	224.157929889299	482.833323616236	9.88025683805328	2.83267377926478e-21	3.15482274333674e-18	37.5560954055743
6390	-16.9773889298893	50.5089819188192	-9.87869176290854	2.87039290129894e-21	3.15482274333674e-18	37.5431030207096
422	-1.3258295202952	3.29079667896679	-9.85150300681257	3.61112626801941e-21	3.89808183753167e-18	37.3176242691987
11502	-1.4002701107011	2.63921328413284	-9.84252424851208	3.8951756230286e-21	4.13093625284349e-18	37.2432571406415
3438	-4.14208302583025	13.8121481549815	-9.83089293950954	4.29631504335026e-21	4.47779731673315e-18	37.1469899783765
51466	-1.65114870848709	2.91125959409594	-9.8273356018588	4.426991712219e-21	4.53579066107862e-18	37.1175632444398
9295	-2.0409483394834	6.62843394833948	-9.82082249382261	4.67654495674177e-21	4.71161904391733e-18	37.0637051671076
46536	-1.86148007380074	2.40104741697417	-9.80280508294604	5.44193579874873e-21	5.39286916449771e-18	36.9148450999112
45124	-1.82373579335793	2.66313247232472	-9.79643783327397	5.74112696370483e-21	5.5508630057433e-18	36.8622842385381
16178	-5.86804501845019	10.0252830258303	-9.79535874764197	5.79342452524512e-21	5.5508630057433e-18	36.853378873013
14892	-2.11101476014761	4.50953284132841	-9.7936573371191	5.87684420790027e-21	5.5508630057433e-18	36.8393390354544
55	-12.8914258302583	25.50386900369	-9.78034658712056	6.5719277435174e-21	6.11189280147118e-18	36.7295588849997
44	-6.16122656826567	14.4739025830258	-9.75276322506476	8.28238284911048e-21	7.58590974588982e-18	36.5023968176316
7485	-11.9509974169742	28.5333020295203	-9.74768992098864	8.64195445018312e-21	7.79710666438163e-18	36.460664474005
13150	-1.40710184501845	2.61280479704797	-9.70278104299049	1.25806999796148e-20	1.11838722612899e-17	36.091911760881
6584	-12.6653819188192	25.3476304428044	-9.69457052586896	1.34730784505753e-20	1.18035882947431e-17	36.0246229994961
15908	-1.38286715867159	3.78975387453875	-9.69275722723524	1.3678468778892e-20	1.18123348240574e-17	36.0097676093723
12381	92.999583394834	172.45757103321	9.67363272023203	1.60430005216838e-20	1.36591462188138e-17	35.8532093830449
41825	-4.4972819188192	5.68835387453875	-9.65774242136866	1.83126716507189e-20	1.53750139067494e-17	35.7232923479662
45083	-0.906390036900369	1.18535701107011	-9.649917650942	1.95445480361698e-20	1.61844921751571e-17	35.6593731850442
28253	-0.903280811808118	1.83234335793358	-9.64571761459215	2.02393009122327e-20	1.635882786005e-17	35.6250788575569
9990	-0.556424723247232	1.39867988929889	-9.64340777248473	2.0631764213233e-20	1.635882786005e-17	35.6062229056163
7381	-6.49133948339487	21.3414158671587	-9.64227289972649	2.08273443985629e-20	1.635882786005e-17	35.5969597539715
6549	-9.4862479704797	18.937442804428	-9.64221398570848	2.0837547480957e-20	1.635882786005e-17	35.5964789020767
51656	-2.43415682656827	4.64356697416974	-9.63986986551266	2.1247562694735e-20	1.64668610884197e-17	35.5773480424641
2413	-20.486546494465	55.0614359778598	-9.62594507156635	2.38533814395882e-20	1.82523659243431e-17	35.4637723639898
51461	-1.53030516605166	2.2803352398524	-9.62214646054992	2.46176578382963e-20	1.86017177040626e-17	35.4328095875376
5054	-3.48937785977859	9.21441771217712	-9.60793968764379	2.76974399766585e-20	2.06704968714692e-17	35.3170854274781
45765	-1.27166236162361	1.70931937269373	-9.5976347084374	3.0167560556974e-20	2.22393784837693e-17	35.2332196007096
33057	-1.40649741697417	3.35014944649446	-9.58194367503102	3.43541564479276e-20	2.5020587437075e-17	35.1056420828914
35332	2.04343653136531	2.20004409594096	9.56662939255084	3.89943679657389e-20	2.80620183753443e-17	34.9812700658247
29813	-1.39490405904059	2.20223985239852	-9.56069392704798	4.09553898826727e-20	2.91265096283243e-17	34.9331041626383
11909	-0.464956457564576	0.677380442804428	-9.52087396005843	5.68897803506116e-20	3.99882235138892e-17	34.6105156675867
55252	-2.39691549815499	3.49568357933579	-9.51161716505952	6.13979053706361e-20	4.26609583868385e-17	34.5356616221026
27255	-1.1353221402214	1.44662269372694	-9.50023741811405	6.74276244460227e-20	4.63181806563872e-17	34.4437114595219
25352	-0.718541697416974	1.45221033210332	-9.48711961139978	7.51093683910674e-20	5.1015295721798e-17	34.3378146289078
14351	81.6155151291513	262.155120295203	9.46508431349421	9.00123621930075e-20	6.01929469961891e-17	34.1601635895577
13666	24.7256121771218	54.225691697417	9.46427392533078	9.06130384888868e-20	6.01929469961891e-17	34.1536357613242
42204	-0.941722509225092	0.923013653136531	-9.44616703192168	1.051201065061e-19	6.90707656336275e-17	34.0078853229572
25385	-2.36652583025831	3.52744077490775	-9.4342669194955	1.15884707457493e-19	7.48133083535184e-17	33.9122045328868
12257	-6.55465756457565	10.8137291512915	-9.43379332229142	1.16335003891327e-19	7.48133083535184e-17	33.9083984392935
19004	-1.98527749077491	2.40424612546125	-9.42441020427553	1.2562265688234e-19	7.97272318484973e-17	33.8330185780622
45377	-2.19808560885609	4.45305092250922	-9.42344961811417	1.26613966211013e-19	7.97272318484973e-17	33.8253046752892
9079	-2.96278819188191	7.90922693726937	-9.41928879759924	1.30998143177781e-19	8.16375026298648e-17	33.7918980642198
6165	-0.694366789667896	1.2966036900369	-9.41794295412118	1.32448178679526e-19	8.16989020528301e-17	33.7810947449774
4657	-2.04731070110701	4.7557778597786	-9.41633691682191	1.34199379294343e-19	8.19429543266974e-17	33.7682042498729
7025	-8.55944501845017	17.8402627306273	-9.41414213393371	1.36629696867986e-19	8.25926517566972e-17	33.7505908647405
13522	-2.44333616236162	5.29708800738007	-9.41288787704531	1.3803808644534e-19	8.2617844808127e-17	33.7405266280583
52318	-1.03995608856088	1.55585073800738	-9.40875381379163	1.42782810408482e-19	8.46198126391442e-17	33.7073614370381
26875	-0.533948708487086	0.933557380073801	-9.3948013612562	1.6002120996375e-19	9.39153606049385e-17	33.5955060254747
46068	-1.40638634686347	2.04131051660517	-9.39151296724703	1.64375434093051e-19	9.55432210665856e-17	33.5691606172675
6117	-2.76074059040591	7.91245774907749	-9.37213908478586	1.92517970278615e-19	1.10835345746117e-16	33.4140784389691
50239	-1.46300922509225	2.45339612546125	-9.36820026086646	1.9879842008782e-19	1.13371363153856e-16	33.3825774297768
43532	-4.69497195571956	6.88428450184502	-9.3454407373645	2.39271547511555e-19	1.35177243430593e-16	33.2007428990792
54795	-2.88119741697418	7.24456808118081	-9.34225208588183	2.45558657859351e-19	1.37444637662942e-16	33.1752929358268
22791	-2.72217527675277	6.09279538745387	-9.3331442323754	2.6443243102473e-19	1.46141306116365e-16	33.1026337526999
37371	-0.794252029520293	1.33509538745387	-9.33244879831407	2.65931243553352e-19	1.46141306116365e-16	33.097087925264
17165	-2.41191697416974	4.85622084870849	-9.32646749274915	2.79174698074529e-19	1.52037031518966e-16	33.0494015252362
35274	-1.14922915129151	1.64722011070111	-9.29538945391116	3.59244952715649e-19	1.90980469658226e-16	32.8019842452316
11253	-2.13974907749078	6.50972287822878	-9.29533264162801	3.59410398983501e-19	1.90980469658226e-16	32.8015324988867
56285	-8.43309557195575	23.4881950184502	-9.29507498625011	3.60161679752486e-19	1.90980469658226e-16	32.7994837613968
11935	-8.44931623616236	21.7813415129151	-9.29237630908678	3.68124670085935e-19	1.93505533101694e-16	32.778027789655
10252	97.6517332103318	210.692272878229	9.2898331951296	3.7578816436338e-19	1.95830987377296e-16	32.7578127470736
47059	-2.1338889298893	5.87305	-9.28273130131835	3.98036255690224e-19	2.05593993600029e-16	32.7013814266833
17081	-0.89992177121771	1.61076937269373	-9.28171501474141	4.01324917201049e-19	2.05593993600029e-16	32.6933086098103
32432	-0.598551660516603	0.992025276752768	-9.27610826818669	4.19957907157382e-19	2.13331558719863e-16	32.6487832045669
49383	-1.96362730627306	5.3175184501845	-9.27054560166225	4.39290858002608e-19	2.21292769718814e-16	32.6046270717693
51779	-3.25922029520295	4.27623671586716	-9.26662005494768	4.53462106420731e-19	2.26543672174655e-16	32.5734778286128
47539	-1.96232029520295	3.49154169741697	-9.25571972023654	4.95231028784231e-19	2.45382915491859e-16	32.4870336293589
16856	-1.11975129151292	2.38499852398524	-9.25093331663556	5.14755542066693e-19	2.52983516405948e-16	32.449098717132
17537	-0.276168634686346	0.347962177121771	-9.24257046440615	5.50715827707776e-19	2.68473966007541e-16	32.3828525589512
10348	117.861813653136	160.764669926199	9.23714885758518	5.7534699582047e-19	2.78237807178779e-16	32.3399286036294
17054	-1.91237453874539	4.37117767527675	-9.23285698067047	5.95616819934943e-19	2.83066912574871e-16	32.3059618915317
44363	-4.51177232472326	6.24832121771218	-9.23219351933392	5.98812737454884e-19	2.83066912574871e-16	32.3007121562345
23736	-5.63275055350553	7.6027520295203	-9.23207597432077	5.99380724724294e-19	2.83066912574871e-16	32.2997820925667
7654	-1.51621254612546	3.47926088560886	-9.230883426284	6.0517347251645e-19	2.83587103981546e-16	32.2903466557106
1121	-16.884401107011	50.6203828413284	-9.22270128541271	6.464411704161e-19	3.00595144243486e-16	32.2256334160112
46636	-1.02953911439114	1.6736942804428	-9.22055437920509	6.57723352849737e-19	3.03506692211959e-16	32.2086602483339
4741	-11.8414723247233	21.3780730627306	-9.21171738178176	7.06252641034504e-19	3.23255779650777e-16	32.1388262645378
52011	-2.22837933579336	3.60394317343173	-9.21084768809463	7.11216190133222e-19	3.23255779650777e-16	32.1319561755337
58193	-2.61115166051661	6.22006697416974	-9.20821290369028	7.26465402159788e-19	3.27722638511636e-16	32.111145741337
12499	-35.276328413284	96.2144907749077	-9.20227744259371	7.62014444666161e-19	3.41213134667181e-16	32.0642812684638
11689	-27.7218453874538	38.9633311808118	-9.19901606874223	7.82275601870091e-19	3.47710000978287e-16	32.0385398647806
11850	-7.66629667896678	12.9699966789668	-9.19484805690337	8.08947571195347e-19	3.5694073488145e-16	32.0056521917319
13953	-0.797793357933579	1.76687084870849	-9.1893920937407	8.45226801145306e-19	3.70246087892998e-16	31.9626183198632
23454	-0.582044649446495	0.920721217712177	-9.18553347054011	8.7185288586244e-19	3.79161920506363e-16	31.9321946686268
7559	-1.98058044280443	5.50479612546125	-9.18228261646393	8.9492864578363e-19	3.86417404554432e-16	31.9065702393283
17294	-0.783163468634686	2.04807878228782	-9.1785514509317	9.22160152756272e-19	3.95351639958274e-16	31.8771679517433
50225	-2.05739963099631	3.4448610701107	-9.17468641176468	9.51234135263178e-19	4.04944390680698e-16	31.8467198845288
15610	-4.39961365313654	11.2423422509225	-9.15241429694692	1.13734736778734e-18	4.80787750928286e-16	31.6714462602439
26191	-1.95252583025831	3.17054667896679	-9.13664467195183	1.29050723718204e-18	5.41744183942043e-16	31.5475327354054
240	-3.72161586715867	11.6104186346863	-9.1319131671815	1.34032367790188e-18	5.58776319511508e-16	31.510384239842
16111	-4.16190221402214	6.85856217712177	-9.12806638334296	1.38222489959673e-18	5.72297912196045e-16	31.4801923140697
58906	-1.49066051660516	3.21188191881919	-9.11402752543187	1.54644712132713e-18	6.35936928464116e-16	31.3700855689118
9253	-1.63030627306273	4.86092915129151	-9.11060743217418	1.58929616019223e-18	6.49141573537974e-16	31.3432805452304
9025	-4.43633136531365	10.7781324723247	-9.097081422486	1.77058626772562e-18	7.18335167006803e-16	31.2373423765508
7845	-4.44427490774907	13.0981149446494	-9.09510472108083	1.79874140329609e-18	7.24892785528323e-16	31.2218701370404
2324	-3.42777306273063	8.56845627306273	-9.0895832954954	1.8797559754957e-18	7.52524825951756e-16	31.178665309879
9034	-3.09050553505535	7.4431405904059	-9.08550426926312	1.94191728624364e-18	7.69002894773081e-16	31.1467595113629
13020	-1.91991697416974	4.45608800738007	-9.08521772856183	1.94635968404105e-18	7.69002894773081e-16	31.1445186084992
16136	-1.97664391143911	5.37400350553506	-9.0842115005884	1.96203964951132e-18	7.70164265019216e-16	31.1366497730121
24901	-1.64289077490775	3.44751808118081	-9.08335890630646	1.97542339600052e-18	7.70415124440204e-16	31.1299828729212
31009	-3.68524095940959	6.05284003690037	-9.0731555543513	2.14278027167647e-18	8.3032735527463e-16	31.0502328745412
8941	-5.64045461254613	9.212836900369	-9.06977825732954	2.20120980611377e-18	8.47535877576924e-16	31.0238501958563
7184	-4.15875055350554	12.1292944649446	-9.06681847687203	2.25371131514969e-18	8.62258537979741e-16	31.0007349838428
33278	-4.15758819188191	15.2098132841328	-9.05885359716177	2.40123235394263e-18	9.12921357206489e-16	30.9385585710341
4315	-1.1526963099631	3.22851715867159	-9.05015185576565	2.57334374513952e-18	9.72241433710527e-16	30.8706758199658
15216	139.489870479705	188.5501599631	9.04448290186099	2.69198327523569e-18	1.01074775768943e-15	30.8264777759257
25643	-2.22925719557196	3.27626955719557	-9.03655860486912	2.8669478617831e-18	1.06979628546166e-15	30.7647300292617
16889	-1.15249040590406	1.72201494464945	-9.03229439098358	2.96571135727001e-18	1.09986043893848e-15	30.7315188625869
6305	-3.49453726937269	5.39501623616236	-9.02949347350538	3.03240870699063e-18	1.11773845327795e-15	30.7097106233152
51328	-1.29979778597786	2.30344612546125	-9.02334895046703	3.18397303459793e-18	1.16649193903906e-15	30.6618861436855
37363	-1.5197110701107	2.31752933579336	-9.0152777590616	3.39450964541257e-18	1.2361331811156e-15	30.5991022801624
3957	-6.74138708487085	23.7751230627306	-9.00352329575227	3.72599987165289e-18	1.34872270803244e-15	30.5077411120643
6686	-4.32375092250924	14.806771402214	-8.99766368079088	3.90302169483396e-18	1.40439084198043e-15	30.4622302481426
6601	-12.5804590405904	35.0605221402214	-8.99325746062416	4.04159660399176e-18	1.44564801604321e-15	30.428022094821
50205	-1.61303394833949	2.79105535055351	-8.9901304662297	4.1428839457401e-18	1.47316079129405e-15	30.40375283881
27941	-2.60963800738008	6.35304335793358	-8.98769903970071	4.22337394499717e-18	1.49299973669637e-15	30.3848863308263
4515	-12.1415276752768	30.1933815498155	-8.9868459782253	4.25197898319939e-18	1.4940242635361e-15	30.3782679433828
37076	-2.4888852398524	3.63332158671587	-8.98605839269812	4.2785587016063e-18	1.4940242635361e-15	30.3721579555006
13484	-2.14199409594095	5.89230885608856	-8.98541432182916	4.30041723499225e-18	1.4940242635361e-15	30.3671616295462
5102	-3.78539298892989	10.169797601476	-8.98000171628898	4.48853289983363e-18	1.55046750739967e-15	30.3251842329279
48842	-2.23644612546125	4.7012536900369	-8.97781114973627	4.56696139256424e-18	1.56859554648016e-15	30.3082006254304
9698	-1.74843284132841	3.45465848708487	-8.96811719990094	4.93063517888677e-18	1.6839372687215e-15	30.2330795060388
7676	-5.0479365313653	12.8503125461255	-8.96636956812508	4.99918329781272e-18	1.69775635029651e-15	30.2195429954958
52321	-0.869642804428044	1.44236457564576	-8.96154023817888	5.19354995463299e-18	1.75391114389701e-15	30.1821469208081
51636	-1.67432435424354	3.94281199261993	-8.95780778980683	5.34887840217773e-18	1.79633166339802e-15	30.1532547820536
44256	-1.27568081180812	1.73842121771218	-8.95289833247018	5.56021035598046e-18	1.85698738132055e-15	30.1152651962942
2568	-4.0834036900369	10.4902955719557	-8.94633218921354	5.855825160839e-18	1.9449704998501e-15	30.0644801731397
4729	-1.82742324723247	4.86992749077491	-8.94207242780394	6.05586976069627e-18	2.00042255209885e-15	30.0315483124309
10293	-4.35892546125461	11.3766239852399	-8.92920816215411	6.70197057694306e-18	2.20181587704461e-15	29.9321661978371
8852	-0.741825830258304	0.851490405904059	-8.9283824115748	6.74569910833343e-18	2.20420276269598e-15	29.9257905286375
7959	-8.33127859778597	20.6412411439114	-8.92239391423104	7.07138969908526e-18	2.29820165220271e-15	29.8795660522498
8402	-2.55143173431734	6.67492915129151	-8.92017582090293	7.19593255278398e-18	2.32617177976359e-15	29.8624506924102
10694	-12.0236022140222	35.4029029520295	-8.91696849728015	7.37986766180804e-18	2.37294149019306e-15	29.8377077612387
33804	-0.472623616236161	1.15971512915129	-8.91177175532511	7.68781922955033e-18	2.44876945459328e-15	29.7976314406713
16137	-0.807189298892991	2.06056402214022	-8.91162477950623	7.69671127167449e-18	2.44876945459328e-15	29.7964982419353
1960	-0.192669003690037	0.317402398523985	-8.90675869907982	7.99692695513846e-18	2.53096457821005e-15	29.758988083325
14579	-3.58363247232472	11.2049512915129	-8.89761097103728	8.59301213710792e-18	2.70545616504257e-15	29.6885139981544
6145	-6.14681402214022	21.7272	-8.89469758262769	8.79193190183028e-18	2.75374240137638e-15	29.6660805388924
976	-2.62922066420664	6.87546531365314	-8.89289384090194	8.91736455065031e-18	2.77863240766398e-15	29.6521942323404
51658	-1.93114870848708	2.4795979704797	-8.89094343193215	9.05498985048536e-18	2.80704685365046e-15	29.6371811440202
16677	-2.17589815498155	5.88375830258303	-8.88912702756692	9.18504893980315e-18	2.83283779801582e-15	29.6232017419616
13102	-4.8653623616236	12.2651343173432	-8.87705149661159	1.00979439552479e-17	3.09858229489713e-15	29.53032003229
3602	-15.726736900369	40.425008302583	-8.87585994207012	1.01927505478517e-17	3.11187762938199e-15	29.5211600025709
10559	-1.30321955719557	3.69334446494465	-8.86852141496619	1.07963704948697e-17	3.27960098700942e-15	29.4647655054678
17199	-1.79977675276753	3.09494040590406	-8.8657507679542	1.10333516797954e-17	3.33483054521817e-15	29.4434828881091
12483	-0.621588929889299	0.980850553505535	-8.8645756214361	1.11354132349928e-17	3.34893398037469e-15	29.4344575393095
9223	-14.4333653136532	48.771310701107	-8.86192741683066	1.13688476052658e-17	3.40221206801148e-15	29.4141220860931
35547	-9.61636568265684	16.9001415129151	-8.86001599346766	1.15403388021904e-17	3.43651960882959e-15	29.3994471537393
14402	-5.61812767527676	7.93293874538745	-8.85804013239411	1.17203021143461e-17	3.4730012882952e-15	29.3842799769825
33791	-0.323180442804429	0.418699077490775	-8.85528265741866	1.19761064853494e-17	3.53149091238718e-15	29.3631171545731
4998	-0.402135055350553	0.893327675276753	-8.85200861010101	1.22870143299749e-17	3.6055826031407e-15	29.3379961563754
47122	-2.79714870848707	4.61704815498155	-8.85126222482475	1.23590025000819e-17	3.60918696198044e-15	29.3322702847703
32638	-0.81000479704797	1.09783007380074	-8.84869249057264	1.26100578801973e-17	3.66479807143235e-15	29.312559396683
1564	-4.84626715867157	14.8597490774908	-8.8446811378417	1.30120777602097e-17	3.76354115121854e-15	29.2817992369441
7211	-2.76834649446495	8.32163118081181	-8.84380270150651	1.31017937897471e-17	3.77144492662006e-15	29.2750645309766
14503	-5.06985018450184	14.7931247232472	-8.83508987686681	1.40254636460349e-17	4.01819562750147e-15	29.2082929188758
10681	-1.72554243542435	5.68903394833948	-8.82827954564428	1.47920590515746e-17	4.2178300456023e-15	29.1561354092613
51735	-0.680933948339484	1.63945147601476	-8.82085370608186	1.56752368023022e-17	4.44867636008999e-15	29.0992981522972
54835	-0.588988929889299	1.10426420664207	-8.81756828684072	1.6082443763097e-17	4.54291460504307e-15	29.0741629892774
278	-4.06890738007379	11.4026470479705	-8.81554605303778	1.63382727280177e-17	4.59371435538916e-15	29.0586953240327
57994	-0.315539114391143	0.549064391143911	-8.8126181683888	1.67158247478727e-17	4.67810928707827e-15	29.0363052064186
10351	-2.07423062730627	3.61912749077491	-8.810645125118	1.69751053123638e-17	4.72877933701562e-15	29.0212200818448
32563	-3.66308376383765	8.0029758302583	-8.80995998457901	1.70660682784298e-17	4.73231113500497e-15	29.0159823524233
4203	-6.99381365313656	21.7501909594096	-8.80401733122047	1.78755532376463e-17	4.93414243477496e-15	28.9705649995983
31977	-1.58907158671587	2.01485830258303	-8.80318989944984	1.79912350815493e-17	4.94350073036207e-15	28.9642430802206
5696	564.656556826568	764.249643357934	8.80260727596651	1.80731347980795e-17	4.94353393006293e-15	28.9597918631701
12941	-6.29229741697416	18.0221461254613	-8.80019318681293	1.84164337125873e-17	5.01474512579234e-15	28.9413506759136
16020	171.085709225092	449.084044649446	8.79554855688877	1.90951782424133e-17	5.17624898992774e-15	28.9058810527379
2885	-2.48153985239853	6.55515516605166	-8.79111827867965	1.97656403711646e-17	5.33407571623616e-15	28.8720614065078
9806	-3.40794575645757	10.2229488929889	-8.78971648358079	1.99825945295268e-17	5.36865706359953e-15	28.8613631021763
34991	-0.642354981549817	1.12236051660517	-8.78602535592608	2.05652006268151e-17	5.50073618535828e-15	28.8331990319298
55643	-1.45379520295203	2.26608911439114	-8.78309346753982	2.10399180452936e-17	5.60285140684705e-15	28.8108344177823
15241	-0.594346863468633	1.68089298892989	-8.78253026461845	2.11323427752048e-17	5.60285140684705e-15	28.8065389124155
45074	-0.874620295202954	1.34376402214022	-8.77774284186845	2.19343798402931e-17	5.7901015779289e-15	28.7700339260091
51319	-0.222854981549816	0.260068081180812	-8.77385873005421	2.2607153772727e-17	5.9417497633102e-15	28.740427794257
4929	-4.00661365313653	9.71181125461255	-8.77271784006861	2.28086201720534e-17	5.96874930476462e-15	28.7317333732295
22933	-0.266574169741697	0.664534317343173	-8.76727848681811	2.37938282043539e-17	6.19972808169479e-15	28.6902931343423
16898	-0.987276752767529	3.21924612546125	-8.7628578661777	2.46254348381813e-17	6.38887354492729e-15	28.6566283817088
56159	-0.491124354243543	0.774489114391144	-8.76203936337489	2.47825364441778e-17	6.40215524807926e-15	28.650396558091
50672	-0.93411033210332	2.62840719557196	-8.75760554323894	2.56509455543073e-17	6.59829642024629e-15	28.6166464197128
16800	-2.53559225092251	8.34463708487085	-8.75634196256333	2.59038966356403e-17	6.63512945603584e-15	28.6070304152106
32360	-0.331008487084871	0.513365498154982	-8.75543820192653	2.60863289857954e-17	6.65366492485793e-15	28.600153323115
14850	-1.19657269372693	2.91019151291513	-8.75127249552908	2.69437821784655e-17	6.8434942549926e-15	28.5684615992152
22475	-2.54685129151292	8.67086439114391	-8.74547154109276	2.81844554630694e-17	7.12335603379843e-15	28.5243481197536
5085	-4.71393985239851	16.3518861623616	-8.74502935012447	2.82813142781079e-17	7.12335603379843e-15	28.5209863687179
9728	-2.87176051660517	11.2728223247232	-8.74129389959952	2.91127886095162e-17	7.30235714292637e-15	28.4925927410453
56114	-0.234363468634686	0.335994280442804	-8.73584762056016	3.03685852379255e-17	7.58587180839915e-15	28.4512111939046
11679	-5.21260036900366	14.7026308118081	-8.73232720994191	3.12086784938539e-17	7.76364039075501e-15	28.4244729443953
1098	-1.79105092250922	5.83781586715867	-8.72128267116467	3.39963445786114e-17	8.42245504006992e-15	28.3406398770118
14860	-4.30791402214023	12.8144263837638	-8.7193362244668	3.45125500624105e-17	8.51544347458252e-15	28.3258737186955
12005	-2.16353726937269	3.82604833948339	-8.71869211849603	3.46850710509931e-17	8.52322172777453e-15	28.3209879389787
57459	-0.218188560885609	0.335005719557196	-8.71744411661548	3.50217742924865e-17	8.57111844526643e-15	28.3115221590453
15820	53.7002889298894	195.15502601476	8.71414144401984	3.59284945336703e-17	8.75452773045336e-15	28.2864771301824
32023	-2.81364538745387	5.59424926199262	-8.71366631407374	3.60608338276739e-17	8.75452773045336e-15	28.282874682313
1853	-1.79052177121772	4.9109557195572	-8.71161621763777	3.66374037306223e-17	8.85892422206447e-15	28.2673324888752
29809	-0.682870110701108	0.858023616236162	-8.70552161923186	3.84058472158553e-17	9.24953571393806e-15	28.2211443422419
6861	21.5570324723247	36.3006656826568	8.70295469645204	3.91757118663976e-17	9.39750707271322e-15	28.2016980918595
20308	-2.96632472324723	4.16856531365314	-8.70179336122438	3.95290129480948e-17	9.44477799491041e-15	28.1929015750483
16654	-1.03277564575646	1.89112361623616	-8.69894266909168	4.04096686852849e-17	9.61718296073021e-15	28.1713127915549
6200	-4.01770959409594	15.4855964944649	-8.69796082284253	4.07174584302359e-17	9.65243279257945e-15	28.1638783320476
30791	-1.39769151291513	2.92959446494465	-8.69582342237936	4.13955334231448e-17	9.77484373214493e-15	28.1476962930169
55298	-0.776639852398524	1.20296531365314	-8.68478342926499	4.5079770010361e-17	1.05780694852196e-14	28.0641612849874
5797	-5.35996715867158	11.0594636531365	-8.68459009912214	4.51470955696716e-17	1.05780694852196e-14	28.0626991482446
6607	-0.351145756457564	0.599220479704797	-8.68291470482938	4.57347181157515e-17	1.06743772590625e-14	28.0500293331743
5853	-5.4423306273063	17.4959512915129	-8.67678706818058	4.79490588018771e-17	1.11481561714364e-14	28.0037060528579
15559	-3.77615645756457	8.8886073800738	-8.66636494170297	5.196141042874e-17	1.20347404613691e-14	27.9249741700831
10907	-10.1145424354243	25.8280313653137	-8.66336811050035	5.31754068038571e-17	1.22689058827983e-14	27.9023484047178
46531	-1.38617453874539	3.06014778597786	-8.65540778038786	5.6537993089862e-17	1.2995139476358e-14	27.8422773862897
1510	-1.4123704797048	3.24144317343173	-8.65108985385939	5.84490677951852e-17	1.3383508137193e-14	27.8097104512568
16228	-3.04435682656826	9.86139169741697	-8.64831797695912	5.97094015170915e-17	1.36205031007856e-14	27.7888106895185
13371	-2.19166715867159	6.76709557195572	-8.64240662707315	6.2487683435513e-17	1.4200678434875e-14	27.7442563999925
2315	-1.53004649446495	3.25101439114391	-8.63784799463989	6.47171700001353e-17	1.4652258151716e-14	27.7099133492494
3038	-1.12064760147601	3.27929022140221	-8.6325679123399	6.73979649627535e-17	1.52022648582032e-14	27.6701522646805
43895	-20.4387287822878	29.5555750922509	-8.63021441625166	6.86279865411735e-17	1.5422162774773e-14	27.652435435644
12347	-2.24753025830258	7.26895848708487	-8.62595896016187	7.09086604485229e-17	1.58756612004193e-14	27.6204101516777
11377	-13.3198959409594	52.6681959409594	-8.62136432141247	7.34553109527537e-17	1.63293579259225e-14	27.5858456827955
15497	-0.907085608856086	2.00810036900369	-8.62132878229957	7.34753574168886e-17	1.63293579259225e-14	27.5855783840209
11225	-2.66027269372693	7.98818284132841	-8.6174813542353	7.56778712297544e-17	1.67572429151599e-14	27.5566458181796
35814	-0.677847601476014	1.1389389298893	-8.60839059705156	8.11447663287715e-17	1.79021938853074e-14	27.488322346322
2247	-0.463662730627306	0.694562730627306	-8.60633257025876	8.24356138371964e-17	1.80895487729114e-14	27.4728623918541
9719	8.62102361623615	8.42206273062731	8.60608464854908	8.25924807497692e-17	1.80895487729114e-14	27.4710001858378
45860	-1.68102693726937	2.77599354243542	-8.60397339676817	8.39403437520341e-17	1.83183890967887e-14	27.4551436559499
4337	-6.21377564575645	11.2499232472325	-8.60306762823124	8.45252499090865e-17	1.83485396266121e-14	27.4483417952554
25474	-0.274354243542435	0.521239852398524	-8.60282044724072	8.46855675074404e-17	1.83485396266121e-14	27.4464856859536
51933	-0.969045387453875	2.13373265682657	-8.60206913638735	8.51747038333174e-17	1.83886101668716e-14	27.4408442577348
4618	-15.4402575645756	46.7679025830258	-8.59475701932192	9.00835360497557e-17	1.93791806199563e-14	27.3859586564261
11579	-2.60638450184502	6.12475830258303	-8.59097822556697	9.27289476244434e-17	1.98775350492823e-14	27.3576084428195
17038	-3.24067896678967	4.59858044280443	-8.59051055945112	9.30616415521105e-17	1.98783612431982e-14	27.3541004574843
15726	-3.50687970479704	10.1125819188192	-8.58715072189841	9.54867537268545e-17	2.03245572633393e-14	27.3289024122668
53974	-2.20000405904059	3.26805811808118	-8.58617717813359	9.62010561929139e-17	2.04047503398654e-14	27.321602442813
34506	-1.53701881918819	3.16278468634686	-8.58144665616057	9.97478228065104e-17	2.10830625477397e-14	27.2861402727471
16490	-2.26277859778598	5.44532398523985	-8.58055082469646	1.00433899468105e-16	2.11541087904076e-14	27.279426375703
8790	-32.171114391144	40.7833760147602	-8.57357272813107	1.05940282237749e-16	2.22364238238609e-14	27.2271465342323
47407	-0.985298892988929	1.33825424354244	-8.57262917217983	1.0670738953536e-16	2.23199366692475e-14	27.220079896041
42249	-8.18264428044281	9.72520479704797	-8.56892289187321	1.09774102220949e-16	2.28822223422634e-14	27.1923279060698
50792	-1.61240701107011	2.61239095940959	-8.56291357442508	1.14932644589446e-16	2.38751833863644e-14	27.1473505168773
17925	-6.51017380073802	16.9034400369004	-8.56140231584578	1.1626722066702e-16	2.40697037305525e-14	27.1360431054683
7071	-1.19504243542436	2.4095020295203	-8.55468359981303	1.22388339209986e-16	2.51821720370107e-14	27.0857912333098
56450	-1.18099225092251	1.98286586715867	-8.5545918592443	1.22474087326404e-16	2.51821720370107e-14	27.0851052774241
32361	-1.57564354243543	3.81932177121771	-8.55282905807804	1.24133327633358e-16	2.54088463151284e-14	27.0719256739483
33619	-0.241235793357934	0.453656273062731	-8.55252982496504	1.24417179640662e-16	2.54088463151284e-14	27.0696886588423
11089	-11.5051143911439	26.6772863468635	-8.54709649267101	1.29684283973112e-16	2.63953365864466e-14	27.0290803424945
46921	-1.84958081180812	2.9767594095941	-8.54227387969684	1.34543666219163e-16	2.72924987347262e-14	26.993052918366
4504	-3.69589261992618	13.1004905904059	-8.54136556253359	1.35478850859176e-16	2.73902894128334e-14	26.98626904626
17916	-0.284952398523985	0.730989483394834	-8.53677228919703	1.4030731437126e-16	2.82719238458089e-14	26.9519720474337
57970	-0.701869372693727	1.11524870848708	-8.53110871484841	1.46495640155555e-16	2.94208021508415e-14	26.9097026446998
51700	-0.606778966789668	0.76954852398524	-8.52728201847655	1.50828875994602e-16	3.01907468671315e-14	26.8811546342018
27683	-1.38737822878229	2.11325332103321	-8.52015903863507	1.59234869645661e-16	3.17681447857432e-14	26.828041559062
9174	3.29812140221402	14.6362249077491	8.51749182481299	1.6250029895971e-16	3.23129706319556e-14	26.8081619542817
3648	-6.39408782287824	21.9759878228782	-8.50907097080674	1.732504594349e-16	3.4337673025704e-14	26.7454297069072
34603	-0.643438007380074	1.2031905904059	-8.5040710288886	1.79963009301852e-16	3.5551516053258e-14	26.7082043461634
8528	-1.28138487084871	4.0119536900369	-8.49976288989303	1.85952556252679e-16	3.65094335002572e-14	26.6761429356954
11110	-4.33630442804429	9.52592712177122	-8.49971520511497	1.86019942399987e-16	3.65094335002572e-14	26.6757881321803
21150	-4.99133579335793	5.72707121771218	-8.49719237581385	1.89619735783224e-16	3.7095511417786e-14	26.657018923156
17774	-1.58407749077491	3.66720553505535	-8.49614083001456	1.91140428578125e-16	3.72723835727345e-14	26.6491969433079
186	-7.65137195571954	17.3340878228782	-8.49531124873874	1.92348629259459e-16	3.73873782595958e-14	26.6430265790873
27450	-12.1827874538746	23.1268453874539	-8.49476578695146	1.93147149587821e-16	3.74222602326403e-14	26.6389697248605
3568	-57.9098889298894	183.730130073801	-8.4940264699373	1.9423469451542e-16	3.75127389247831e-14	26.6334713956399
29604	-1.79873431734317	4.12999852398524	-8.48618892392713	2.06142669170486e-16	3.96857463418976e-14	26.5752056980133
35265	-2.68349114391143	3.886686900369	-8.47628047111968	2.22234620417306e-16	4.26478819181783e-14	26.5016032328354
1387	-2.84823284132841	8.6534610701107	-8.47329304669936	2.27325618386995e-16	4.34868152895375e-14	26.4794247706196
111	62.7774981549815	117.768749446494	8.45904347380043	2.53240128691327e-16	4.82913746983934e-14	26.3737189277445
51684	-1.06483837638376	1.70787933579336	-8.45847145819256	2.54339234798082e-16	4.83484488790694e-14	26.3694784521116
9039	-0.437191881918819	1.01623616236162	-8.45561060889659	2.59907407609982e-16	4.92520463637097e-14	26.3482736444965
55001	-0.368220664206641	0.475840221402214	-8.45475993433196	2.61586225721296e-16	4.94152729526636e-14	26.3419694445477
5150	-9.56808339483393	24.1944841328413	-8.45237234806542	2.66355633680125e-16	5.01594955014441e-14	26.3242780510037
10938	571.877351291514	1372.0355202952	8.45080632275642	2.69530475688539e-16	5.05997430291061e-14	26.3126762844484
6718	-2.22173505535055	6.70357749077491	-8.44380116610498	2.84196234970675e-16	5.31823833221844e-14	26.2607992900511
46136	-0.948181918819186	1.66572564575646	-8.44340582769429	2.85047017309971e-16	5.31823833221844e-14	26.2578725747206
5232	-2.12474649446494	7.67404926199262	-8.44019603016458	2.92048454448219e-16	5.43210125273688e-14	26.2341141196971
46013	-0.895230996309962	1.54708966789668	-8.43696276828558	2.99272878114439e-16	5.54940045460669e-14	26.210188970858
34579	-2.58777933579336	4.30098081180812	-8.43646385405103	3.00403276110292e-16	5.5533266180022e-14	26.206497782695
40475	-5.52925977859778	7.51606457564576	-8.4348558737083	3.04075298629156e-16	5.60407067138185e-14	26.1946023694728
2452	186.326403321033	522.02461605166	8.43395178276634	3.06159349891588e-16	5.62532908843358e-14	26.1879149058086
8505	-2.58798671586715	6.74151808118081	-8.4274436240111	3.21583895737626e-16	5.89083227192106e-14	26.1397909430541
20332	-1.81792029520295	3.30673653136531	-8.42610912049801	3.248403390089e-16	5.92413164092428e-14	26.1299265966605
43670	-3.20599446494465	4.25053782287823	-8.42589667797548	3.25361737764576e-16	5.92413164092428e-14	26.1283563802061
15337	-0.797743911439114	1.87960073800738	-8.42085194778274	3.37988979063467e-16	6.13556570101699e-14	26.0910784091791
36981	-0.343299261992619	0.364917527675277	-8.41907479804768	3.42551668690613e-16	6.19977496178071e-14	26.0779502556824
22205	-7.09728118081182	14.1927298892989	-8.40920124761433	3.69032105077385e-16	6.65910171699341e-14	26.0050510634284
42222	-0.440043911439114	0.599325645756458	-8.40753490682455	3.7369648084113e-16	6.72320007941855e-14	25.9927544672308
55915	-0.239590405904059	0.55180405904059	-8.40621861269695	3.77422164875146e-16	6.77008007914023e-14	25.9830423260917
44349	-18.5129922509225	27.2326009225092	-8.40076145444914	3.93263837161098e-16	7.03337247230426e-14	25.942789679946
58030	-0.101095202952029	0.128833948339483	-8.39984803890006	3.95978858162571e-16	7.06103893095205e-14	25.9360541767531
2866	-1.24087822878229	2.56137490774908	-8.39600036343622	4.07620443400843e-16	7.24725170693557e-14	25.9076876816453
7370	-7.92059704797045	25.5819188191882	-8.385770929544	4.40241367098904e-16	7.80427878038966e-14	25.8323209848803
55620	-1.15831291512915	1.8409221402214	-8.38097608163305	4.56407082383136e-16	8.06719535966684e-14	25.7970185885975
47335	-3.09555424354244	10.1538442804428	-8.37995276296964	4.59932398424973e-16	8.10580568069668e-14	25.7894863420683
12188	9.62262398523985	10.7005485239852	8.37742860324852	4.68743547657881e-16	8.23707774881364e-14	25.7709100139369
17210	-3.66644132841329	10.5149420664207	-8.37260108582246	4.86062199917761e-16	8.51665506812424e-14	25.7353943015486
7426	-2.27762546125462	8.74862195571956	-8.36782274705678	5.03826755352274e-16	8.8024067517471e-14	25.7002558813122
2393	-4.55078154981551	8.07966162361624	-8.36393913465372	5.18736340279415e-16	9.03677572619327e-14	25.6717083568242
10173	-1.66704022140222	5.01873044280443	-8.36033825739557	5.3294959985413e-16	9.25770210091441e-14	25.6452482533022
15808	-1.24267490774908	2.46603929889299	-8.35645998775186	5.48688356680019e-16	9.50378543303929e-14	25.616759603169
16439	-0.0713767527675276	0.10364889298893	-8.3513286852013	5.7021990928238e-16	9.84851243317711e-14	25.5790821581711
5794	-1.4558627306273	2.80900221402214	-8.34906533479365	5.79980556389225e-16	9.98855402670332e-14	25.5624687882307
17162	-1.34846125461254	3.3200332103321	-8.33894374939197	6.2568855373049e-16	1.07451343957409e-13	25.4882170614014
10248	202.128797416974	692.388351476015	8.33588964377378	6.4016684596945e-16	1.09327235260459e-13	25.4658258272488
17795	-6.81338892988929	12.8489852398524	-8.33553108702801	6.41888184070099e-16	1.09327235260459e-13	25.4631974758094
19610	-13.3440394833948	43.0001573800738	-8.3355000234873	6.42037527170603e-16	1.09327235260459e-13	25.4629697728484
3473	-1.47612730627307	4.08497915129151	-8.32940383156369	6.72020387296907e-16	1.14111327000275e-13	25.4182959208046
10955	-7.21589151291511	19.8894712177122	-8.31557552997317	7.45256345975264e-16	1.26192566146232e-13	25.3170533139946
19782	-0.88340184501845	1.43775184501845	-8.3113487868632	7.6917605324426e-16	1.29855790020946e-13	25.2861334903332
53946	-2.45289335793357	5.52181568265683	-8.31076501966379	7.72538732806951e-16	1.29855790020946e-13	25.2818640206255
14124	-0.452365313653137	1.02051439114391	-8.31062720067173	7.73334729653276e-16	1.29855790020946e-13	25.2808560943284
1215	3.36903616236163	16.4928483394834	8.30977088190992	7.78298733398679e-16	1.30327308681302e-13	25.2745937761155
50117	-1.11392878228782	2.00390645756458	-8.30925968960672	7.81277061758413e-16	1.30464636417945e-13	25.2708556287562
494	-5.41001070110702	14.3302138376384	-8.30465613542093	8.08610828529595e-16	1.34657092519598e-13	25.2371996479202
4154	-6.65964760147602	16.559607195572	-8.30381944037237	8.13679225471961e-16	1.35128871373022e-13	25.2310842254695
60	-3.76638966789669	6.7333184501845	-8.30191038190639	8.2536141667541e-16	1.3669341818638e-13	25.2171326552364
6638	-9.84994538745386	22.7410007380074	-8.2990310961251	8.43294878063971e-16	1.39281899942533e-13	25.1960952593026
32671	-0.753346863468634	1.0557442804428	-8.29657377741972	8.58904218796277e-16	1.41473460561948e-13	25.1781454050526
47076	-0.740471955719559	2.17005664206642	-8.29368927894547	8.77591569434555e-16	1.44158723837823e-13	25.1570803874424
44401	-0.220510332103321	0.328615682656827	-8.29290408142577	8.82747686023785e-16	1.4461273067788e-13	25.1513471984342
2178	-1.69279040590406	3.15558671586716	-8.29136664600903	8.92930306807344e-16	1.45502654818785e-13	25.1401226917606
9181	-2.23037822878229	6.58355405904059	-8.2913570896935	8.92993960922569e-16	1.45502654818785e-13	25.1400529280487
50148	-0.650347232472325	1.26796512915129	-8.29041806584372	8.99270661080631e-16	1.46131482425602e-13	25.133198100437
13261	-1.55571586715867	6.34912804428044	-8.28675878704049	9.24148895144399e-16	1.49771583676887e-13	25.1064912672937
19636	-2.53539225092251	7.19528431734317	-8.28538356639183	9.33673315034345e-16	1.50910566561032e-13	25.0964567290872
49479	-0.378295571955719	0.981709040590406	-8.28328573396436	9.4838945164742e-16	1.52595242742722e-13	25.081152005696
43541	-0.821172324723244	1.55735184501845	-8.28317890716118	9.49144934181363e-16	1.52595242742722e-13	25.0803727315349
14303	-0.232567158671587	0.353131180811808	-8.2817921147298	9.5900649653314e-16	1.53771731340659e-13	25.0702571407133
5370	-1.00210959409594	1.85888025830258	-8.28021080196689	9.70374859664029e-16	1.55182963668493e-13	25.0587242696528
23600	-1.28607527675277	3.43267822878229	-8.27132192718789	1.03680041591276e-15	1.6536829852751e-13	24.9939273752215
12495	-4.40156088560886	6.50796273062731	-8.27034469552709	1.0443717372677e-15	1.66137556625875e-13	24.9868069692193
59874	-0.956581180811803	2.04475258302583	-8.2680149820403	1.06264273431758e-15	1.6860040233464e-13	24.9698345948755
22990	-0.778887453874538	1.5829389298893	-8.26748550185387	1.06683906792497e-15	1.68823093340483e-13	24.9659777538651
12870	-3.6964073800738	6.23293985239852	-8.26448808127525	1.09090525352172e-15	1.72180737794747e-13	24.9441475365103
50153	-1.52894907749077	2.15184391143911	-8.26156165477479	1.11491858509728e-15	1.7551257413836e-13	24.9228402765435
57398	-0.865875276752768	1.20350627306273	-8.2596946385646	1.13051078309116e-15	1.77504874903534e-13	24.9092496146886
21034	-11.6649505535055	18.2573343173432	-8.25796034164642	1.14518747142249e-15	1.79343478361372e-13	24.8966271920912
7892	-1.7886664206642	2.9453889298893	-8.25540656372078	1.16714236879296e-15	1.82309447528513e-13	24.8780442216419
55791	-0.199040959409594	0.300701291512915	-8.25445186518065	1.17545626849936e-15	1.83134874821614e-13	24.8710983484676
19824	-7.68522324723249	21.5826953874539	-8.25270068012388	1.1908586404963e-15	1.85057595933166e-13	24.8583592839543
17044	-0.582311439114392	1.5032332103321	-8.25096503984042	1.20632096305282e-15	1.86979749273188e-13	24.8457353649862
57914	-0.532669003690035	1.24692011070111	-8.24241460505623	1.28543722103319e-15	1.98733196960246e-13	24.783575075027
6685	-3.20428413284131	11.5089848708487	-8.23852642084125	1.32308887300173e-15	2.04032455033047e-13	24.755325110529
5163	-1.20083948339483	2.88600535055351	-8.23620234366876	1.34611233170243e-15	2.07054683082473e-13	24.7384442426455
26472	-0.627283763837639	0.651619741697417	-8.23544152052948	1.3537350575102e-15	2.07698690930182e-13	24.7329188274056
38433	-1.30816420664207	2.3193684501845	-8.23388547192863	1.3694582064077e-15	2.09579110322394e-13	24.7216193846787
14326	-1.0035815498155	2.61468856088561	-8.23304894090948	1.37798537544094e-15	2.10351555417688e-13	24.7155454933217
46480	-0.183969741697417	0.250639852398524	-8.232469696445	1.38392060547201e-15	2.10725442319353e-13	24.7113399905619
16156	-1.98378154981549	7.01447011070111	-8.22723606383079	1.43870468739542e-15	2.18516830032797e-13	24.6733525180681
11895	-3.3901479704797	6.09968653136531	-8.22606191128514	1.45128652196631e-15	2.19875364042265e-13	24.6648326946314
12389	-2.99796273062732	9.322313099631	-8.22475194491292	1.46545198315979e-15	2.21466430955023e-13	24.6553284988597
30572	-0.157894464944649	0.260288929889299	-8.22131853973208	1.50323076561182e-15	2.26609226387119e-13	24.6304236927616
32267	-2.66249335793358	3.94080129151292	-8.21859681041208	1.53386088652156e-15	2.30651469129921e-13	24.610686883117
7378	-2.32432693726937	8.89974391143912	-8.21606353464071	1.5629236661522e-15	2.3443854992283e-13	24.5923212127118
30010	-0.660449815498154	0.99624926199262	-8.20347625190325	1.71559291778332e-15	2.56306726107935e-13	24.5011314500479
41892	-0.747431734317345	1.47354649446494	-8.2033503955478	1.71719146523927e-15	2.56306726107935e-13	24.5002202197925
31209	-0.78380811808118	1.83661070110701	-8.20152928746072	1.74048733795055e-15	2.5914398911111e-13	24.4870361746188
27931	-0.378018450184502	1.2014704797048	-8.19876835148826	1.77640218653107e-15	2.63841553257501e-13	24.4670525123365
26314	-0.811318450184501	1.5106905904059	-8.19808811778707	1.78536260089491e-15	2.64522473588473e-13	24.4621297812605
14608	-0.553152767527674	0.685059409594096	-8.18711577813295	1.93621852649808e-15	2.86172151410291e-13	24.3827687423207
24831	-1.4212516605166	1.87417232472325	-8.18390971647952	1.98262738762746e-15	2.92316647761171e-13	24.3595954465638
26614	-0.520927675276751	0.750431365313653	-8.18028376367929	2.03643903206321e-15	2.99520047416596e-13	24.3333956962523
20250	-0.402821771217712	0.637788745387454	-8.17940754932895	2.04965754251971e-15	3.00732520498341e-13	24.3270658603435
10609	-2.3633295202952	3.99536180811808	-8.17863511980855	2.06138061175519e-15	3.01720237241165e-13	24.3214862108473
27883	-0.398422140221402	0.844054612546125	-8.17722760387717	2.0829128176146e-15	3.04135458514016e-13	24.3113200643744
4415	-14.6796789667897	29.4545328413284	-8.17589183822839	2.10355274234006e-15	3.06409068131221e-13	24.3016734113426
60209	-0.493876752767528	0.718158671586716	-8.1755386122788	2.10904438643131e-15	3.064705124033e-13	24.2991226836347
56532	-0.905328413284132	2.24364243542435	-8.16879183343345	2.21669725332545e-15	3.21341364420919e-13	24.2504190635875
14694	-1.15192730627306	2.00247398523985	-8.16814415001837	2.22731292288368e-15	3.22107813847651e-13	24.2457452149792
10872	-1.59225239852399	2.02246937269373	-8.16740633745897	2.23946700629519e-15	3.230925549655e-13	24.2404213228686
48088	-3.72275276752768	4.38223505535055	-8.16533514686073	2.27393708940164e-15	3.27284516796021e-13	24.2254780700133
13729	-7.48352546125463	17.6235099630996	-8.16382507276673	2.29939845323651e-15	3.30163032062107e-13	24.2145850271345
32136	-0.971357564575644	2.28387361623616	-8.16134107286664	2.34189497027596e-15	3.3546813022081e-13	24.1966699025362
45681	-0.640078228782286	0.877760885608856	-8.16041147022625	2.35799735054282e-15	3.36976217116581e-13	24.1899665060679
17057	-1.51092509225092	1.92923413284133	-8.16007828934531	2.36379521406271e-15	3.37008067665309e-13	24.187564072045
22582	-1.88957380073801	3.8869241697417	-8.15846965054164	2.3919866836777e-15	3.40224929478393e-13	24.175965895791
38236	-0.869884501845019	2.42182896678967	-8.15800011174531	2.40027779076878e-15	3.40602799183035e-13	24.1725808887234
6657	-8.12615239852397	28.451365498155	-8.15479160897796	2.45769796752805e-15	3.47934056527098e-13	24.1494541564483
46558	-0.579443911439115	1.37479907749078	-8.15157791708048	2.51657032084939e-15	3.55436158633986e-13	24.1262971238971
2869	-1.1626184501845	4.18769520295203	-8.1506351728526	2.53410332387882e-15	3.57078195637471e-13	24.1195053016427
6565	-3.12069335793357	12.7195584870849	-8.14949784557877	2.55541574508111e-15	3.59243911139891e-13	24.1113124571333
48036	-5.8943184501845	11.3079300738007	-8.1482801237185	2.57843090271408e-15	3.61638394591801e-13	24.1025414700179
50057	-1.48368450184502	2.58622859778598	-8.14657361601995	2.61102897138395e-15	3.65362734537407e-13	24.0902515826185
31005	-0.835245018450184	1.30474095940959	-8.13968555634101	2.74679365740709e-15	3.8347269420383e-13	24.0406657060576
3881	18.8481638376383	73.3642350553505	8.13853387803426	2.77016379209528e-15	3.85844242470414e-13	24.0323781756679
37208	-7.08037343173436	14.2036453874539	-8.13782537101634	2.78463841852014e-15	3.86968718159867e-13	24.0272801805951
5987	-8.29134132841327	21.5283219557196	-8.13601177413772	2.82203088661763e-15	3.91265520862467e-13	24.0142321927692
45413	-3.43503837638377	10.5004804428044	-8.13323504933706	2.88024367519383e-15	3.9751323838053e-13	23.9942593404665
37185	-1.06511771217712	2.03934409594096	-8.13323499602569	2.88024480414677e-15	3.9751323838053e-13	23.9942589570513
51547	-0.648978228782289	1.09430055350554	-8.13125306666802	2.92251868466335e-15	4.02428825712756e-13	23.9800062833353
49525	-0.890691881918818	1.70628763837638	-8.13063563943791	2.93581292158367e-15	4.0334066161303e-13	23.9755667245223
49295	-1.75747453874538	3.13043948339483	-8.12923009301647	2.96629976948023e-15	4.06605036428753e-13	23.965461241295
49847	-2.37393394833949	4.8926573800738	-8.12704877172439	3.0142335525498e-15	4.12240765275193e-13	23.9497808538641
6811	-11.5610291512915	34.8442603321033	-8.12481205562615	3.06417874406488e-15	4.18125519365061e-13	23.9337056710917
10791	-2.38796125461255	7.90222343173432	-8.12366502025791	3.09010776932314e-15	4.20245661590835e-13	23.9254633162795
49951	-2.60256199261993	4.55752970479705	-8.1235103862165	3.09361984132211e-15	4.20245661590835e-13	23.9243522180539
1279	44.5265594095941	168.804121771218	8.12304872373042	3.10412865502804e-15	4.20727751561536e-13	23.9210351141288
3380	-4.78083690036899	15.4399848708487	-8.11884278978516	3.2015060553407e-15	4.32955349094733e-13	23.890821717483
36642	-1.1017372693727	1.91318597785978	-8.11360063012701	3.32710566716003e-15	4.48873768537141e-13	23.8531816760877
2830	24.6621372693727	90.2033239852398	8.1133158473556	3.33406653553642e-15	4.48873768537141e-13	23.8511374068424
25574	-0.792519926199261	1.30441937269373	-8.11148852720349	3.37907461275445e-15	4.53922356313347e-13	23.8380216038661
11821	-0.421582656826569	0.79014815498155	-8.1080251044957	3.46603311811323e-15	4.64571401308082e-13	23.8131688151852
51814	-3.10489003690037	3.5163963099631	-8.10709142135728	3.48985142825155e-15	4.66729023977447e-13	23.8064703211586
46874	-0.646122878228781	1.26602601476015	-8.10654481223877	3.50387037790426e-15	4.67569457713714e-13	23.8025490799264
34477	-2.16218339483395	3.34866365313653	-8.10523276017418	3.53774804151664e-15	4.71050372488284e-13	23.7931375795357
52344	-1.99583505535056	3.11347140221402	-8.1034064564508	3.58544282295012e-15	4.76351689334802e-13	23.7800392740624
23944	-0.653554981549816	0.881508487084871	-8.10207581777292	3.62059230817499e-15	4.79966677695567e-13	23.7704973455215
9694	-4.94988634686348	13.7344173431734	-8.09974265653223	3.68304702321313e-15	4.86396384702094e-13	23.7537693447383
6760	-1.91472767527675	5.2934	-8.09966341199443	3.68518683529461e-15	4.86396384702094e-13	23.7532012535037
43101	-1.86031660516605	5.15050701107011	-8.09911178371206	3.70011630547476e-15	4.87302899054356e-13	23.7492468401987
36938	-3.56309520295203	5.6822258302583	-8.09794362021743	3.73192930776202e-15	4.90424188378727e-13	23.7408734153242
47445	-1.51069926199262	2.48886623616236	-8.09634343538361	3.7759464146798e-15	4.95132235937947e-13	23.7294047830317
49019	-1.4553	3.54646734317343	-8.08935331283805	3.97431432255863e-15	5.20015802594522e-13	23.6793268804947
32009	-2.52712915129151	2.21314649446494	-8.08882758084339	3.98964303135169e-15	5.20893998369783e-13	23.6755618539828
48271	-5.03836309963098	8.03048487084871	-8.08799611356311	4.01400526271499e-15	5.22945297696382e-13	23.6696076967041
23159	-0.641066051660518	1.04501974169742	-8.08747944633072	4.02921768603212e-15	5.23798299184175e-13	23.6659080713045
48976	-0.679975276752767	1.65197324723247	-8.08631388426613	4.06374510165026e-15	5.27153200417937e-13	23.657562676014
15440	22.7149011070111	86.7031402214022	8.08322916682379	4.15653939824264e-15	5.38035988487725e-13	23.6354807159205
12503	-3.67463653136531	14.5928201107011	-8.07586960802081	4.38646258253565e-15	5.66584750244188e-13	23.5828239142695
19598	-0.209212546125461	0.250207380073801	-8.07522196169621	4.40728704565201e-15	5.68060771662396e-13	23.5781918757332
14465	-3.40078782287822	8.94520608856089	-8.07019083915515	4.57241669756274e-15	5.88090615675889e-13	23.5422186311335
12632	-0.885543542435423	3.76401974169742	-8.06614561758613	4.70960454739186e-15	6.04449246050612e-13	23.5133074495743
5543	-1.41807712177122	3.40670719557196	-8.06367748061793	4.79529546571584e-15	6.14143243437548e-13	23.4956732608342
22194	-33.3284970479705	30.8169204797048	-8.06306312838131	4.81686320356473e-15	6.15601227601454e-13	23.4912845328382
17387	-8.2654557195572	23.6752153136531	-8.06028143425315	4.91572316547679e-15	6.26910264457957e-13	23.4714163131965
10585	-0.173569372693727	0.310124907749077	-8.05854702068894	4.97837426576751e-15	6.33563630243465e-13	23.4590310016375
6772	-3.67455239852398	8.08566881918819	-8.05694801417872	5.03683212158043e-15	6.3965651628054e-13	23.4476144713044
13234	-1.50921660516605	5.60552527675277	-8.05387528010636	5.15107632369789e-15	6.52793634732782e-13	23.4256808562843
22474	-2.17686974169742	3.34938874538745	-8.05308907110208	5.18071618057089e-15	6.55176345429938e-13	23.4200698374498
56632	-0.942518081180813	1.4181110701107	-8.05214590407555	5.21649550040637e-15	6.58323910228737e-13	23.4133392065336
50063	-0.647025461254613	1.25364483394834	-8.04775195064491	5.38642273142359e-15	6.78352612738658e-13	23.3819912100576
3621	-25.246732103321	54.1595025830258	-8.04556820434986	5.47289572237189e-15	6.87809867811602e-13	23.3664165923109
26278	-1.16459852398524	2.23220959409594	-8.04457080279137	5.51284577797366e-15	6.91393210121386e-13	23.3593041633342
2492	14.7764763837638	56.6922138376384	8.04240798200058	5.60046721050298e-15	7.00928039078478e-13	23.3438835537214
8936	-21.0589771217712	52.724652398524	-8.04197574785373	5.61814223142038e-15	7.01396884730349e-13	23.3408021745903
16922	-0.839754981549817	1.01804686346863	-8.04174942150171	5.62741917442877e-15	7.01396884730349e-13	23.3391887553145
45985	-0.140632103321033	0.212662546125461	-8.0397016569601	5.71204573997316e-15	7.10479763336168e-13	23.3245924152362
29210	-0.413467896678966	0.67810405904059	-8.03936249903905	5.72618262951455e-15	7.1077564672311e-13	23.3221751998118
11681	-16.5697601476015	41.0171981549815	-8.03888150638066	5.74629075725595e-15	7.11809992369102e-13	23.3187472499291
46801	-0.796444280442805	1.41747158671587	-8.03776008405111	5.79344343538785e-15	7.1618334492678e-13	23.3107556954921
56188	-0.690639483394835	1.22489464944649	-8.03529883601691	5.89827511098681e-15	7.27654551957454e-13	23.2932192522803
7463	-0.138084501845018	0.231482103321033	-8.03414064396784	5.94825155495827e-15	7.32325471481114e-13	23.2849685678837
45062	-0.239527675276752	0.301035424354244	-8.03315026118408	5.99131831306996e-15	7.36128439075363e-13	23.2779140569045
37581	-0.802152398523985	1.9912536900369	-8.03071661788809	6.09845690296369e-15	7.47114173852746e-13	23.2605820791605
45368	-2.10638487084871	6.09749317343173	-8.03055925957342	6.1054491626676e-15	7.47114173852746e-13	23.2594615428872
17249	-1.58760516605166	4.07487601476015	-8.02741471176484	6.24684881687121e-15	7.62872749454272e-13	23.2370730765079
9836	-0.835651291512912	2.24679870848709	-8.0231683012932	6.44293701925325e-15	7.8523294922149e-13	23.206850521896
13548	-1.1871221402214	2.6645979704797	-8.01983484810182	6.60111270538978e-15	8.02891877345699e-13	23.1831344643889
35966	-0.673590036900367	0.872609778597786	-8.01831549437231	6.67447328185749e-15	8.09131285987636e-13	23.1723274966922
1308	-2.60835498154981	8.13852287822878	-8.01821855060667	6.67918133511712e-15	8.09131285987636e-13	23.17163800273
36908	-1.39172103321033	2.50784391143911	-8.01450075238542	6.86222987544133e-15	8.29122944401991e-13	23.1452008157039
39628	-2.18988708487085	5.2211741697417	-8.01431229762463	6.87163929107358e-15	8.29122944401991e-13	23.1438609742362
19474	-0.929005535055352	1.17902933579336	-8.01099529798063	7.03935478171981e-15	8.46432421049844e-13	23.1202824238997
10364	-0.697381918819188	1.19199944649446	-8.01092208398371	7.04310186580764e-15	8.46432421049844e-13	23.1197620762479
15303	-1.31224907749077	2.18975553505535	-8.01047239368992	7.0661601814948e-15	8.47518617006668e-13	23.1165661123946
41861	-0.469881549815497	1.20204188191882	-8.009285084243	7.12739931396665e-15	8.53170868374819e-13	23.1081285422102
9046	-3.33434206642066	10.7717038745387	-8.00805223913274	7.19154141591673e-15	8.59147586150526e-13	23.0993684146428
13674	-0.396682656826567	0.884825092250923	-8.00622741768885	7.28752975420818e-15	8.6889777838636e-13	23.086403874142
11493	-5.42342435424355	18.0883365313653	-8.00274456440473	7.47425601356184e-15	8.88269615579684e-13	23.0616662048802
10876	-0.924136900369006	2.68671863468635	-8.00251573448181	7.48668826426588e-15	8.88269615579684e-13	23.0600411903323
7924	-2.39646531365314	8.71673745387454	-8.00237974692981	7.49408608677649e-15	8.88269615579684e-13	23.059075504605
33007	-0.14320405904059	0.174664022140221	-7.99929612203444	7.66378766144753e-15	9.0660658343347e-13	23.0371812831116
19725	-0.712795571955717	2.2094	-7.99440980185952	7.94049462724202e-15	9.37505664485899e-13	23.0025012300614
22116	-0.0888476014760145	0.139841143911439	-7.9908283697392	8.14954679409323e-15	9.60115303642261e-13	22.9770930437818
26541	-3.58090664206642	2.99737103321033	-7.99054425587191	8.16636148845331e-15	9.60115303642261e-13	22.9750778039041
36094	-1.09245645756458	1.83627767527675	-7.99032025974673	8.17964237180752e-15	9.60115303642261e-13	22.9734890231896
15444	-0.10099926199262	0.15370295202952	-7.9895041083518	8.22821311646856e-15	9.63944734283963e-13	22.9677004444963
45467	-0.732964206642068	0.916330811808118	-7.98909160806452	8.2528699778128e-15	9.64963230481207e-13	22.9647749505919
3720	-8.0856531365314	23.404157195572	-7.98821970566777	8.30522742304605e-15	9.6921042031493e-13	22.9585917213814
55410	-0.472308856088561	0.950328228782288	-7.98401563319894	8.56231741726284e-15	9.97287259871944e-13	22.9287853518839
48965	-0.37960479704797	0.987922693726937	-7.98336915519488	8.60254183008879e-15	9.99750839665609e-13	22.9242029958163
20176	-0.648785608856088	1.00520424354244	-7.98314478794206	8.61654569835868e-15	9.99750839665609e-13	22.922612707356
48917	-12.4192804428044	36.5035948339483	-7.98142213449431	8.72481709947426e-15	1.01037393422073e-12	22.9104039161023
45199	-2.07950332103321	4.4106	-7.97735068918765	8.98607899416124e-15	1.03863953192552e-12	22.88155700901
467	7.09349151291514	23.0090638376384	7.97610090842239	9.06781437399827e-15	1.04608660096984e-12	22.8727044167675
10468	-2.9824295202952	9.99390516605166	-7.97572051819123	9.09283712818144e-15	1.04697524647346e-12	22.8700102092997
43678	-0.581653505535055	1.28186033210332	-7.97038896709704	9.45081084302949e-15	1.08480893753592e-12	22.8322588347857
9537	-2.36990516605166	7.43164778597786	-7.97029404289499	9.45730868621058e-15	1.08480893753592e-12	22.8315868804956
31317	-0.315963837638376	0.342588929889299	-7.96800140931631	9.61559228233686e-15	1.10087604823345e-12	22.8153595836087
25862	-1.83303062730627	3.13698653136531	-7.96655368790231	9.71688670274109e-15	1.11037013455709e-12	22.80511448288
35724	-1.69046383763838	2.43051642066421	-7.96152586482833	1.00769211955314e-14	1.14933940805636e-12	22.7695454438113
42449	-0.221323247232472	0.553463468634686	-7.95870738257977	1.0284473547138e-14	1.17080306200469e-12	22.7496139975475
51947	-1.9751889298893	5.73115239852399	-7.95844215877359	1.03042203607332e-14	1.17084609174121e-12	22.7477387020865
4867	-2.27750959409595	8.89997103321033	-7.95711769446079	1.0403392533884e-14	1.17989695811124e-12	22.738374661916
11115	-0.844621033210331	2.17499464944649	-7.95631486711391	1.04639638549357e-14	1.18454422290424e-12	22.7326992236729
9078	-6.99377712177117	22.6449568265683	-7.9539364058724	1.06454629271611e-14	1.20283782046147e-12	22.7158877854352
37440	-0.364684870848708	0.632621402214022	-7.95354375874175	1.06757228982422e-14	1.20400643507228e-12	22.7131128583503
26478	-0.181485239852399	0.227989483394834	-7.95073261655998	1.08948611569173e-14	1.2264326944798e-12	22.6932490286704
24509	-2.37940147601476	3.94364169741697	-7.94933121763026	1.10057570077676e-14	1.23661340356794e-12	22.6833486631636
16326	-2.64078413284132	7.74352564575646	-7.94672849991121	1.12146791295329e-14	1.25775019180012e-12	22.6649650765398
17695	-7.17322103321036	26.9330145756458	-7.94462774600174	1.13861581902463e-14	1.27400452466245e-12	22.6501304376131
51581	-0.736553874538744	1.18728505535055	-7.94443815224318	1.14017609237781e-14	1.27400452466245e-12	22.6487917586003
5956	10.168664206642	35.9119177121771	7.94364066765635	1.14676217305539e-14	1.27899950850919e-12	22.643161174741
48720	-0.497129520295204	0.970121586715867	-7.93965149040659	1.18027479710016e-14	1.31395232936841e-12	22.6150025645244
48903	-4.20648339483394	6.75701549815498	-7.93922701786371	1.1838971289467e-14	1.31556215891228e-12	22.6120069754005
58209	-2.90406715867159	3.78531955719557	-7.93398904249718	1.22950966072279e-14	1.36374053193931e-12	22.5750519214064
4141	-5.94197158671587	14.8364813653137	-7.93207696389354	1.24658854740119e-14	1.38015160605132e-12	22.561566588317
2553	-2.08157970479705	6.83454114391144	-7.93012480943051	1.26426686502089e-14	1.39716511865654e-12	22.5478012593248
51485	-0.363722878228782	0.403513837638376	-7.92793350100245	1.28440569677402e-14	1.41683073667864e-12	22.5323527585416
12645	-0.465100000000001	0.756919003690037	-7.92382661424476	1.32300547292523e-14	1.45675192783844e-12	22.5034087075658
24011	-0.919088191881918	1.76328468634686	-7.92285485170747	1.33230502158551e-14	1.4643243373608e-12	22.4965617628308
49141	-2.46004354243542	3.15950442804428	-7.91603158683864	1.39944338002844e-14	1.53532399859745e-12	22.4485043837932
42887	-0.282516974169741	0.420480258302583	-7.91516502227204	1.40820545034317e-14	1.54213803393559e-12	22.4424033682472
24502	-0.550453874538747	0.798169372693727	-7.91281872294647	1.43220211838497e-14	1.56558079667941e-12	22.4258869848677
10441	-0.251366051660517	0.346469372693727	-7.91155546738574	1.44528862733127e-14	1.5770342513028e-12	22.4169961106158
8887	-10.506033210332	31.3332070110701	-7.91100678817334	1.45100927079826e-14	1.58042361116675e-12	22.4131348203928
13367	-1.06398671586716	3.13085313653137	-7.91048521304789	1.45646803071838e-14	1.58351605138357e-12	22.4094644694857
5208	-0.969858302583029	3.80177232472325	-7.90843931671472	1.47807650027524e-14	1.604124316726e-12	22.3950692390844
12810	-4.33494206642065	9.48975811808118	-7.89910234764757	1.58077645048409e-14	1.71250782135776e-12	22.3294103225366
55587	-1.53751697416974	2.77751457564576	-7.89793838705179	1.5940628163554e-14	1.72381211536107e-12	22.3212294841797
29271	-0.332040590405904	0.589715498154982	-7.89626180161084	1.6133945331171e-14	1.74160177726659e-12	22.3094473643116
53935	-0.957619557195571	1.22418800738007	-7.89313515962389	1.65006584710206e-14	1.77801212936398e-12	22.2874803322087
53656	-0.932954243542434	1.81724206642066	-7.89154155109928	1.66907187112605e-14	1.79529171903148e-12	22.2762866720315
35652	-0.531922140221403	0.893064760147601	-7.89119014501621	1.67329185693931e-14	1.79577064869579e-12	22.273818602476
26133	-0.210660516605166	0.353489667896679	-7.89101006653125	1.67545847123975e-14	1.79577064869579e-12	22.2725538708666
9819	8.4702896678967	13.2717105166052	7.89049952526656	1.68161610574618e-14	1.79918041756383e-12	22.2689683491843
34539	-2.23380110701106	4.20243782287823	-7.89000151689573	1.68764408973138e-14	1.80243966827318e-12	22.2654710226875
56006	-1.94969594095941	3.4090520295203	-7.88709176219022	1.72329281267758e-14	1.83726720505044e-12	22.2450403967704
5978	-2.59220036900369	4.91972453874539	-7.88682565697307	1.72658982466683e-14	1.83754145952658e-12	22.243172256541
44059	-0.174458671586716	0.264104612546125	-7.88068599551371	1.80441142476938e-14	1.91698893896853e-12	22.2000838095543
10592	-0.982621033210331	2.27664741697417	-7.87958127878426	1.81877674325663e-14	1.92886059876953e-12	22.1923336738431
51844	-1.77500332103321	3.2263167896679	-7.87683980552175	1.85491501975168e-14	1.95857563521335e-12	22.1731045969106
55937	-0.828152767527677	1.5091405904059	-7.87673911087657	1.85625578315131e-14	1.95857563521335e-12	22.1723984114979
52657	-0.925563837638374	1.37158081180812	-7.87671958657161	1.85651586265881e-14	1.95857563521335e-12	22.1722614856862
10769	-3.63355350553505	8.33713505535055	-7.87393699343043	1.89395225872742e-14	1.99458909477479e-12	22.1527496445746
14042	-6.03999188191883	23.0094247232472	-7.87326186950768	1.90314690402468e-14	2.0007866147529e-12	22.1480164266686
3589	-6.75830811808117	24.7209728782288	-7.86778073464661	1.97944378109198e-14	2.07738500984393e-12	22.1096007108883
4558	42.4482645756458	73.6240153136531	7.86566864869597	2.00964240012912e-14	2.10542258384411e-12	22.0948033602639
11153	-1.16154981549815	4.41529926199262	-7.86142580077967	2.07168669122031e-14	2.16666886650982e-12	22.0650873320285
46433	-0.592800369003693	2.08330239852399	-7.85813602103461	2.12109109303661e-14	2.21450702200454e-12	22.042055145828
16447	-0.751720664206641	0.981282103321033	-7.85705626276286	2.137558339637e-14	2.2278517522596e-12	22.0344972806674
10696	-1.43153284132841	3.8442704797048	-7.85576719787562	2.1573828997855e-14	2.24464365390764e-12	22.0254754336599
47007	-3.29810405904059	3.71961291512915	-7.85333588668816	2.19526896222519e-14	2.28013760767204e-12	22.0084624823234
23156	-4.38692287822878	10.0642293357934	-7.8502087061284	2.244964683716e-14	2.32470964629915e-12	21.9865863698033
15410	-0.951256457564577	2.54814741697417	-7.85015216547641	2.24587333902185e-14	2.32470964629915e-12	21.9861909047201
32902	-1.17911291512915	2.55278118081181	-7.84660083811649	2.30367902841373e-14	2.38046832936085e-12	21.9613562088962
22572	-0.333733948339482	0.64864963099631	-7.84479263216182	2.33367292997601e-14	2.40734690472782e-12	21.9487147166142
2099	37.9541498154981	77.2219889298893	7.8421460169032	2.37826981385669e-14	2.44917223590523e-12	21.9302159236709
22356	-0.513202583025833	1.24317472324723	-7.84170944489193	2.3857066198773e-14	2.45265246890447e-12	21.9271649341854
20166	-2.23559704797048	8.39125977859779	-7.83564899720932	2.49134398654797e-14	2.55690567040449e-12	21.8848253417092
12527	-2.31925350553505	7.57743339483395	-7.83512691577099	2.50065712984096e-14	2.56211395760824e-12	21.8811791843442
2781	23.0881660516606	67.0861313653136	7.83467432522539	2.50875844139511e-14	2.56606510630008e-12	21.8780184995834
42827	-0.249060147601476	0.399027859778598	-7.8299797854232	2.59433197476978e-14	2.64911094383165e-12	21.8452425399191
17731	24.6865560885609	33.7031957564576	7.82259895410962	2.73472729365644e-14	2.78776163408992e-12	21.7937432050319
40807	-0.381672693726938	0.813495756457565	-7.82160865500186	2.75412567333726e-14	2.80280971301747e-12	21.786836385211
37216	-0.719065682656826	1.02931217712177	-7.81978439387611	2.79021595247307e-14	2.83476561894113e-12	21.7741149344984
29221	-0.0787036900369003	0.113399446494465	-7.81898474306614	2.80618251314518e-14	2.84620357247695e-12	21.7685393281057
16438	-5.82974391143912	14.2056398523985	-7.81508939207188	2.88525847231436e-14	2.92150543804696e-12	21.7413852749312
17466	-1.01010848708487	1.28638966789668	-7.81441541281045	2.89916157662072e-14	2.93067420245355e-12	21.7366881330507
10267	-0.223173431734317	0.250214022140221	-7.81313556293077	2.92574492047073e-14	2.95260902241161e-12	21.7277694032135
11287	-4.96155387453873	12.7452891143911	-7.81149071345367	2.96026281668154e-14	2.98246478780665e-12	21.7163088520612
16786	-10.248436900369	21.7895944649446	-7.80899982258122	3.01330128360515e-14	3.03084962718688e-12	21.6989571286471
4237	-3.2800557195572	12.0315234317343	-7.80809175272431	3.03286898367239e-14	3.04546395453482e-12	21.6926325439953
37296	-1.93731365313653	3.34535645756458	-7.80579919354922	3.08282989843582e-14	3.09049862952645e-12	21.6766677800278
8397	-7.69269557195574	28.1902418819188	-7.80475789871716	3.10578968090429e-14	3.10836069885206e-12	21.6694177152016
19	-1.09189188191882	3.59620830258303	-7.80334233599923	3.13727244955888e-14	3.13467966241049e-12	21.6595630264402
387	-0.583035424354243	1.48877195571956	-7.80039065409668	3.20393502775178e-14	3.19600449550487e-12	21.6390189485649
30216	-0.212505535055351	0.445190774907749	-7.79981822147029	3.21702398362624e-14	3.2037742967085e-12	21.6350354613853
10402	-0.879280073800738	2.17329206642066	-7.79918216218877	3.23162965137274e-14	3.21156328124736e-12	21.6306094771153
47892	-0.379249077490774	0.617105350553506	-7.7990153599337	3.23547070021446e-14	3.21156328124736e-12	21.6294488401425
6142	-3.81517047970478	15.3951682656827	-7.79496238688114	3.33019702195881e-14	3.30017065536738e-12	21.6012536725332
45201	-0.0871612546125461	0.144223431734317	-7.79469160543657	3.33662231922244e-14	3.30112633710305e-12	21.5993703530092
5249	-4.53982583025831	16.7893014760148	-7.7938743367035	3.35608928559571e-14	3.31063035034116e-12	21.5936864604068
51196	-1.19383837638376	4.25524169741697	-7.79382860858691	3.35718181101594e-14	3.31063035034116e-12	21.5933684472014
4581	-24.1228579335793	93.5989680811808	-7.79273163320765	3.38349587056854e-14	3.32864002524549e-12	21.5857400486564
58242	-1.62986863468635	3.00157343173432	-7.79255603450591	3.38772694583165e-14	3.32864002524549e-12	21.5845190095701
52399	-0.41931143911439	0.555312546125461	-7.79238040306638	3.39196402903428e-14	3.32864002524549e-12	21.5832977647498
16151	-5.30037675276752	13.8690455719557	-7.78985930879674	3.4533641051693e-14	3.38340129914885e-12	21.5657698712984
37396	-1.60880073800738	3.79713062730627	-7.78487408059981	3.57802119514568e-14	3.49986053797016e-12	21.5311233964492
51747	-3.7052446494465	5.84128874538745	-7.78362106586549	3.61004465978769e-14	3.5254798010366e-12	21.5224179384204
52813	-1.50976346863469	4.36352675276753	-7.78200463132092	3.65177387585564e-14	3.56047952895925e-12	21.5111892299478
49037	-1.22795977859779	2.1819094095941	-7.77919252434933	3.72550659582402e-14	3.62651970559681e-12	21.4916591025816
14188	-4.60752583025828	19.1901773062731	-7.77890594633258	3.73310252186139e-14	3.62807150235564e-12	21.4896691294799
5708	-5.7150608856089	18.8177038745387	-7.77842494575611	3.74588607979979e-14	3.63465190247026e-12	21.4863292341374
29109	-0.559856826568265	0.852682287822878	-7.77590634992484	3.81353090224519e-14	3.68973796750586e-12	21.4688436955606
57835	-0.272386346863468	0.507400553505535	-7.77585710157803	3.81486555780175e-14	3.68973796750586e-12	21.4685018302352
891	-7.72189409594093	26.0273525830258	-7.77357604073124	3.8771908204707e-14	3.74402851593377e-12	21.4526693701188
50162	-0.76770258302583	1.70628929889299	-7.77212734045585	3.91729377431882e-14	3.77672103122125e-12	21.4426161071728
49343	-1.15611586715867	1.68777970479705	-7.76906889490543	4.00330580948339e-14	3.85350057616674e-12	21.4213969137361
49489	-0.508990774907749	0.723476568265683	-7.76876620334731	4.01191894234305e-14	3.8556518293265e-12	21.4192972316392
3625	-0.839235793357932	1.46887915129151	-7.76722984491224	4.05591879194564e-14	3.89175065036689e-12	21.4086409717862
24004	-21.2621708487085	43.9011739852399	-7.76632471568696	4.08206322065281e-14	3.91062950377912e-12	21.4023637362859
1442	-0.716987822878229	1.19684003690037	-7.76592068459828	4.09378713465313e-14	3.9117745475252e-12	21.3995618956298
53044	1.57084612546125	4.40068837638376	7.76583765158579	4.09620064281795e-14	3.9117745475252e-12	21.3989860997079
49531	-0.30839963099631	0.810702398523985	-7.76435856793532	4.13942879853037e-14	3.9468213071161e-12	21.3887301544219
2385	-9.25708523985238	36.0879710332103	-7.75593986916509	4.39418042669614e-14	4.18312136683121e-12	21.330384689268
14473	-0.330106642066421	0.906372509225092	-7.75495367592443	4.42501622369089e-14	4.20585268430997e-12	21.323553219307
4496	-14.5828959409594	62.0366143911439	-7.75394059122951	4.45691500864742e-14	4.22952138575724e-12	21.3165361909895
25214	-0.34540553505535	0.700211623616236	-7.75247314714083	4.50352255990339e-14	4.26705233144451e-12	21.3063733856374
51148	-1.03872656826568	1.81868763837638	-7.75186138081555	4.52309452970081e-14	4.27888989546814e-12	21.3021370424012
17536	-1.05753542435424	1.50185332103321	-7.75078266887461	4.55780981012159e-14	4.30499379721641e-12	21.2946678565063
53766	-2.06184022140221	3.94357361623616	-7.75024056188947	4.57535503925838e-14	4.31482390207752e-12	21.2909145282632
49827	-1.39313653136531	2.05165904059041	-7.74844533846542	4.63393399884332e-14	4.36326028395761e-12	21.2784866273813
30382	-1.25332841328413	1.78929852398524	-7.74398417335703	4.78272511452483e-14	4.49635665898952e-12	21.2476130038513
53574	-2.62979852398524	9.3509110701107	-7.74076489295285	4.89301263724801e-14	4.59289773170252e-12	21.2253426981122
52129	-0.692335424354244	1.43068210332103	-7.73813526989706	4.98495690701759e-14	4.67194798494904e-12	21.2071570051217
2590	-3.61229077490776	12.5240586715867	-7.73308427920133	5.16636771618328e-14	4.83447257652135e-12	21.1722396963142
11678	-4.88388007380075	20.3471112546125	-7.73098882520503	5.24352413053034e-14	4.8990886196377e-12	21.1577592471616
45866	-1.08374464944649	2.07523247232472	-7.72818035167218	5.34871876010749e-14	4.98966125074842e-12	21.1383564573734
905	-2.25831918819189	7.81800977859779	-7.72735540182095	5.38001164620554e-14	5.01112024673536e-12	21.1326582294663
219	28.8481003690037	65.0320712177122	7.72475424707377	5.47986801789752e-14	5.09627725664469e-12	21.1146942931222
36144	-7.86827380073799	20.97176900369	-7.72438452281508	5.49420897728966e-14	5.10073284848127e-12	21.1121413183619
3351	-0.965429151291514	1.68614151291513	-7.7241960214757	5.50153485063654e-14	5.10073284848127e-12	21.1108397395461
1584	-2.2363815498155	3.36120996309963	-7.72119012847577	5.61966481091697e-14	5.20227776140782e-12	21.0900878447804
26815	-3.5736070110701	8.16197546125461	-7.71669462809949	5.80101677450636e-14	5.36194899111482e-12	21.0590641437928
3784	-5.29259963099629	11.7839156826568	-7.71595518210555	5.83139416272458e-14	5.38179812422444e-12	21.0539625690715
3537	-1.4958516605166	4.20847822878229	-7.71547105493434	5.85136761998985e-14	5.3919995827498e-12	21.050622697922
26904	-0.35260184501845	0.392801291512915	-7.71434031793941	5.89828112082178e-14	5.42695728696616e-12	21.0428226816674
629	-4.01324169741699	7.751213099631	-7.71361376565319	5.92862075172486e-14	5.44571923277516e-12	21.0378112828228
44113	-0.0891405904059041	0.148692804428044	-7.71336733872286	5.93894603588875e-14	5.44571923277516e-12	21.0361116372971
27502	-0.396203321033209	0.708509040590406	-7.71320641227491	5.94569841791829e-14	5.44571923277516e-12	21.0350017255667
11624	-0.534337269372694	1.02333948339483	-7.71160641840768	6.01324630720893e-14	5.49925475447473e-12	21.0239675553421
42807	-0.191965313653136	0.256793726937269	-7.71079225074138	6.04790836772264e-14	5.52259910617573e-12	21.0183534463753
47145	-1.68658597785978	2.68392287822878	-7.70967206802675	6.09592073257545e-14	5.55804537381879e-12	21.0106299797049
3358	-6.8959103321033	26.416982103321	-7.70784295054764	6.17512782260525e-14	5.62178429030855e-12	20.9980204597708
58637	-0.791343173431732	1.370836900369	-7.70581052936613	6.26432901062704e-14	5.69441637131435e-12	20.9840122181333
9550	-6.55274870848708	23.0769625461255	-7.7040446695709	6.34286149795493e-14	5.75714681008071e-12	20.9718436217683
14670	-0.362874907749076	0.778883210332103	-7.70278811341131	6.39933413696054e-14	5.79969638049872e-12	20.963186012173
33688	-5.98481291512916	8.50814335793358	-7.69980089641233	6.53558425956962e-14	5.91431240255963e-12	20.9426087727219
26150	-0.23859778597786	0.425843542435424	-7.69546491191459	6.73845538228009e-14	6.08049427922802e-12	20.9127520089327
17588	-4.36309077490776	11.1799188191882	-7.69544628333995	6.73934022677051e-14	6.08049427922802e-12	20.9126237651622
16982	-1.36933431734318	3.9133741697417	-7.69387362618306	6.81445482433416e-14	6.13910274412817e-12	20.9017980959428
45667	-1.27954649446495	2.23983413284133	-7.69063532939558	6.97173395357757e-14	6.26576185836509e-12	20.8795122762994
43218	-2.8995996309963	7.83666586715867	-7.69055301985633	6.97577788367197e-14	6.26576185836509e-12	20.8789459234939
10967	-2.95914870848709	11.9051492619926	-7.68901221166487	7.05190715998526e-14	6.32474462642595e-12	20.8683448765722
55604	-1.05913985239853	1.37115110701107	-7.68776432166946	7.11416349108017e-14	6.37112863756735e-12	20.8597604082735
37377	-1.18520627306273	1.86949686346863	-7.68737322859975	7.13378611621893e-14	6.37925104623424e-12	20.8570702357206
22021	-2.35432029520295	5.07401586715867	-7.68673078847014	7.16613564390495e-14	6.3987134368398e-12	20.8526513853898
31180	-0.452621033210333	1.30522970479705	-7.68438742616744	7.2853640588429e-14	6.49557901706568e-12	20.8365357105749
44156	-3.22156162361624	6.1797332103321	-7.68129044966315	7.44594001482445e-14	6.62897016047331e-12	20.8152433509313
7914	-0.442784870848707	0.796825645756458	-7.67918185655384	7.5572601546638e-14	6.71818200513862e-12	20.8007502689277
59307	-0.226057933579336	0.364877306273063	-7.67885754452214	7.57452668234818e-14	6.72364372904475e-12	20.7985214442994
59803	-0.864935793357932	1.56047527675277	-7.6785710424441	7.58981253636311e-14	6.72733383904912e-12	20.7965525301941
32768	-2.58383136531366	5.28168247232472	-7.67819006426756	7.61018611891389e-14	6.73551611842378e-12	20.7939344438559
9090	-2.66843505535055	8.53647287822878	-7.67694220907267	7.67729589829608e-14	6.77594170656514e-12	20.7853598978367
47005	-2.36687269372694	4.35282822878229	-7.67692399640267	7.67827968403163e-14	6.77594170656514e-12	20.7852347590727
50839	-0.215330258302583	0.473619741697417	-7.67656905062935	7.69747746126691e-14	6.782981232268e-12	20.7827959837557
30809	-0.32850996309963	0.453179704797048	-7.67270559250805	7.90952314608771e-14	6.95885912433736e-12	20.7562566309618
3435	-2.88273800738007	10.694720295203	-7.67213840349832	7.94113414350251e-14	6.95885912433736e-12	20.7523613264563
7703	-0.621561992619927	1.2821610701107	-7.67204493365529	7.94635541201076e-14	6.95885912433736e-12	20.7517194223882
1611	-2.24703616236163	5.60550664206642	-7.67191283780611	7.95374011775988e-14	6.95885912433736e-12	20.7508122649475
16351	-4.58481992619926	15.3700660516605	-7.67189699244199	7.9546263935767e-14	6.95885912433736e-12	20.7507034490465
12131	-5.89356420664208	8.88425258302583	-7.6714951478293	7.9771352597801e-14	6.96846570019808e-12	20.7479438955976
50174	-8.04040184501844	22.077286900369	-7.66618719375533	8.28041186082055e-14	7.22295666647334e-12	20.711503909866
9612	9.23019372693724	37.2536474169742	7.66552001479883	8.31932705507758e-14	7.23625794000327e-12	20.7069250466059
51598	-1.86019778597785	4.15246088560886	-7.66551531595685	8.31960176724942e-14	7.23625794000327e-12	20.7068927994876
59686	-0.214448339483394	0.412517158671587	-7.66349676362215	8.43844474990595e-14	7.32629085536746e-12	20.6930413855191
1540	-2.42115276752767	7.35758228782288	-7.66334659201502	8.44735273149895e-14	7.32629085536746e-12	20.6920110168716
27588	-0.321792619926199	0.513712915129151	-7.66305909540642	8.46443251645375e-14	7.33058661346174e-12	20.6900384688518
20984	-0.987989298892989	1.30796402214022	-7.66237188624918	8.50539672719532e-14	7.35552549583629e-12	20.6853236866019
28433	-0.840980811808118	1.37567232472325	-7.66043930602261	8.62164725513157e-14	7.44540823675291e-12	20.6720665213101
28070	-0.310363099630997	0.672616236162362	-7.65946219159247	8.68101829631281e-14	7.48598510716276e-12	20.665364706905
18292	-3.38944833948339	5.46067029520295	-7.65857277725356	8.7354107773563e-14	7.51517451734708e-12	20.6592650046048
58067	-0.120830627306273	0.144159963099631	-7.65850236006819	8.73973148998345e-14	7.51517451734708e-12	20.6587821000083
7661	-2.6879848708487	9.2068832103321	-7.65741159813586	8.80692895441579e-14	7.55266909160886e-12	20.6513023646757
47136	-0.465649077490775	0.621183948339483	-7.65738904448179	8.8083237544818e-14	7.55266909160886e-12	20.6511477154177
3956	-2.58261180811808	4.17178745387454	-7.65641844118697	8.86855614393705e-14	7.59354417706792e-12	20.6444926843667
51766	-0.865894095940961	2.18943966789668	-7.6544082330622	8.99459689866716e-14	7.69057118139222e-12	20.6307116599248
321	22.9320833948339	40.5792210332103	7.650916259287	9.21775552770503e-14	7.87024465607018e-12	20.6067792646328
1609	-3.86047564575644	11.1231939114391	-7.64652335832111	9.50625249375246e-14	8.10511936879176e-12	20.5766847769248
12108	-0.771374907749078	1.69143099630996	-7.64510055171575	9.60158731703914e-14	8.17487258190163e-12	20.5669405177713
58951	-1.00070221402214	2.17463597785978	-7.64481864515491	9.62058793995702e-14	8.17952940886641e-12	20.5650100202104
1958	-3.79201439114387	15.1488127306273	-7.64414120134638	9.66639960248705e-14	8.19622745892676e-12	20.5603711153138
734	-2.73731328413284	5.00146439114391	-7.64412725148172	9.66734520796489e-14	8.19622745892676e-12	20.560275594852
17390	-4.78536789667898	14.6327769372694	-7.64125539152241	9.86397109646782e-14	8.35121922663137e-12	20.5406137694471
17333	-1.59344132841328	5.8532258302583	-7.63954529834012	9.98292179505869e-14	8.44010660854962e-12	20.5289086519753
5638	-3.31370036900367	11.1247254612546	-7.63885963585376	1.00310111796273e-13	8.46891935486693e-12	20.5242160718931
30672	-0.349760516605166	0.47844557195572	-7.63803982367652	1.00888089899684e-13	8.50583686811143e-12	20.5186058338267
911	-3.70164501845018	15.5498195571956	-7.63783489859953	1.01033076699486e-13	8.50619705638429e-12	20.5172035412669
52558	-0.671043542435425	1.77080258302583	-7.63470976683553	1.03269755931518e-13	8.68241550217005e-12	20.4958221585715
11802	-1.8782557195572	7.44357878228782	-7.63392116276096	1.03841832994414e-13	8.71838722848937e-12	20.4904278344113
4593	-2.89678265682657	8.64100092250922	-7.63302513871418	1.04495626722448e-13	8.76111045127874e-12	20.4842992639386
8226	-0.636837638376384	1.72373468634686	-7.62819216451871	1.08092634014362e-13	9.04385690355974e-12	20.451252951777
53992	-0.490133579335794	0.715447970479705	-7.62809363421115	1.08167221526446e-13	9.04385690355974e-12	20.4505794084261
6246	-2.93602140221402	5.8579147601476	-7.62777877956304	1.08405906889194e-13	9.05129429758533e-12	20.4484271403458
47591	-1.43815498154982	2.46369151291513	-7.62731391868113	1.0875925834533e-13	9.06827195444854e-12	20.4452495975006
5972	-1.91335830258302	4.77794225092251	-7.62471231839747	1.10757847223279e-13	9.22219265102923e-12	20.4274693091205
17109	-1.34921439114391	3.41191531365314	-7.6243654678843	1.11027022754882e-13	9.23188930609714e-12	20.4250991741923
48913	-0.777045756457565	1.16965793357934	-7.62188538240502	1.12970584463758e-13	9.38059317422274e-12	20.4081545227115
26256	-0.300968634686346	0.61305442804428	-7.61858031026725	1.1561285917625e-13	9.58682762305122e-12	20.3855802171696
13488	-0.486548339483395	1.1331258302583	-7.61818994374405	1.15928935339963e-13	9.5998686867134e-12	20.3829144554568
49041	-0.242564575645756	0.388478966789668	-7.61670792785451	1.1713668217525e-13	9.68661072160581e-12	20.3727949638746
46969	-1.13194243542435	1.97360774907749	-7.6164529936185	1.1734568329608e-13	9.69063737055741e-12	20.3710543831549
42443	-0.392969741697416	1.02966236162362	-7.61530207200321	1.18293819744273e-13	9.75560900892398e-12	20.3631969714017
59173	-0.337470110701107	0.510286715867159	-7.612054686665	1.21009926758448e-13	9.96600827322638e-12	20.3410320244817
6847	-6.86600738007383	25.673241697417	-7.60461325416429	1.27467840569169e-13	1.04835795406888e-11	20.2902694031138
46375	-1.7589295202952	3.07696402214022	-7.6042711113698	1.27772792106765e-13	1.04943821777907e-11	20.2879363959736
55617	-0.283678597785977	0.369709040590406	-7.60322793091406	1.28707022261794e-13	1.05567700077686e-11	20.2808236668627
19931	-6.86462730627308	14.8679298892989	-7.59987910127962	1.31751819186754e-13	1.07918664902971e-11	20.2579956124701
17543	-1.90499483394834	6.75073136531365	-7.59266536210159	1.38553806786097e-13	1.13336638974554e-11	20.2088490385566
17016	-10.3398645756457	39.8282293357934	-7.59078674447502	1.40381257820986e-13	1.14676311287548e-11	20.1960563502296
7844	11.3099667896679	50.518042804428	7.5889466933878	1.42194210013491e-13	1.16000539747848e-11	20.1835287577982
20131	-10.2702712177122	18.6611086715867	-7.58811969295091	1.4301652689671e-13	1.16514138152373e-11	20.177899099995
50293	-0.893112546125461	1.38818800738007	-7.58704071875914	1.44096438773423e-13	1.17235931680396e-11	20.1705549189945
13461	-7.31384575645758	14.4976933579336	-7.58401841185608	1.47164329985701e-13	1.19571018113382e-11	20.1499876658919
12020	6.16618376383763	8.96958339483395	7.58374576234385	1.47444236021425e-13	1.19637638489867e-11	20.1481325696706
13061	-1.9485557195572	5.78230885608856	-7.58311994969117	1.48088689940546e-13	1.19999481325818e-11	20.1438747690264
26244	-1.1273	1.15522121771218	-7.58090739746429	1.50389478955313e-13	1.21700722929701e-11	20.1288236424548
11923	-0.714980811808118	1.22814391143911	-7.58042155953011	1.5089938884185e-13	1.21950107693715e-11	20.1255191511973
17243	-0.113273431734318	0.195837453874539	-7.57780537290235	1.5367462500851e-13	1.24027117246521e-11	20.1077277449412
35824	-0.864970479704796	1.25822361623616	-7.57638766589109	1.55199468113399e-13	1.250907712994e-11	20.098088680936
44285	-0.360343911439115	0.523136531365314	-7.57572258369785	1.55919938354248e-13	1.25504131471562e-11	20.0935672534185
2033	-7.05113542435423	19.929576199262	-7.57408470549184	1.57708299528999e-13	1.26774823225107e-11	20.0824338323628
4444	-21.8523287822879	91.7203540590406	-7.57357807644981	1.58265557452733e-13	1.27053824010859e-11	20.0789904318418
16018	-4.48984760147602	15.7376367158672	-7.57278997811606	1.59136271209066e-13	1.27583389848648e-11	20.0736343409857
59997	-0.856451660516603	1.91784981549815	-7.57218613854235	1.59806602545541e-13	1.27951114223549e-11	20.0695308175931
32572	-4.01997490774908	6.00236863468635	-7.56909427300093	1.63282763932522e-13	1.30561416398426e-11	20.0485235065291
51861	-0.834446494464943	1.30829335793358	-7.56873522587821	1.63691234750427e-13	1.30715127353545e-11	20.0460844521623
606	-1.58981623616236	4.59321697416974	-7.56633087002099	1.66452619233894e-13	1.32738463507917e-11	20.0297537513028
48770	-0.489570479704798	1.41426715867159	-7.56614829093419	1.66664175024828e-13	1.32738463507917e-11	20.0285138211358
17115	-1.91512583025831	8.64677656826568	-7.5616120874499	1.72006200745693e-13	1.36812826777331e-11	19.9977153292157
51848	-4.97104538745388	8.986113099631	-7.56127191446708	1.72413535244081e-13	1.36956612424503e-11	19.9954063300536
4244	-1.09821254612546	2.97683247232472	-7.56066691466809	1.73140331728971e-13	1.37353452139321e-11	19.9912999675566
44220	-1.62310996309963	2.17665424354244	-7.5602416075851	1.73653066314884e-13	1.37541749490621e-11	19.988413406206
17385	-0.233814022140221	0.446811439114391	-7.55994637630645	1.74009865641349e-13	1.37541749490621e-11	19.9864097470545
2345	-0.869634317343175	2.7929979704797	-7.55990471060023	1.74060278511704e-13	1.37541749490621e-11	19.9861269776511
35203	-0.495516605166051	1.36050664206642	-7.55847227087107	1.75802218488256e-13	1.38663363624424e-11	19.976406315361
13701	-0.247605166051659	0.462270110701107	-7.55836082533669	1.75938461372925e-13	1.38663363624424e-11	19.9756500984659
6407	-2.20028782287823	4.71192767527675	-7.55797350919092	1.7641276733484e-13	1.38856143038946e-11	19.9730220235431
35639	-4.80113911439114	5.70464003690037	-7.55149466890157	1.84536091991858e-13	1.45061206253678e-11	19.9290769541495
3415	-1.066863099631	3.65243081180812	-7.54649435419965	1.91056557064349e-13	1.49991803565454e-11	19.8951813216767
14754	-2.72338302583026	4.69434760147601	-7.54594604220373	1.91785226083133e-13	1.50368572201367e-11	19.8914655823036
6998	-2.98930405904059	10.1585014760148	-7.54571106821907	1.92098327784986e-13	1.50378355577077e-11	19.8898733036418
50150	-1.84167232472325	3.9745594095941	-7.54556348895493	1.92295233847941e-13	1.50378355577077e-11	19.8888732673914
25702	-0.859766420664205	1.74480793357934	-7.54355545879923	1.94994268093374e-13	1.52292034964399e-11	19.8752678920507
9056	-2.20082287822878	9.69739335793358	-7.54309876105891	1.95613314924826e-13	1.52578385641364e-11	19.8721739522621
13756	-1.30796605166052	4.1538889298893	-7.54027895363603	1.994786290005e-13	1.55392823751034e-11	19.8530742654241
51940	-0.617467896678968	1.01597859778598	-7.5386758415058	2.01709577802703e-13	1.56928493927586e-11	19.8422183161882
40849	-1.07293247232472	3.74137250922509	-7.5384350652571	2.02046766991265e-13	1.56988779750925e-11	19.8405879894961
2566	-5.44489446494464	14.2094435424354	-7.53496492234974	2.06968563025903e-13	1.60606542168367e-11	19.817095882265
7780	11.7162907749077	37.2435335793358	7.53082899951577	2.12989102184048e-13	1.65066554192637e-11	19.7891080089431
56269	-4.05793210332105	8.11311918819188	-7.52936975900595	2.15154182793304e-13	1.66530990395074e-11	19.7792362631765
842	-1.34787084870848	4.12884944649447	-7.52478916001598	2.22092247755402e-13	1.71681283590972e-11	19.7482586092218
38682	-1.96960295202952	2.93896051660517	-7.52339211383184	2.24251827557144e-13	1.73129284493351e-11	19.7388137050124
51624	-1.04019114391144	2.07502066420664	-7.5186474094305	2.31741849689015e-13	1.78683607317614e-11	19.7067471296555
2208	-0.809712546125462	1.36082195571956	-7.51801837220288	2.32753173362793e-13	1.7923476853224e-11	19.7024970774904
56670	-1.30815461254612	2.11664889298893	-7.51779428769459	2.33114490521056e-13	1.79284617709896e-11	19.7009831334817
50959	-1.49498302583026	2.37236605166052	-7.51677510296282	2.34764822362884e-13	1.80324441065265e-11	19.694097849786
49540	-1.27867011070111	3.72468856088561	-7.51395031037713	2.39399305820801e-13	1.83650863412023e-11	19.6750184084032
57779	-0.933858302583025	2.26540295202952	-7.51269378463174	2.41489668263591e-13	1.85019650779899e-11	19.6665333455995
19744	-0.641150184501846	1.27844704797048	-7.51239475141522	2.41989783888918e-13	1.85168132102343e-11	19.6645142042465
7361	-4.43157306273062	14.6811614391144	-7.51104514353365	2.44259646590304e-13	1.86668718538355e-11	19.6554021491924
26851	-0.204244649446494	0.426274354243542	-7.51085977646764	2.44573043167316e-13	1.86672228023539e-11	19.654150722549
17736	-0.760536531365315	2.06345867158672	-7.50954903641622	2.46800416993325e-13	1.88134744101469e-11	19.6453025336301
12638	-1.10187933579336	3.48662933579336	-7.50680344591956	2.5153103106257e-13	1.91499380701919e-11	19.6267723958591
7990	-0.420412177121772	0.613719003690037	-7.50646127442009	2.52126811457592e-13	1.91711518900772e-11	19.6244634463716
6146	-10.3818110701107	32.1616970479705	-7.50533075618389	2.54105141392377e-13	1.92973062778508e-11	19.61683539364
57629	-0.197721033210333	0.546808118081181	-7.50452923458077	2.55517004853138e-13	1.93540946639213e-11	19.611427774474
14691	-2.77500516605166	10.4054287822878	-7.50439058848872	2.55762009697073e-13	1.93540946639213e-11	19.6104924194618
30780	-0.233074907749077	0.351930811808118	-7.50436150873676	2.55813426575237e-13	1.93540946639213e-11	19.6102962390627
60291	-0.300485239852399	0.366784686346863	-7.50229524756595	2.59493034374292e-13	1.96079424099075e-11	19.5963582203637
9087	-2.30416014760147	7.82276974169742	-7.49701166346682	2.69140823376776e-13	2.03115640113934e-11	19.5607317999494
37797	-0.702129889298892	1.11898671586716	-7.49598496757521	2.71056147314382e-13	2.0430603622387e-11	19.5538113011032
19871	-0.7007184501845	1.16573007380074	-7.49465989091706	2.73547962950929e-13	2.05927451561441e-11	19.5448806853824
44170	-0.875978597785976	2.12006199261993	-7.4940027244302	2.74792124972128e-13	2.06606765604044e-11	19.5404520564871
52257	-1.00323726937269	1.8891278597786	-7.49291152867408	2.76870322619635e-13	2.07910695681453e-11	19.5330992097522
8553	-1.64459372693726	4.11209095940959	-7.49239301089489	2.77863265168494e-13	2.0839744887637e-11	19.52960556526
54937	-0.872966789667899	1.79548782287823	-7.48601065877569	2.90376299014056e-13	2.17413492662611e-11	19.486618900658
13755	-1.9029003690037	7.34382546125461	-7.48589705847418	2.90603973649941e-13	2.17413492662611e-11	19.4858540443943
54879	-0.781892988929887	1.1265889298893	-7.47974333551262	3.03203389459601e-13	2.26559269379887e-11	19.4444358740131
4010	-4.32832214022141	17.3483488929889	-7.47911048474869	3.0452923122638e-13	2.27180453616624e-11	19.4401779823407
5282	3.31334391143912	5.30688671586716	7.47898807157332	3.04786348855388e-13	2.27180453616624e-11	19.4393544063325
55797	-1.60975461254613	2.80960461254613	-7.47633035681713	3.10421644272253e-13	2.3109591621007e-11	19.4214764264808
9747	-4.17388745387454	7.77594225092251	-7.47567440202295	3.11828214570454e-13	2.31857510095744e-11	19.4170647266187
49183	-0.367766420664207	1.25535996309963	-7.47460784877742	3.14128646794197e-13	2.33281040524683e-11	19.409892169438
11852	-2.11394686346863	4.91203874538745	-7.47313924864845	3.1732362136202e-13	2.35364575599192e-11	19.4000172100896
55311	-0.589778966789667	0.876828228782288	-7.47281520438275	3.18032885574842e-13	2.35601567806363e-11	19.3978385280378
58351	-0.194575645756458	0.458627675276753	-7.47165130149416	3.20593321084681e-13	2.37207665355802e-11	19.3900137649841
19678	-2.39647638376383	7.54585073800738	-7.47103921951428	3.21947956475008e-13	2.37918752676213e-11	19.3858992165118
32496	-0.160841328413284	0.290133579335793	-7.47059749547003	3.22929062975686e-13	2.38352403624911e-11	19.3829300210553
3970	-0.748245018450184	2.34639151291513	-7.46997598506809	3.24314478048283e-13	2.38824380925548e-11	19.3787525727656
14955	8.52419704797047	21.4859007380074	7.46991892062842	3.24441973972683e-13	2.38824380925548e-11	19.3783690313745
5266	-0.936350922509225	2.90747472324723	-7.46977946990886	3.24753748752359e-13	2.38824380925548e-11	19.3774317654932
22571	-5.19363431734317	12.4779396678967	-7.467612554249	3.29636482733474e-13	2.42120600015049e-11	19.3628694757326
50137	-0.595841328413285	0.715809963099631	-7.46150516099165	3.43790743275125e-13	2.52210563482783e-11	19.3218445010241
7380	-3.32390516605166	14.400855904059	-7.45963253810423	3.48249348348543e-13	2.55171795244478e-11	19.3092710542271
29673	-11.1045929889299	14.3201765682657	-7.45650157104409	3.55831527269187e-13	2.60411813842886e-11	19.2882543649594
15511	-0.52279741697417	1.28640608856089	-7.45494748443602	3.59655157968051e-13	2.6289182949418e-11	19.2778251820844
16428	-4.85581033210331	13.8383981549815	-7.45414149821981	3.61654088265056e-13	2.64033691251481e-11	19.2724170551578
25606	-2.35302952029519	4.75583616236162	-7.45196155275683	3.67115557925924e-13	2.67697653517757e-11	19.2577921092397
26781	-4.22867675276754	8.67978044280443	-7.45086658326436	3.69889373779973e-13	2.69395333072281e-11	19.2504474241193
27847	-0.36730996309963	0.827848708487085	-7.45053665833908	3.70729190238923e-13	2.69682064379577e-11	19.2482345710836
15011	-0.702842435424354	1.36706365313653	-7.4497681912862	3.72692592924899e-13	2.70784462046997e-11	19.2430806626063
30440	-1.41502472324723	2.42211642066421	-7.44816260851559	3.76827898761369e-13	2.73460341898256e-11	19.2323138301651
51562	-2.21659040590406	5.51463837638376	-7.4472727901522	3.79139121989673e-13	2.74807672952946e-11	19.2263476338515
4099	-5.69011955719555	20.8888907749078	-7.44496904356843	3.85187949541089e-13	2.78857623350405e-11	19.2109037954565
15168	-2.48458819188192	5.70267121771218	-7.4443389658244	3.86858796102492e-13	2.79732227564541e-11	19.2066805610693
56556	-0.362284870848707	1.04675977859779	-7.44374814092104	3.88432034529694e-13	2.80534247160334e-11	19.2027206912327
718	-2.50341512915129	10.6087127306273	-7.44225559951391	3.92434463332788e-13	2.83086674325382e-11	19.1927184082865
6149	-3.23081955719557	10.5409964944649	-7.43714264904651	4.06455747194891e-13	2.92559531328077e-11	19.1584662666767
10168	13.734458302583	66.6288929889299	7.43711448332828	4.06534336336782e-13	2.92559531328077e-11	19.1582776348241
37096	-1.09949151291513	1.87706642066421	-7.43683200839063	4.07323337480338e-13	2.92778784193655e-11	19.1563858717217
5795	-1.42043948339483	3.09435811808118	-7.43624672739136	4.0896292998063e-13	2.93608184291319e-11	19.1524663717624
2339	-4.31524132841328	15.0550191881919	-7.43481319260189	4.1300630322942e-13	2.9615932420188e-11	19.1428673590555
14688	-1.13537490774908	4.06479704797048	-7.43197576997139	4.21125839875325e-13	3.01623898346723e-11	19.1238722858745
42428	-1.11010627306273	2.83286531365314	-7.43070091903598	4.24824921640946e-13	3.03913213173908e-11	19.1153397388012
5096	-1.45784280442804	4.43272730627306	-7.42630597297449	4.37824149363918e-13	3.12518260638237e-11	19.0859335918072
22190	-1.56671992619926	3.3481942804428	-7.42628488563124	4.37887455352501e-13	3.12518260638237e-11	19.0857925325886
13241	-2.62714243542436	6.91780922509225	-7.42552837838824	4.40164525431202e-13	3.13772942951842e-11	19.0807322565477
42647	-0.175778597785978	0.364186346863469	-7.424525394527	4.43201469183696e-13	3.15565710390511e-11	19.0740239450042
4102	-7.02208191881918	26.4457922509225	-7.42410292380677	4.44486838900481e-13	3.16108581312166e-11	19.0711985316559
13257	-2.32766088560887	9.70571162361624	-7.41965918742786	4.58231272862453e-13	3.25500357750121e-11	19.0414874888995
40934	-9.09578819188189	36.2762077490775	-7.41936083966509	4.59168906018564e-13	3.25783572404016e-11	19.0394932392224
39610	-0.236781549815498	0.317630996309963	-7.41643106773462	4.68477396982066e-13	3.3199834287885e-11	19.0199131937526
18764	-1.75883025830258	2.9108889298893	-7.41550572088021	4.714558412947e-13	3.33717864241975e-11	19.0137302881599
59287	-3.86609372693727	6.13283284132841	-7.41227145894446	4.82013270779498e-13	3.40767889736106e-11	18.9921247972364
16730	-0.534615498154982	2.38533394833948	-7.41211098479703	4.82543115986943e-13	3.40767889736106e-11	18.9910529988173
37249	-0.258335055350553	0.562882287822878	-7.41065709324015	4.87369706957538e-13	3.43629203395246e-11	18.981343393863
8670	-2.90573062730627	8.09234981549815	-7.41042677079646	4.8813867438529e-13	3.43629203395246e-11	18.9798053608917
301	-7.32213210332103	26.7559852398524	-7.41030794347952	4.88535864929422e-13	3.43629203395246e-11	18.9790118783957
22904	-2.30548154981551	8.06752970479705	-7.41020844962306	4.88868676459738e-13	3.43629203395246e-11	18.9783475051763
35150	-2.94874612546126	5.70216752767528	-7.40589585191108	5.03511065328876e-13	3.53422421028211e-11	18.949556982129
17476	-4.18529630996311	9.2708057195572	-7.40576256147291	5.03970433294156e-13	3.53422421028211e-11	18.9486673642325
2016	-1.5891594095941	2.81569446494465	-7.40558006088519	5.04600066884468e-13	3.53453928657776e-11	18.9474493250892
13231	-12.0893121771218	26.9924667896679	-7.40515362807506	5.06074296060973e-13	3.54076287000993e-11	18.9446033371527
49405	-0.451274538745387	0.791730627306273	-7.40478960055893	5.07336137174666e-13	3.54548780256746e-11	18.9421739440991
11326	-4.30484760147601	16.8582990774908	-7.40447326768353	5.08435167826823e-13	3.54906534585814e-11	18.9400629274446
16563	-5.20302804428045	18.5774051660517	-7.40404647528231	5.09921681862869e-13	3.55533629395737e-11	18.9372148862478
35233	-0.237764575645756	0.324664206642066	-7.40208132779061	5.16821668968875e-13	3.59929376603323e-11	18.9241029260102
10567	-3.84480590405903	8.64908745387454	-7.40051004719255	5.2240478116863e-13	3.63398953068397e-11	18.9136209840164
47704	-2.25454575645756	5.21917509225092	-7.40022323438914	5.23430280845006e-13	3.63693798587134e-11	18.9117078643043
3733	8.18813800738008	17.8247413284133	7.39994730495506	5.24418737490665e-13	3.63962258109193e-11	18.9098673966211
37196	-1.81475018450185	2.08690387453875	-7.39810817987649	5.31054106056181e-13	3.68144732925414e-11	18.8976017375822
1961	-1.479426199262	5.20381125461255	-7.39747215149373	5.3336800981975e-13	3.69325271404397e-11	18.8933604574685
49698	-0.538172693726937	0.897642066420664	-7.39641379071202	5.37240400442465e-13	3.7158103211381e-11	18.8863035619103
31062	-4.68973800738008	9.77999409594096	-7.39376772119741	5.47043512552571e-13	3.77928918100605e-11	18.8686638042448
47424	-1.11553911439114	3.51924778597786	-7.39225805866447	5.52715162701728e-13	3.81411319467117e-11	18.8586020935034
11883	-5.70561623616237	15.6002848708487	-7.39174402208374	5.54659527059833e-13	3.82316629541242e-11	18.8551764863919
2034	-4.6056439114391	15.7853492619926	-7.390526518198	5.59291688440743e-13	3.84718484568556e-11	18.8470636552079
31775	-0.360948339483394	0.482337638376384	-7.39049373212147	5.59416952747329e-13	3.84718484568556e-11	18.8468452004021
15077	-3.50574686346862	17.1984221402214	-7.38837774918563	5.6756007838098e-13	3.89875076569662e-11	18.8327480000659
14780	-3.9061778597786	11.7256568265683	-7.38752498118578	5.70874753748826e-13	3.91706911056941e-11	18.8270675792021
14659	-2.02655350553506	8.04187490774908	-7.38526204261362	5.79763373595355e-13	3.97354829181851e-11	18.8119963820838
41189	-0.622408118081179	0.822267527675277	-7.38459390351878	5.82413718579914e-13	3.98719244486476e-11	18.8075472874933
52086	-2.85271365313653	7.01130405904059	-7.38172008857428	5.93950081856801e-13	4.06157041269724e-11	18.7884144819216
49719	-1.2789442804428	1.58437693726937	-7.38113896204306	5.9631009730328e-13	4.07310117310545e-11	18.7845462925463
3830	9.62829114391146	17.7665116236162	7.37903343869018	6.04938419532062e-13	4.12737330256356e-11	18.7705332431935
10400	-0.684832841328412	1.28793007380074	-7.37849443208182	6.07166926068132e-13	4.13790763030649e-11	18.7669464755877
17221	-0.0791774907749076	0.10265295202952	-7.37568129966814	6.18929548447631e-13	4.21332108149316e-11	18.748230223599
28275	-3.56267084870849	5.13789188191882	-7.37534277174425	6.20360078870496e-13	4.21830897274708e-11	18.7459783316076
59162	-1.5385926199262	3.07491586715867	-7.37367794412395	6.27442705125466e-13	4.26167545222859e-11	18.734905103901
49875	-0.257212546125461	0.441148339483395	-7.37349497113886	6.28225960005493e-13	4.2622064289935e-11	18.7336882244458
30842	-0.0822678966789668	0.0736457564575646	-7.37329320069392	6.2909079737118e-13	4.26328909205021e-11	18.7323463592244
28624	-2.06237158671587	2.11293487084871	-7.36863246583043	6.49397274490016e-13	4.39597595105504e-11	18.701358688736
49315	-4.60549520295203	6.69697380073801	-7.36458219795985	6.67567028951534e-13	4.51391799777631e-11	18.6744427902576
51966	-0.209945018450185	0.235125645756458	-7.36335591133054	6.73166265291783e-13	4.54669281976405e-11	18.6662959311472
9196	-5.14598154981549	12.7194977859779	-7.36041604676869	6.86778667210649e-13	4.6334565215272e-11	18.6467693920537
30120	-1.49958782287823	2.07736955719557	-7.35960333445762	6.90589321541298e-13	4.65397151473483e-11	18.6413724910606
26207	-0.853531365313653	1.6277741697417	-7.35741592721996	7.00949359306967e-13	4.71852881627017e-11	18.6268492011383
13199	-0.951571586715871	3.58023856088561	-7.35374250956952	7.18692698172168e-13	4.83258883253699e-11	18.602467473927
2335	-2.42292509225093	8.72378763837638	-7.35288306624366	7.22907378574869e-13	4.85073063173791e-11	18.5967644900592
37233	-0.406028782287824	0.535169741697417	-7.35286513263577	7.22995582993525e-13	4.85073063173791e-11	18.5966454943188
4368	-1.68393394833949	5.68653081180812	-7.35237155339861	7.25427358880112e-13	4.86165009360341e-11	18.5933705170166
46265	-0.543822878228783	0.813119557195572	-7.34855157867325	7.44521941215852e-13	4.98409206494997e-11	18.5680304437918
4101	-157.537571586716	383.619963284133	-7.34766209519896	7.49038649160206e-13	5.00468907296358e-11	18.5621315356816
22670	-1.00195571955719	3.74121586715867	-7.34761583320175	7.49274299363759e-13	5.00468907296358e-11	18.5618247496783
34380	-0.230373800738007	0.236189852398524	-7.3474572922607	7.50082431779158e-13	5.00468907296358e-11	18.5607733988724
56533	-0.977617712177123	1.46654501845018	-7.34725367676074	7.51121581799423e-13	5.0060969812321e-11	18.5594231671285
15240	-1.19203948339484	3.37157841328413	-7.34629583388055	7.56028967758949e-13	5.0300253928016e-11	18.5530718511664
44341	-0.387611070110702	0.585205535055351	-7.3462174911793	7.56431739920134e-13	5.0300253928016e-11	18.5525524020996
8905	-4.08899741697414	14.818770295203	-7.34595926813857	7.57760801152072e-13	5.0300253928016e-11	18.5508402935587
51316	-3.49439741697417	7.66214151291513	-7.34590503652814	7.58040220486726e-13	5.0300253928016e-11	18.5504807253716
35354	-1.49472435424354	1.93951199261993	-7.34486813651116	7.63402223688814e-13	5.06005092346369e-11	18.5436062541983
3599	-1.20260627306273	3.2369094095941	-7.34179630802074	7.7950730042004e-13	5.16114088832327e-11	18.5232452053336
19788	-0.264116605166053	0.707226937269373	-7.33995556675873	7.89317746331098e-13	5.22037831134736e-11	18.5110475253343
27738	-0.887315129151293	1.28334649446494	-7.33888330364272	7.95088406377339e-13	5.25279717655848e-11	18.5039433209598
56258	-1.22119298892989	1.82218763837638	-7.33444457992305	8.19421508599412e-13	5.40764521777669e-11	18.4745438894226
1318	3.55455129151292	4.05129040590406	7.33189866032054	8.33707482578696e-13	5.49592337207003e-11	18.4576878121319
53177	-0.38768819188192	1.1263241697417	-7.33167294688505	8.34985799834572e-13	5.49835420479301e-11	18.4561936347756
43460	-1.27579151291513	4.01708505535055	-7.32882913374593	8.51257814375503e-13	5.5994053187159e-11	18.4373713875947
32041	-2.22965276752768	5.76822380073801	-7.32265984701167	8.87638338487339e-13	5.8323627784304e-11	18.3965594694603
689	-7.65031623616236	28.9843614391144	-7.32152272742392	8.94509042183163e-13	5.87112612377549e-11	18.3890401065303
44850	-1.15944317343173	2.2460204797048	-7.32120505675795	8.96437807425709e-13	5.87740406278569e-11	18.3869396353243
17547	-2.77838671586716	8.63049151291513	-7.32094168494247	8.98039995392219e-13	5.88152954728707e-11	18.3851982502362
34306	-1.90236900369003	7.14231365313653	-7.31641645323889	9.26012981646189e-13	6.05816934421127e-11	18.3552859268607
44355	-0.209094464944649	0.334867527675277	-7.31529326969354	9.33087787192228e-13	6.09785478224542e-11	18.3478638929286
11941	-4.06428671586715	16.4417640221402	-7.30823065713025	9.78809136220209e-13	6.38974214735547e-11	18.3012152815965
45435	-2.23872066420664	4.14270350553506	-7.30741047773797	9.84259571917622e-13	6.41839170684145e-11	18.2958003801905
39274	-1.6983258302583	4.19058357933579	-7.30683567843978	9.88097144032411e-13	6.43647331430596e-11	18.2920057976852
4597	-72.2508498154982	202.442807564576	-7.30535170044181	9.98072940137335e-13	6.49445739841786e-11	18.2822103306064
48951	-0.369681180811809	0.545074169741697	-7.30464641935924	1.00284875713808e-12	6.51851692139751e-11	18.2775554702754
52912	-1.45626051660516	2.63403505535055	-7.30289712702963	1.01479138354911e-12	6.58026938659631e-11	18.2660117159982
12625	-6.38788856088561	23.5942472324723	-7.30288405231323	1.01488117105041e-12	6.58026938659631e-11	18.2659254431651
14223	-2.00429889298893	7.4131258302583	-7.30277726812291	1.01561477877491e-12	6.58026938659631e-11	18.2652208379975
26887	-0.116392988929889	0.188529335793358	-7.30220361633099	1.0195647092317e-12	6.59878872302529e-11	18.2614357964227
15739	-1.60605350553505	2.76526143911439	-7.30180823277153	1.02229595462491e-12	6.60938935369797e-11	18.2588271374177
41919	-0.254787822878228	0.449490959409594	-7.30140059928913	1.02511935858577e-12	6.62056252419978e-11	18.2561377770359
30097	-3.6040778597786	6.16186623616236	-7.30087535835465	1.02876866692606e-12	6.63482461843606e-11	18.25267268318
54832	-2.24366125461255	3.4207221402214	-7.30076704149115	1.0295228274761e-12	6.63482461843606e-11	18.2519581258413
17175	-2.05250885608855	7.7168721402214	-7.29798497102354	1.04908063819487e-12	6.75366608933756e-11	18.2336080133278
10922	-0.255957564575645	0.508782472324723	-7.2973966380401	1.05326318501091e-12	6.76648939727076e-11	18.2297281923649
13611	-1.96961402214023	5.64492767527675	-7.29738989002103	1.05331125274306e-12	6.76648939727076e-11	18.2296836933611
20288	-0.944183394833949	2.20111494464945	-7.2960210102559	1.06310687454877e-12	6.82216672680183e-11	18.2206574764806
50109	-1.92895129151291	5.73859372693727	-7.29379740217265	1.07921029342353e-12	6.91816142496844e-11	18.2059982474745
6904	-2.88597896678968	9.90988616236162	-7.29315531748753	1.08390478349732e-12	6.94089450873016e-11	18.2017659584509
31830	-0.720652767527673	1.30725811808118	-7.29261179768013	1.08789433384501e-12	6.95907010380223e-11	18.1981835964792
11008	-1.15953763837638	2.2158979704797	-7.29192234186038	1.09297588164431e-12	6.98418520564469e-11	18.1936396787765
13908	-0.433824723247232	1.14397398523985	-7.29027815441954	1.10518861650209e-12	7.05102899833723e-11	18.1828049409123
2322	-1.17907158671587	3.68967970479705	-7.29020042196721	1.10576931189805e-12	7.05102899833723e-11	18.1822927552294
238	-0.928221033210333	1.26857029520295	-7.28869770429649	1.11705445864413e-12	7.11548388040437e-11	18.1723921011452
17295	-1.99184169741697	6.39225811808118	-7.28663043445141	1.13276468979021e-12	7.20796057871769e-11	18.1587746283824
213	-14.2438811808118	45.1031804428044	-7.28647018729159	1.13399152930629e-12	7.20817959480184e-11	18.1577191841388
6319	-3.85139520295203	16.7472075645756	-7.28432016224563	1.15057895245797e-12	7.30593462984082e-11	18.1435602015275
49618	-0.584984132841328	0.978558487084871	-7.28367671925664	1.15558936351669e-12	7.3300500550455e-11	18.1393234756983
14066	3.28356752767528	5.01414243542435	7.28226786978408	1.16663498917484e-12	7.39235692826195e-11	18.1300480311606
1902	-4.88494059040591	16.5190012915129	-7.27596540174621	1.21733282484234e-12	7.70552557714342e-11	18.0885724700752
1426	-3.15538523985239	10.9812896678967	-7.27500642079567	1.22523466767339e-12	7.74162115212557e-11	18.0822641465322
10772	-9.7063177121771	39.6127260147601	-7.27496264205181	1.22559659926951e-12	7.74162115212557e-11	18.0819761795242
2695	-4.59498819188191	24.8670568265683	-7.27272903111702	1.244202781609e-12	7.85094552695867e-11	18.0672858607894
28441	-1.59271180811808	5.65687287822878	-7.27219945884694	1.24865476550394e-12	7.87082174918802e-11	18.0638034397686
15789	-3.52569114391143	12.6301496309963	-7.26987576692808	1.26837546747999e-12	7.98680177178807e-11	18.0485255029726
14737	-1.0944036900369	3.04649667896679	-7.26866247917624	1.27879385043474e-12	8.03920005408667e-11	18.040549903663
6404	-1.42332140221402	5.82689944649446	-7.26859722427072	1.27935656774713e-12	8.03920005408667e-11	18.0401209786724
28276	-0.407490774907749	0.613930258302583	-7.26742220547586	1.28953098407894e-12	8.09355995334719e-11	18.0323980396906
13619	-0.986527675276752	1.51066715867159	-7.26728948894485	1.29068516046761e-12	8.09355995334719e-11	18.031525810213
37252	-0.437744649446493	1.22502398523985	-7.2671228688316	1.29213562032646e-12	8.09425888587922e-11	18.0304307806943
51988	-2.99706715867159	4.69111291512915	-7.26690050567911	1.29407383263468e-12	8.09800861105241e-11	18.0289694392914
4575	-2.53108929889299	8.90180258302583	-7.26652383417641	1.29736359156805e-12	8.11019949434215e-11	18.0264940873966
49118	-1.23063579335793	2.03986660516605	-7.26589265887216	1.30289458211749e-12	8.13636131084734e-11	18.0223464625023
50059	-1.34410036900369	1.94353985239852	-7.26526358931987	1.30843020317634e-12	8.16249801671925e-11	18.0182129691726
12774	-1.61397195571955	4.26619667896679	-7.26422428473644	1.317626507822e-12	8.211394061633e-11	18.0113845447433
42178	1.56585424354243	3.96774003690037	7.26110965491235	1.34556892222725e-12	8.37689406268147e-11	17.990925647906
3117	-3.36252546125461	11.4591324723247	-7.25789872622722	1.37498552826719e-12	8.5512217267234e-11	17.9698417356039
33344	-2.22426863468634	3.88351439114391	-7.25649407322686	1.3880522088717e-12	8.62361315789251e-11	17.960620772918
44921	-0.678808487084871	1.0416389298893	-7.25630996665666	1.38977387716193e-12	8.62544464829966e-11	17.9594122984488
12136	-34.7261638376384	73.256926199262	-7.25311903626944	1.4199497512477e-12	8.80368845773574e-11	17.9384710482035
58860	-0.194868265682657	0.392109409594096	-7.24931773108417	1.45674000453728e-12	9.02253414695477e-11	17.9135339364552
12271	-24.6604848708487	106.261763099631	-7.24859376209694	1.46385236809846e-12	9.05730559381288e-11	17.908785812048
52717	-0.468894095940959	0.597303505535055	-7.24811029429128	1.46862103132106e-12	9.07751956476056e-11	17.9056152227887
1838	-5.7416819188192	21.4398881918819	-7.24792029782517	1.47049923339713e-12	9.079844602539e-11	17.9043692705939
2030	-0.292558671586716	0.538361992619926	-7.24684237042302	1.48119986100107e-12	9.13658485688926e-11	17.897300983642
43552	-0.269088929889299	0.612339667896679	-7.24607843936389	1.48882978235174e-12	9.17428749675461e-11	17.8922921858009
6309	-0.818194833948337	2.10778560885609	-7.2431476239465	1.51846231826929e-12	9.34735714250293e-11	17.873079996435
21946	-2.78738487084871	5.72078357933579	-7.24073083524926	1.54333357890046e-12	9.49079499944380e-11	17.8572421769799
14206	-3.95033210332104	13.8244601476015	-7.24019779758462	1.54887279882969e-12	9.51517893183482e-11	17.8537496325753
19046	-2.58255313653137	3.48054852398524	-7.23943843193124	1.55679776725885e-12	9.55415482546165e-11	17.8487745173453
36067	-0.171406273062731	0.294272509225092	-7.23870084291707	1.56453365546647e-12	9.5918924414755e-11	17.8439424859875
10051	-1.10755867158671	3.875363099631	-7.23690451743841	1.58353220247359e-12	9.69853309417714e-11	17.83217624124
14052	-1.41004428044281	3.59840110701107	-7.23364679105096	1.61856779049583e-12	9.90307924448104e-11	17.8108436881871
7593	-2.12511217712177	8.53092250922509	-7.23278618138034	1.62794994466435e-12	9.95041194691206e-11	17.8052094803769
51134	-1.38784649446495	2.22110664206642	-7.2293699396493	1.66572356427924e-12	1.01710090364323e-10	17.7828495891161
19973	-0.833584501845016	2.60918708487085	-7.22679157484916	1.69480241777512e-12	1.03381237290117e-10	17.7659794971497
46442	-0.62380110701107	1.09464704797048	-7.22521681958732	1.71280757753606e-12	1.04374211756104e-10	17.7556783980816
53238	-1.34061623616236	2.30670184501845	-7.22466829876906	1.71912323958318e-12	1.04653574856801e-10	17.7520907391793
2683	-3.01807785977859	10.5764234317343	-7.22323401182294	1.73574607237152e-12	1.05559205306698e-10	17.7427106909465
17147	36.0818774907749	76.2413088560886	7.2230674412299	1.7376867792614e-12	1.05571020910906e-10	17.7416214403998
12887	8.86574797047969	21.8976998154982	7.22157656985098	1.75515218024085e-12	1.06525049493533e-10	17.7318731455826
45272	-0.220930627306272	0.370885239852399	-7.22038451772097	1.7692410803161e-12	1.07272440626989e-10	17.7240799175771
49859	-0.909725830258304	2.08550535055351	-7.21916098889393	1.7838176936489e-12	1.08047875331739e-10	17.7160820060939
19421	-4.52818966789668	7.68015535055351	-7.21823776789964	1.79489470509417e-12	1.08501541804158e-10	17.7100478721032
3590	0.656410332103321	0.931673431734317	7.21823755225645	1.79489730031692e-12	1.08501541804158e-10	17.7100464627424
60336	-0.565626937269372	0.995882472324723	-7.21653932635568	1.81545000730479e-12	1.09634318622951e-10	17.6989485869781
1686	-5.86112509225091	24.8344721402214	-7.21397413327178	1.84693483901485e-12	1.11422805566329e-10	17.6821891693285
57671	-0.488353136531365	1.29419243542435	-7.21382737714776	1.84875225778376e-12	1.11422805566329e-10	17.6812305019601
6984	-3.66554428044279	11.1218695571956	-7.21338675153029	1.85421951480418e-12	1.11641005647323e-10	17.6783522626004
55669	-2.032236900369	2.33517638376384	-7.21307450615652	1.85810346258166e-12	1.11763536629912e-10	17.676312711782
54794	-1.95125535055351	1.9292073800738	-7.20982952157915	1.8989438100148e-12	1.14106514230015e-10	17.6551211467055
9529	-4.83277601476014	17.551934501845	-7.20892400175152	1.91049712058961e-12	1.14686743733507e-10	17.6492089958875
17874	-1.67223431734317	5.89024741697417	-7.20823699239308	1.91930861022496e-12	1.15101394333431e-10	17.6447239104894
52869	-2.34157416974171	6.68906236162362	-7.20673987076486	1.93864919842432e-12	1.16146029776759e-10	17.6349512908407
6720	-1.96667232472325	6.77102878228782	-7.20527517971277	1.95775630809784e-12	1.17174622598529e-10	17.6253919820765
60078	-0.820614391143911	1.3118241697417	-7.20261286212505	1.99296213401711e-12	1.19163759645237e-10	17.6080204573226
29643	-0.730867527675274	1.18000904059041	-7.2008664254939	2.0163940427166e-12	1.20445671820374e-10	17.5966278928631
23539	-1.08137675276753	2.54847546125461	-7.19935729892092	2.03686006388272e-12	1.21548066003663e-10	17.5867852097672
3902	24.8657258302583	134.729837084871	7.19824352748249	2.0520953838365e-12	1.22336455574868e-10	17.5795221640947
7782	21.8609752767528	86.4070064575646	7.19620679644663	2.08024634702754e-12	1.23892504116074e-10	17.5662427743618
17929	5.48537306273063	14.0318415129151	7.19487054198849	2.09892156904237e-12	1.24881701622649e-10	17.5575321399235
52961	-8.20181291512915	30.3093249077491	-7.19401989885403	2.11089578328907e-12	1.25470649065707e-10	17.5519877512804
55366	-1.70168671586716	2.27775516605166	-7.19284426757897	2.12755541152943e-12	1.2633666466302e-10	17.5443260181594
24185	-1.13037416974169	1.68839298892989	-7.19235809658139	2.13448257720603e-12	1.26623622955942e-10	17.5411578836222
43618	-0.200268634686346	0.407986715867159	-7.1896432827932	2.17357411652392e-12	1.28816230729285e-10	17.523470035453
39546	-1.8869627306273	5.73447140221402	-7.18944045885075	2.1765227561825e-12	1.28864643106006e-10	17.5221487958264
46028	-1.42101180811808	2.68139040590406	-7.18896363185032	2.18347033806474e-12	1.29149493088076e-10	17.5190427611622
12202	44.7639752767526	135.667859225092	7.18836838957581	2.19217389978218e-12	1.29537548623492e-10	17.5151656116566
11730	-1.31473173431734	2.14287693726937	-7.18807929534492	2.19641330303331e-12	1.29590014549159e-10	17.51328267289
41038	-1.4942442804428	2.73807158671587	-7.18801554192481	2.19734929549856e-12	1.29590014549159e-10	17.5128674402564
17116	-1.43370442804428	1.70514483394834	-7.18751714987431	2.20467994563673e-12	1.29895616680059e-10	17.509621465748
36325	-0.549340959409594	1.45834612546125	-7.18648677192231	2.21991171678079e-12	1.30665689658616e-10	17.5029113115446
56522	-1.3543258302583	1.3107832103321	-7.18607383389368	2.22604506677324e-12	1.30899245414827e-10	17.5002223481435
4910	-2.47869889298891	8.70651697416974	-7.18579970241351	2.23012593092134e-12	1.31011771160539e-10	17.4984373333688
41111	-0.415373062730628	0.861243357933579	-7.18410651028586	2.25549524466699e-12	1.3237348304866e-10	17.4874133092521
11822	-0.639073062730629	1.51516236162362	-7.18364045522978	2.26252788266439e-12	1.32657430171739e-10	17.4843792968005
13715	39.5934343173432	29.5083894833948	7.18334729194848	2.2669626781505e-12	1.32788656874223e-10	17.4824708906976
41092	-1.09827158671587	2.56777638376384	-7.18275812433985	2.27590111837634e-12	1.33183177740416e-10	17.4786357782338
5860	-5.19050627306271	20.7175191881919	-7.18041249777682	2.31183232158213e-12	1.35154994042205e-10	17.4633697877664
4431	-1.6536077490775	7.11598136531365	-7.17765783875167	2.35474202089258e-12	1.37464271933152e-10	17.4454469475663
16866	-2.31307749077491	8.04676457564576	-7.17758541640118	2.35588065711737e-12	1.37464271933152e-10	17.4449758171918
5421	-2.39531512915129	12.5835749077491	-7.17571336937345	2.38550192649882e-12	1.39058429563022e-10	17.4327989170574
14213	-0.454421033210331	1.43934778597786	-7.1744458223018	2.40576589045311e-12	1.40100235029888e-10	17.424555528705
55272	-0.75122361623616	1.25036273062731	-7.17430615767405	2.40800900241611e-12	1.40100235029888e-10	17.4236473046971
10752	-0.236069003690037	0.361590221402214	-7.17403697444016	2.41233807824213e-12	1.40217150797824e-10	17.4218968762893
15720	-2.72344981549815	5.58350461254613	-7.17377537041015	2.41655259692496e-12	1.40327189706161e-10	17.4201957853557
37799	-0.316883763837639	0.652495018450185	-7.17351894297251	2.42069074678962e-12	1.4038604779886e-10	17.4185284050651
4823	-7.84635498154982	34.1514531365314	-7.17342485345131	2.42221088261721e-12	1.4038604779886e-10	17.4179166146328
29382	-0.153291143911439	0.299833394833948	-7.17245122787265	2.43799626746049e-12	1.41165588475083e-10	17.4115862788627
1491	-1.54835424354244	4.33363837638376	-7.17194858530818	2.44618516147965e-12	1.41504203838703e-10	17.4083184659795
54988	-0.485764944649447	0.926404243542435	-7.17053553212878	2.4693513699404e-12	1.42707734524758e-10	17.3991328434745
17241	-1.26265793357934	2.78367103321033	-7.16968847485514	2.48334169010279e-12	1.43379183540319e-10	17.3936272210814
55550	-0.8188852398524	1.22734926199262	-7.16895082906022	2.49558840725276e-12	1.4394877788018e-10	17.3888331779767
12435	-3.84649778597787	14.670471402214	-7.16840210980569	2.50473699024028e-12	1.44338752202121e-10	17.3852672536004
49122	-0.976306273062728	1.72600295202952	-7.16652896990942	2.53621629025748e-12	1.46013594996252e-10	17.3730961031474
7091	-5.7049922509225	17.0629219557196	-7.16581126088953	2.548380666615e-12	1.46574320929474e-10	17.3684333215664
37331	-4.72391660516604	5.97542361623616	-7.16480890318727	2.56546560024791e-12	1.47416725793713e-10	17.361921891155
2528	74.5015291512915	255.746902214022	7.16451282716271	2.57053365663624e-12	1.47567672880969e-10	17.3599986911514
45066	-0.486879704797047	1.2487778597786	-7.16414923295328	2.57677092146212e-12	1.47785391083857e-10	17.3576370077636
45584	-0.592255719557195	1.04207804428044	-7.16268685204871	2.60200795048531e-12	1.49091356025438e-10	17.3481392833525
35675	-2.10053136531366	7.92867970479705	-7.1615983485458	2.62095044232563e-12	1.50034521059265e-10	17.3410708187602
10931	-0.384970479704798	0.777138376383764	-7.16097024319976	2.63194257223647e-12	1.50450512635554e-10	17.33699246586
16203	-1.24063173431734	4.42361808118081	-7.1608988371848	2.6331950764006e-12	1.50450512635554e-10	17.3365288379116
19006	-1.97723099630996	3.26924981549816	-7.16017749260729	2.64588080693411e-12	1.51032572973717e-10	17.3318454756998
52195	-0.494621771217712	0.952544833948339	-7.15947018969625	2.65837794903271e-12	1.5160278020663e-10	17.3272536576444
37787	-1.03579520295203	1.66164298892989	-7.15898834724817	2.66692471494548e-12	1.51946841676206e-10	17.3241257456753
46093	-2.66177564575645	4.41182804428044	-7.15598406529758	2.72082646758071e-12	1.54871902038845e-10	17.3046271701201
56696	-0.639138745387456	1.22642435424354	-7.15516638722129	2.73568149542854e-12	1.55570974975217e-10	17.299321394932
11913	-1.42607712177122	5.10081937269373	-7.15390492114787	2.75875553784079e-12	1.56735688216613e-10	17.2911369357719
48472	-0.872067158671588	1.3581110701107	-7.15362863399552	2.76383472151703e-12	1.5687681588329e-10	17.2893445289995
46334	-0.0304369003690036	0.0432594095940959	-7.1532397490693	2.77099945483602e-12	1.57135944694969e-10	17.2868217434821
56289	-0.232449446494465	0.330976752767528	-7.15230530158298	2.78829027384546e-12	1.57968272777843e-10	17.2807602316201
29165	-1.17540848708487	2.20250461254613	-7.15178328436112	2.79799571591103e-12	1.58369701335976e-10	17.2773743295786
3694	-3.4326184501845	12.8054531365314	-7.15024370762064	2.82681369831356e-12	1.59851158150659e-10	17.2673895329458
59172	-0.503063837638374	0.783937453874539	-7.14981434931157	2.83490239515204e-12	1.60158738118636e-10	17.264605281895
51826	-2.08091291512915	3.31265276752768	-7.14687589993903	2.89087412079345e-12	1.63168385249266e-10	17.245554084519
54467	-2.60591734317343	3.01451771217712	-7.1465393543306	2.89735360628556e-12	1.63381553638024e-10	17.2433725311638
13921	-0.651328782287822	1.75682269372694	-7.14619715980771	2.90395649210139e-12	1.63601276745134e-10	17.241154447436
22912	-0.604098892988928	1.66891070110701	-7.14524482018738	2.92241055260285e-12	1.64272396213058e-10	17.2349819026268
1462	-3.1628184501845	6.58554391143911	-7.14522079785188	2.92287753591121e-12	1.64272396213058e-10	17.2348262117641
12734	-0.71193431734317	1.06216383763838	-7.14516196768089	2.92402147767164e-12	1.64272396213058e-10	17.2344449300932
22411	-0.367220295202952	0.702717158671587	-7.14398032525242	2.94709174711334e-12	1.65414759622099e-10	17.2267871875643
10625	-0.812878228782284	1.45297306273063	-7.14370684341188	2.95245663308272e-12	1.65543922861505e-10	17.2250150123737
55848	-3.09724686346864	8.69420461254612	-7.14358397723343	2.9548700209688e-12	1.65543922861505e-10	17.2242188519984
3323	179.769771586715	395.135269188192	7.14308577204371	2.96467586790797e-12	1.65939496495404e-10	17.2209906487972
39541	-0.550418081180813	1.15744298892989	-7.1414433750578	2.99722925840304e-12	1.67606390999504e-10	17.2103497819469
12640	-3.88670959409594	14.727782103321	-7.13691172438277	3.0888834339237e-12	1.72572092033907e-10	17.1810003155785
5428	-1.62386346863469	4.77065793357934	-7.13654545337805	3.09641063222705e-12	1.72832892629848e-10	17.1786288150052
6064	-6.10173616236163	26.3816677121771	-7.13589955297292	3.10972843817143e-12	1.73416129231977e-10	17.1744470386171
16728	-4.74407601476015	20.2437749077491	-7.13507431204237	3.12682604105388e-12	1.74208879430145e-10	17.1691046063884
24763	-2.97007158671587	6.02717527675277	-7.13476990992089	3.13315604851962e-12	1.74400813197984e-10	17.1671341014331
7224	-4.43543985239852	21.6771822878229	-7.13216946412062	3.18774814702058e-12	1.77276334395027e-10	17.1503033074375
44163	-0.389849446494465	0.637715867158672	-7.13119175656358	3.20851453784231e-12	1.78267191004198e-10	17.1439766291454
23039	-0.500063837638376	0.963982841328413	-7.1282920604365	3.27088915009219e-12	1.81565885328809e-10	17.125217110812
26625	-0.959815867158669	2.77626734317343	-7.12578872781631	3.32569552263959e-12	1.84438802150058e-10	17.1090269294628
22522	-2.26566014760148	4.17426254612546	-7.12522395602586	3.33818455926416e-12	1.84961738412024e-10	17.1053749454316
2664	-2.81893099630996	7.10545	-7.12310361457681	3.38548546564886e-12	1.87410802562705e-10	17.0916663164615
7542	-4.72359335793358	17.5776771217712	-7.12295759408485	3.38876705961218e-12	1.87420831430518e-10	17.0907223753306
11578	-3.6699479704797	12.1125016605166	-7.12179854160376	3.41492622279063e-12	1.88694963590214e-10	17.0832303142805
45095	-0.0409870848708487	0.0765452029520295	-7.12064869588643	3.44107375112108e-12	1.8996612626052e-10	17.0757987614493
36095	-4.00555682656827	6.49935479704797	-7.12016917147808	3.45203622446123e-12	1.9039743592033e-10	17.0726998466905
31222	-0.855425461254613	1.57324225092251	-7.1189748333638	3.47948964104915e-12	1.91736689882791e-10	17.0649822160505
58929	-0.654757195571958	1.93282287822878	-7.11566147834064	3.55678021514479e-12	1.95817271407562e-10	17.0435774269886
29689	0.642395202952029	0.528128597785978	7.11489654529608	3.57486223541529e-12	1.96633687107238e-10	17.0386370114707
17744	-2.41422029520295	5.61035959409594	-7.11447034361192	3.58497626406529e-12	1.96867149418465e-10	17.0358845252913
22293	-1.12699040590406	2.59978044280443	-7.11444325508573	3.58562004151745e-12	1.96867149418465e-10	17.0357095873874
9584	-27.0346413284133	121.201136531365	-7.11385116515525	3.5997198939673e-12	1.97461948811546e-10	17.0318860038411
10885	-1.0639405904059	2.98261273062731	-7.11165206936563	3.65256734422461e-12	2.00179234776408e-10	17.0176870426244
2967	20.3497398523985	77.4331942804428	7.11046314076891	3.68145593644399e-12	2.01579720433007e-10	17.0100119677592
46751	-0.261302952029521	0.423321955719557	-7.10996653356532	3.69358890421555e-12	2.02061040054145e-10	17.006806456722
7877	-3.82989446494464	16.3174833948339	-7.10745797705583	3.75548067384661e-12	2.05261127245956e-10	16.9906170026155
17298	-3.67269188191882	16.6277046125461	-7.10682451472798	3.77127018031955e-12	2.05937924480864e-10	16.9865295786865
2625	-1.51785092250923	7.52097158671587	-7.10644840843153	3.7806757618042e-12	2.06047663730457e-10	16.984102890539
9169	107.959945756458	279.22812601476	7.10643240363664	3.7810765172707e-12	2.06047663730457e-10	16.9839996278184
28316	-0.691459778597786	1.13005498154982	-7.10633543457887	3.78350548785454e-12	2.06047663730457e-10	16.9833739888818
4953	-0.69293616236162	2.95399981549815	-7.10432644698802	3.83417500014775e-12	2.08588258148787e-10	16.9704137027615
7918	-0.159143542435424	0.379113837638376	-7.10421293406401	3.83705778430854e-12	2.08588258148787e-10	16.9696815040507
54522	-0.0649512915129151	0.0910557195571956	-7.10269365317045	3.87584731209521e-12	2.10507610077408e-10	16.9598825343
60163	-1.23054132841328	1.60210535055351	-7.1021797286337	3.88905563741057e-12	2.11035379965412e-10	16.9565682462772
3194	-1.05597933579336	2.83071992619926	-7.1000582832471	3.94404864910351e-12	2.13827570258571e-10	16.9428891926918
45463	-0.213119557195571	0.462570848708487	-7.09837840083106	3.98813700850951e-12	2.16024087960932e-10	16.9320597317039
46473	-0.220964944649447	0.398804981549815	-7.09781069067213	4.00314576697538e-12	2.16642937881523e-10	16.9284004343288
36049	-1.63351992619926	2.66742933579336	-7.09668888535275	4.03296679570919e-12	2.18061576744741e-10	16.921170310441
25546	-0.864777121771217	2.0667594095941	-7.09549367624474	4.06497942766602e-12	2.19551330265411e-10	16.9134681344439
5079	-4.79201771217712	23.1003435424354	-7.09538943976924	4.06778312485129e-12	2.19551330265411e-10	16.9127964638478
6842	-1.82483837638376	7.62471070110701	-7.09397042057117	4.10614077519943e-12	2.21423916022128e-10	16.9036535150767
33186	-1.0316442804428	2.20741512915129	-7.0931651325667	4.12806651726656e-12	2.22407861825992e-10	16.8984655999037
53167	-0.227068265682657	0.423319372693727	-7.09040731961318	4.20402963615236e-12	2.26298834822271e-10	16.8807026085694
20311	-0.650729520295203	1.34127287822878	-7.08905982630998	4.24164402539864e-12	2.2812044602789e-10	16.8720255248277
55600	-0.107916236162362	0.16505184501845	-7.0878281806817	4.27631388938467e-12	2.2978059965627e-10	16.8640956285634
53554	-1.66359741697417	7.25418800738007	-7.08672450621333	4.3076180330871e-12	2.31067246512045e-10	16.8569906386217
12231	11.3084826568266	52.6077560885609	7.08671446620749	4.30790383488958e-12	2.31067246512045e-10	16.8569260095127
289	-3.24698634686346	10.8335677121771	-7.08423250425502	4.37913101422241e-12	2.34679494512185e-10	16.8409515541891
12839	-0.142135424354244	0.154610885608856	-7.08359292118499	4.39767254313129e-12	2.35464397902822e-10	16.8368358075403
5799	-3.03469114391143	15.3148263837638	-7.08342688701716	4.40249848166776e-12	2.35514188687448e-10	16.8357674203248
43799	-0.855665682656826	1.63219188191882	-7.08317087005832	4.40995005881261e-12	2.35704227281364e-10	16.8341200576292
2390	-11.7898575645757	35.7575217712177	-7.08250550554688	4.42937405331302e-12	2.36533269896442e-10	16.82983894433
14082	-10.4251841328413	33.7177463099631	-7.08193290207333	4.44615738781161e-12	2.37056330203601e-10	16.8261549443665
7567	-1.64729667896679	3.73269188191882	-7.08190380010347	4.44701205046953e-12	2.37056330203601e-10	16.8259677155299
24882	-1.36064723247232	2.80735239852399	-7.08133187737268	4.46384101015411e-12	2.37743778910851e-10	16.8222883542062
11826	-0.946456457564576	1.93245073800738	-7.07932474742382	4.52339814389535e-12	2.40703712850769e-10	16.8093777955978
7235	-3.2988036900369	9.07080147601476	-7.07855340799343	4.54649311216227e-12	2.41719884459287e-10	16.8044170786031
34121	-0.885840590405901	2.11869704797048	-7.07836131251101	4.55226272052002e-12	2.41813955584741e-10	16.8031817241731
59035	-0.841160147601476	1.5294184501845	-7.0773732440038	4.58205337445612e-12	2.43182727380046e-10	16.7968279543733
11166	2.51466236162361	11.0128732472325	7.07673797234154	4.60130819458058e-12	2.43990421370523e-10	16.7927432312684
4072	-13.9446900369003	59.1189372693727	-7.075732920701	4.63193346659447e-12	2.45399104343239e-10	16.7862814865437
54475	-1.51696125461254	6.08743560885609	-7.07421429906797	4.67858838525194e-12	2.47653824770998e-10	16.7765193067017
1160	-34.7901996309964	76.034286900369	-7.07243970335665	4.73369281944483e-12	2.50351470634681e-10	16.7651138454931
13841	-0.319754612546126	0.422022693726937	-7.07210647843668	4.744110974221e-12	2.50683136705996e-10	16.7629724482053
17574	-1.19696974169742	2.7622479704797	-7.07129729050919	4.76950384848103e-12	2.51804810166531e-10	16.757772726635
39805	-2.90530442804428	4.19089538745387	-7.07066577554099	4.78941399915186e-12	2.5263531958877e-10	16.7537150478577
12125	-0.375844649446493	0.69294520295203	-7.07024580829377	4.80269976560248e-12	2.53115257916887e-10	16.7510167948922
8222	-89.6992291512916	136.682648892989	-7.0689973336478	4.84240985712867e-12	2.5498578036884e-10	16.7429962388088
7368	-2.80079778597787	11.3875095940959	-7.06797646669122	4.87512015302607e-12	2.56484780896803e-10	16.7364387720496
46278	-0.356521033210332	0.681407380073801	-7.06669855810105	4.91637273225995e-12	2.58430201447925e-10	16.7282313233723
9893	-2.28853763837638	6.78913118081181	-7.06634149273185	4.92796047652873e-12	2.58814257868081e-10	16.7259382684533
16087	-0.718531734317346	1.78427361623616	-7.06533888804641	4.96064144484879e-12	2.60304492483602e-10	16.7195001078898
49590	-0.354939114391143	0.784882841328413	-7.06261882508513	5.05038158741557e-12	2.64783666053141e-10	16.7020372172845
3354	-1.51372656826568	4.64684741697417	-7.06179614200966	5.07783643110593e-12	2.65932307970001e-10	16.696756664366
30174	-1.59432214022141	2.74545553505535	-7.06169897583415	5.08108876270225e-12	2.65932307970001e-10	16.6961330178739
32550	5.50211660516607	23.0298553505535	7.05870452560253	5.18232859475297e-12	2.70996335253302e-10	16.6769170792617
4941	-4.5022143911439	17.9415090405904	-7.05764835300383	5.21850778222181e-12	2.72652372891364e-10	16.6701410381964
11947	-0.929745018450185	2.77242749077491	-7.05670690893766	5.25096614031823e-12	2.7411131535599e-10	16.664101765196
53922	-0.700361992619926	1.10353081180812	-7.05561581767256	5.28883222160375e-12	2.75665056325997e-10	16.6571033561454
42844	-0.119527675276753	0.210174907749077	-7.05558658140511	5.28985054322841e-12	2.75665056325997e-10	16.6569158430679
14046	-1.69020701107011	3.25671752767528	-7.05247967379576	5.39917212777037e-12	2.81119685722411e-10	16.6369926992366
51731	-1.94216088560886	4.74769557195572	-7.05169440245767	5.4271528755158e-12	2.82333383240043e-10	16.6319582747307
46964	-1.31205092250922	3.12091586715867	-7.05062052517243	5.46564805800285e-12	2.84091509119753e-10	16.6250743323367
14721	-0.341458302583026	0.593122140221402	-7.04693578894485	5.59978581003542e-12	2.90813618742819e-10	16.6014604543002
52406	-0.846323985239852	1.79588265682657	-7.04342978327394	5.73041865791574e-12	2.97342324352795e-10	16.5790014973854
42062	-0.854400369003689	1.22660461254613	-7.04326110824883	5.73677839587669e-12	2.97417027470622e-10	16.5779212239351
49536	-0.541251291512916	1.09019686346863	-7.0413604550626	5.80892202425012e-12	3.00899174263856e-10	16.5657500401905
59949	-0.830574538745388	2.4124463099631	-7.03915670317048	5.89368722915185e-12	3.05028589899169e-10	16.5516413229827
12242	-43.7630287822879	144.79072398524	-7.03833605653396	5.92556226282395e-12	3.06415944215319e-10	16.54638836961
259	-1.05380110701107	3.53107324723247	-7.03759014452719	5.95468145000663e-12	3.07658541583676e-10	16.5416142333648
18704	-1.0871221402214	1.34761346863469	-7.03723537850555	5.96858024198008e-12	3.08113301133814e-10	16.5393437358986
22628	-0.628432841328413	1.08981014760148	-7.03695791456352	5.97947275813791e-12	3.08412225451738e-10	16.5375680368894
35154	-2.69149815498154	6.87323173431734	-7.036803128424	5.98555774819109e-12	3.08462886511638e-10	16.5365774700391
1349	-3.67747638376383	10.2646219557196	-7.03653342425862	5.99617496727838e-12	3.08746828596233e-10	16.5348515189083
23390	-1.55196236162362	4.0385	-7.03594482142786	6.01941032045809e-12	3.09679450103567e-10	16.5310849910313
31770	-0.479503690036901	1.38264483394834	-7.03558634672803	6.03360459809851e-12	3.10145746560421e-10	16.528791204118
5515	-3.0463073800738	14.8144828413284	-7.03483758091035	6.06335916423219e-12	3.11410417568255e-10	16.524000358423
49263	-4.76086162361623	8.47431937269373	-7.03464177137487	6.07116402946746e-12	3.11546575196356e-10	16.5227475755977
6871	-4.75250405904059	17.8827660516605	-7.03438122019466	6.08156477460003e-12	3.11815598494124e-10	16.5210806228231
8564	-1.75658966789668	5.89808560885609	-7.03354700496602	6.11498310715564e-12	3.1326332951488e-10	16.5157438306526
13396	-1.79645461254612	6.64209040590406	-7.03278549670148	6.14564635237342e-12	3.1456758848516e-10	16.5108726316605
20139	-0.256357933579336	0.394932472324723	-7.03140591646243	6.20158249701912e-12	3.17057557030783e-10	16.5020488797124
50001	-4.12191328413284	7.47641457564576	-7.03132736842555	6.20478229888199e-12	3.17057557030783e-10	16.5015465322066
10707	-3.30073505535055	6.08235129151292	-7.02990106513487	6.26316847394761e-12	3.19770721495045e-10	16.4924255379254
46596	-0.798851291512916	1.6613684501845	-7.02967494328493	6.27247429474831e-12	3.19975587440958e-10	16.4909796640174
37215	-2.09000036900369	4.23088726937269	-7.02832693514245	6.32823285299355e-12	3.2254778749027e-10	16.4823609990219
13742	-4.94083690036901	24.4021498154982	-7.02741013136208	6.36643322794016e-12	3.24221473149943e-10	16.4765000798148
16086	-0.84109520295203	1.55025645756458	-7.0263912499842	6.40915276123366e-12	3.26122293279945e-10	16.4699873470539
8992	-0.798444280442804	2.02106974169742	-7.02583638572382	6.43253539100904e-12	3.27036807726238e-10	16.4664409613558
44718	-0.99899335793358	1.49147601476015	-7.02496861182069	6.46927258285039e-12	3.2862817448177e-10	16.4608950968259
4895	-2.08155018450185	5.7542942804428	-7.0229343777177	6.55620196973306e-12	3.32764407279902e-10	16.447896722416
11874	-0.10349741697417	0.174363099630996	-7.0226513490807	6.56838730648763e-12	3.33103198554679e-10	16.44608847047
2761	-2.80931402214022	12.9034049815498	-7.02213581564916	6.59063997578161e-12	3.33951539426654e-10	16.4427949158525
49047	-0.684403690036899	1.27624723247232	-7.02001469481158	6.68297888813044e-12	3.38346795466905e-10	16.4292459650767
41813	-0.0566789667896679	0.0811594095940959	-7.01943607666823	6.7083878528133e-12	3.39348992219719e-10	16.4255505529292
28406	-1.44959298892989	3.11881457564576	-7.01719955004029	6.80749659647279e-12	3.44074556234766e-10	16.4112690964901
1537	-3.27194575645757	10.4847381918819	-7.01670334890883	6.82967936302657e-12	3.44907366328284e-10	16.4081010914013
16048	-2.27993800738007	8.42853874538745	-7.01469966012567	6.91997946643882e-12	3.49175925497685e-10	16.3953103990326
10884	-0.978695202952029	1.90054907749077	-7.01331474019884	6.98307822225989e-12	3.52065953741126e-10	16.3864714379294
325	-4.92545940959411	16.6437164206642	-7.01270758751978	7.01091883582031e-12	3.53175036354448e-10	16.3825968708713
798	-1.2916147601476	4.12624649446494	-7.01179864370252	7.05280188485076e-12	3.54989070723754e-10	16.3767969340607
55735	-2.16377822878228	3.65413376383764	-7.01066945024045	7.10517635654003e-12	3.57327712772749e-10	16.369592463352
16076	-0.239609963099631	0.456826752767528	-7.01007238438897	7.13302385824105e-12	3.58430001854257e-10	16.3657834588494
10147	-20.790247601476	65.2174138376384	-7.00837137552299	7.21294926780875e-12	3.62145168803189e-10	16.3549332870422
17740	-1.06777195571955	3.34407306273063	-7.00738851839705	7.25953129853076e-12	3.64028613447251e-10	16.3486649656395
16896	-0.387690036900369	0.727723247232472	-7.00720918551976	7.26806252411289e-12	3.64028613447251e-10	16.3475213217258
16724	-2.32265313653136	3.11711328413284	-7.0071654002139	7.27014697502022e-12	3.64028613447251e-10	16.3472420972127
12291	-5.33035055350552	18.9959907749077	-7.00707294612969	7.27455029022794e-12	3.64028613447251e-10	16.3466525104241
49230	-2.53899040590406	6.46658339483395	-7.00619793738342	7.31635435839109e-12	3.65817717919554e-10	16.3410728329838
16914	-0.43630295202952	1.61687509225092	-7.00232875461439	7.50405432515728e-12	3.74892631368394e-10	16.3164071245554
55917	-0.493840221402213	0.632535608856089	-6.99906178246825	7.66621815255651e-12	3.82677859060314e-10	16.2955892858683
34044	-0.400216974169743	0.776744649446494	-6.99870895561626	7.68393622367065e-12	3.83245828977633e-10	16.2933414821565
56035	-0.945604797047972	1.6479463099631	-6.99828518401898	7.7052701528868e-12	3.83993059144276e-10	16.2906418254292
9057	-0.560583025830261	1.34177453874539	-6.99655560314697	7.79294758466216e-12	3.88042571246151e-10	16.2796248607097
31223	-1.37209704797048	2.79275442804428	-6.99574215622457	7.83452177397246e-12	3.89791638877889e-10	16.2744442064226
37753	-0.0556977859778597	0.096029704797048	-6.99473056940026	7.88652674833237e-12	3.91931186544152e-10	16.2680023446756
9822	-9.99645055350554	27.32848099631	-6.99465370348258	7.8904922088376e-12	3.91931186544152e-10	16.2675128883737
7436	-3.64657232472323	14.8505389298893	-6.9938584725202	7.93163278909641e-12	3.93651233251952e-10	16.262449387957
58807	-0.71789778597786	1.5468610701107	-6.99270628837211	7.99161418785503e-12	3.96302770841539e-10	16.2551138979842
6944	-3.16171549815498	11.410576199262	-6.99152831619084	8.05339881258551e-12	3.99039310017044e-10	16.247615266283
17204	-2.271410701107	7.84325701107011	-6.99097516967979	8.08257304485732e-12	3.99908707516646e-10	16.2440944577963
17590	-5.3674667896679	12.6934197416974	-6.99094483393085	8.08417602291715e-12	3.99908707516646e-10	16.2439013757661
2231	-6.39339003690035	33.2789636531365	-6.9900230745541	8.13303213824274e-12	4.01996559899242e-10	16.2380348622612
17569	-2.21774022140221	8.91857564575646	-6.98940374208765	8.16602151252117e-12	4.03297385973778e-10	16.2340934987218
49998	-0.344276383763839	0.758417527675277	-6.98819036906096	8.23103463067638e-12	4.06176361979091e-10	16.2263725695232
47709	-0.270682287822878	0.461927490774908	-6.98726235002071	8.28110131451341e-12	4.08119013149816e-10	16.2204681567669
3534	-1.54801771217712	2.91663062730627	-6.987210553581	8.28390453490198e-12	4.08119013149816e-10	16.2201386272099
27731	-1.07692250922509	1.7820594095941	-6.98360685150124	8.48124282945732e-12	4.17399931732587e-10	16.1972168272403
49817	-0.940609594095943	2.29875756457565	-6.98351926297202	8.48609621338873e-12	4.17399931732587e-10	16.1966598319958
22797	-0.428905166051661	0.945075092250922	-6.98323538287331	8.50184510720616e-12	4.17834582707815e-10	16.194854614309
7373	-1.65726900369004	5.29166291512915	-6.98262040422805	8.53606099935131e-12	4.19175375638332e-10	16.1909441224545
611	-6.16642324723245	23.7373212177122	-6.98160527935413	8.59283625036522e-12	4.21620902057287e-10	16.1844898307213
45721	-0.474619557195571	0.849569557195572	-6.98126035211129	8.61221212276549e-12	4.22228891176946e-10	16.1822969178249
31271	-1.32374501845018	4.73401531365314	-6.98061430295244	8.64861872058382e-12	4.23670179626655e-10	16.1781898320602
39424	-0.652129151291513	1.91814612546125	-6.98043289992991	8.6588684273777e-12	4.23828823024277e-10	16.1770366675108
55805	-2.12518782287823	4.13335147601476	-6.9801127049563	8.67698934565947e-12	4.24372173094753e-10	16.17500127452
54644	-0.810957195571956	1.4228667896679	-6.97921070551323	8.72823710594559e-12	4.26533494789338e-10	16.1692679258116
5849	-0.139109225092251	0.314555350553506	-6.9790303635849	8.73851897956304e-12	4.2669101156267e-10	16.168121698529
13687	-0.916507011070111	3.35136642066421	-6.97767429397681	8.81621497324167e-12	4.30137364917239e-10	16.1595035061529
46859	-0.781270479704797	1.56843634686347	-6.97740243576944	8.8318725595432e-12	4.30553787277731e-10	16.1577759409766
16756	-7.41230110701108	20.1079564575646	-6.97702073359566	8.85390269263105e-12	4.31279949854591e-10	16.1553504499187
23667	-21.6608151291513	77.229591697417	-6.97634292598741	8.89315583475703e-12	4.32643648745637e-10	16.1510436568321
695	38.0780560885609	128.642539852399	6.97629026534877	8.89621266155214e-12	4.32643648745637e-10	16.150709065455
36168	-0.495737638376385	0.837414575645756	-6.9756075486128	8.93593633870339e-12	4.34226166941013e-10	16.1463714594856
31576	-0.711826199261993	0.725859963099631	-6.97441571202636	9.0057010803814e-12	4.37264763300446e-10	16.1388000343229
36394	-0.809591512915129	1.45696549815498	-6.97332055626842	9.07027817172734e-12	4.4004680215162e-10	16.1318437476186
27266	-0.56919225092251	0.92875332103321	-6.97191498716346	9.15382613085792e-12	4.4374401732988e-10	16.122917089844
14169	-0.586447970479707	2.58973985239852	-6.9709166364911	9.2136275248935e-12	4.46285083237029e-10	16.1165775549664
42446	-3.56423800738007	5.75668210332103	-6.96901217721559	9.32877135519152e-12	4.51500583203625e-10	16.1044863217387
20319	-0.706416974169742	1.55988856088561	-6.96831646127983	9.37118600074853e-12	4.53190554996199e-10	16.1000699733345
2372	-5.18170848708486	16.4907250922509	-6.96748873388356	9.42189562863827e-12	4.55013561648398e-10	16.0948161056555
44992	-0.273697047970481	0.506673985239852	-6.96740702289749	9.42691614001979e-12	4.55013561648398e-10	16.0942974864151
32659	-0.713276752767528	1.57801365313653	-6.96733304304192	9.43146389984189e-12	4.55013561648398e-10	16.0938279409968
7124	-1.46620442804428	5.20010184501845	-6.96430836556963	9.61925673694609e-12	4.63703404903023e-10	16.0746340653738
44918	-1.82729225092251	2.40171070110701	-6.96395579534595	9.64138436093844e-12	4.64399748700182e-10	16.0723971917542
36587	-7.70903579335789	19.3582684501845	-6.96364554474615	9.66089732500407e-12	4.64822497296617e-10	16.0704288921128
28910	-0.15430442804428	0.237667343173432	-6.96348005699742	9.67132140614367e-12	4.64822497296617e-10	16.069379030487
14934	-1.27556605166051	4.3907110701107	-6.96344978967085	9.67322914142505e-12	4.64822497296617e-10	16.0691870154737
7402	-0.826573431734315	4.66194686346863	-6.96332244037076	9.68125995850491e-12	4.64838891573965e-10	16.0683791229523
17192	-0.513064944649446	0.888063099630996	-6.96303077820975	9.69967725127032e-12	4.65353563364516e-10	16.0665288908186
9	-3.53989446494463	12.6834265682657	-6.95995306838137	9.89613245581776e-12	4.74402225974769e-10	16.047008605119
15996	-0.462121771217712	0.769771955719557	-6.95818030080703	1.00110598162612e-11	4.7953135173771e-10	16.035768144783
52408	-0.427359040590404	0.809298339483395	-6.95559154185716	1.01812462999323e-11	4.87297180388685e-10	16.0193580768149
58888	-0.353371955719558	0.824721402214022	-6.95538914135083	1.0194671383014e-11	4.87553706568982e-10	16.0180752805623
49496	-0.806923985239854	1.47340147601476	-6.95471589317512	1.02394527110203e-11	4.89308234293421e-10	16.0138085180784
4963	-6.48090959409597	26.9455972324723	-6.95305057346208	1.03510538349314e-11	4.94250556336181e-10	16.0032559055954
55403	-0.0895793357933579	0.0928439114391144	-6.95257054144977	1.03834443656685e-11	4.95405849964214e-10	16.0002144836619
29302	-1.84642287822878	3.18511512915129	-6.95198051950698	1.04233929791561e-11	4.96919641632479e-10	15.9964764194876
51289	-1.73946900369004	2.43573597785978	-6.95129811208691	1.04697850557588e-11	4.98737987880711e-10	15.9921533803281
14321	-0.748053874538742	2.58230959409594	-6.9503427965948	1.05350711329118e-11	5.01452795263402e-10	15.9861020680806
5854	-10.1467287822878	33.4466813653137	-6.94976535523518	1.05747271112505e-11	5.02917015643923e-10	15.9824446831349
15991	-4.48894243542435	10.5090450184502	-6.94965282539712	1.05824721902245e-11	5.02917015643923e-10	15.9817319737279
13021	-1.84225129151292	6.19897546125461	-6.9489410717885	1.06315892271789e-11	5.04854335257633e-10	15.9772242947144
7193	-2.9816959409594	12.8991505535055	-6.94786434199973	1.07063186457516e-11	5.0800389492597e-10	15.9704058802682
11450	-8.05699151291518	35.1478101476015	-6.94691198660088	1.07728458426601e-11	5.10759632304942e-10	15.9643758041618
45330	-0.434715129151291	1.50383948339483	-6.94335676508288	1.10248041388884e-11	5.22295776015519e-10	15.9418711260044
45840	-0.597538007380073	1.80500036900369	-6.94028283376195	1.12473130055741e-11	5.3241978949644e-10	15.9224207835672
43127	-0.305553505535055	0.529483025830258	-6.94003601244019	1.12653694803676e-11	5.32857265327249e-10	15.9208593301276
58576	-0.277627306273062	0.293793357933579	-6.93638568811064	1.15357610874799e-11	5.45220295338669e-10	15.8977718785417
48408	-0.369863468634687	0.582408487084871	-6.93540433006601	1.16095342951744e-11	5.48278396986949e-10	15.8915667472616
52922	-1.05213025830258	1.78523044280443	-6.93264486913024	1.18194682938478e-11	5.57757110353707e-10	15.8741225928821
32736	-0.364292619926198	1.67117472324723	-6.93116460970468	1.19336153594283e-11	5.62704405988642e-10	15.8647674030734
14203	-1.04973874538745	2.18205129151292	-6.93093081952938	1.19517423321686e-11	5.63109940343427e-10	15.8632900096021
37404	-0.892894464944648	2.42704354243542	-6.93081353271954	1.19608463755328e-11	5.63109940343427e-10	15.8625488531299
23109	-0.452132103321035	0.76690221402214	-6.92958130618337	1.20569070007361e-11	5.67190683419841e-10	15.8547628249575
17828	-2.19840996309964	7.18679169741697	-6.92846940545873	1.21442375369107e-11	5.70854711591178e-10	15.8477380879748
20121	-0.996148708487087	2.88255258302583	-6.92828812910036	1.21585340666436e-11	5.71082660705988e-10	15.8465929142691
16467	4.7346996309963	14.597589298893	6.92701795002914	1.22591726980888e-11	5.75362569564804e-10	15.8385695382279
11723	-5.1578483394834	12.3518204797048	-6.92572721764223	1.23622778834066e-11	5.79740693090273e-10	15.8304175914671
24594	-1.38662767527675	3.16336254612546	-6.9256105708496	1.23716376192961e-11	5.79740693090273e-10	15.8296809416857
2389	-10.3510250922509	42.8401623616236	-6.92489965171432	1.24288324197626e-11	5.81969728717777e-10	15.8251915573507
26053	-0.258159409594096	0.458861623616236	-6.92360791934524	1.25334201621981e-11	5.86412731273122e-10	15.8170353801123
9474	-6.28152472324725	30.4563833948339	-6.9232484082034	1.25626821657924e-11	5.8732725206663e-10	15.8147656030882
10460	-1.26764760147602	3.49020239852399	-6.92187163668932	1.26753647573659e-11	5.92137403077872e-10	15.8060742537693
37958	-0.260420295202952	0.339196125461255	-6.92113244503814	1.27362732601155e-11	5.94523334806164e-10	15.8014084451852
48827	-0.551740221402213	0.98939926199262	-6.92100725172185	1.27466174665155e-11	5.94547087847887e-10	15.8006182609776
44224	-0.237990774907749	0.484496863468635	-6.92020408793921	1.28131761250042e-11	5.97125763736638e-10	15.7955492062962
51205	-0.552832472324723	0.983422140221402	-6.92010202856779	1.28216582519463e-11	5.97125763736638e-10	15.7949051082063
45858	-3.87567638376383	10.2643765682657	-6.91879808413397	1.29305152861947e-11	6.01731831447628e-10	15.7866765957183
53850	-0.171281918819188	0.246239483394834	-6.91829752713253	1.29725438989628e-11	6.03223291301769e-10	15.7835181860827
12064	-1.43588044280443	3.99354612546125	-6.91687568288715	1.30926604031248e-11	6.08340754318902e-10	15.7745476890758
7366	-41.5646070110702	92.8950957564576	-6.91158354668328	1.35494124790736e-11	6.29079865099848e-10	15.7411728428398
7351	-9.47223062730626	19.1986223247232	-6.91128579872825	1.35755703135284e-11	6.29434916694627e-10	15.7392957305614
17798	-9.01079557195573	33.7716793357934	-6.91125948155984	1.35778847207576e-11	6.29434916694627e-10	15.7391298207347
34508	-0.239130996309964	0.513213837638376	-6.90893427011728	1.37839074888718e-11	6.38495944599464e-10	15.7244732078085
6545	-4.9699380073801	16.9585029520295	-6.90548892837805	1.4094834789658e-11	6.52398746581028e-10	15.7027636088849
27833	-0.607126568265682	1.09646771217712	-6.90535678029017	1.41068967542784e-11	6.52457466561691e-10	15.7019311049265
17817	-1.46573911439115	4.8316536900369	-6.90507965833748	1.41322243003683e-11	6.53129173514726e-10	15.7001853406994
5008	-3.021963099631	6.49405608856089	-6.90477348329307	1.41602590815196e-11	6.5392487507858e-10	15.6982566210411
46125	-0.716820664206643	1.47878044280443	-6.90438815029241	1.41956195611369e-11	6.55057406466204e-10	15.6958293552645
34697	-1.72947564575646	3.04060645756458	-6.90426876248011	1.42065928928107e-11	6.55063722631889e-10	15.6950773379405
17203	-7.71867269372693	18.6859400369004	-6.89940809285756	1.46604972626487e-11	6.75477941712741e-10	15.6644694817098
38401	-0.770168265682655	1.37835055350554	-6.89895425535078	1.4703597926258e-11	6.76947825317818e-10	15.6616125669086
20029	-0.604174907749076	1.00847564575646	-6.89817705887477	1.47776969905948e-11	6.79841539635811e-10	15.6567204671044
3926	303.000514760146	1217.17411051661	6.89708209395022	1.48827152179812e-11	6.83910308152804e-10	15.6498289413505
53746	-0.532195571955721	0.952185977859779	-6.89700396344338	1.48902366768898e-11	6.83910308152804e-10	15.6493372360207
22388	-0.692443542435428	1.51232472324723	-6.89690176584591	1.49000806590115e-11	6.83910308152804e-10	15.6486940742684
9040	-1.05322804428044	2.88538007380074	-6.89630926655511	1.49572780481054e-11	6.86014763283744e-10	15.6449654462699
10401	-0.72148745387454	1.06745627306273	-6.89554011070883	1.50318508585162e-11	6.88912346017667e-10	15.6401255094752
48940	-0.242015498154981	0.538549077490775	-6.89214890732781	1.53650191589157e-11	7.03648036482163e-10	15.6187916449456
7954	-1.90986088560885	5.84080793357934	-6.89183913235261	1.53958119682804e-11	7.04524476519719e-10	15.6168433062686
45088	-0.249561254612546	0.50925332103321	-6.89168866543748	1.54107908105902e-11	7.04676478441887e-10	15.6158969666955
51366	-0.811926199261995	1.78399151291513	-6.88969633869696	1.56104795443558e-11	7.13267942899703e-10	15.6033681506334
57732	-2.04346309963099	7.49449464944649	-6.88941984839455	1.56383918889376e-11	7.14003617587821e-10	15.6016296713388
52401	-0.489082287822877	0.816414944649447	-6.88866558127237	1.57147863866046e-11	7.16950065713393e-10	15.596887386879
58577	-0.278673431734318	0.721130073800738	-6.88661358298447	1.59244786482139e-11	7.2596887955093e-10	15.5839881100812
54317	-1.1144701107011	2.38416715867159	-6.88616756153477	1.59704194956472e-11	7.27514588177748e-10	15.5811847545757
27486	-2.07577564575646	3.28532988929889	-6.88447930390446	1.61454941030303e-11	7.34936083229054e-10	15.5705750130781
43184	-0.172743173431734	0.354963837638376	-6.88369816180403	1.62271360252991e-11	7.38096593475794e-10	15.5656667151615
47087	-0.155757933579336	0.297153136531365	-6.88298577831214	1.63019449254734e-11	7.40941782514938e-10	15.5611908677938
11272	-2.30759852398524	9.2915704797048	-6.88251635694837	1.63514248549367e-11	7.42632330939836e-10	15.5582417436631
33098	-4.39019040590407	6.66777158671587	-6.88213955824224	1.63912484529907e-11	7.43334403653434e-10	15.5558746401598
11780	15.3724254612546	56.1285488929889	6.88212261558048	1.63930413471256e-11	7.43334403653434e-10	15.5557682064787
31699	-0.364820664206644	1.03223800738007	-6.88201866351507	1.64040459038626e-11	7.43334403653434e-10	15.5551151851431
8636	-10.0881509225092	14.5797142066421	-6.88190515927027	1.64160699566143e-11	7.43334403653434e-10	15.5544021669587
48764	-0.61640184501845	1.14752011070111	-6.88121776763604	1.6489073807363e-11	7.45669348240444e-10	15.5500842768779
2978	-31.4481029520296	92.7121677121771	-6.88118739975094	1.64923063456985e-11	7.45669348240444e-10	15.549893527592
4938	-3.3581376383764	10.7454595940959	-6.87978720219212	1.66420294404961e-11	7.51876442210754e-10	15.5410992558359
986	-2.97457970479705	10.5667049815498	-6.87950200697419	1.66726885709609e-11	7.52699047135615e-10	15.5393082035822
48807	-0.81910959409594	0.85005479704797	-6.87845978513797	1.67852021956051e-11	7.57213039346515e-10	15.5327634832422
47028	-3.93045239852398	5.58961771217712	-6.87756747707993	1.68821239722316e-11	7.61017445280685e-10	15.5271608190763
785	48.2178114391143	222.151373247232	6.87694809609751	1.69497235384976e-11	7.63495371015035e-10	15.52327217973
59179	-0.208030627306273	0.308983948339483	-6.87645008395012	1.7004269558974e-11	7.65382051258361e-10	15.5201457391246
9123	-2.67774797047971	10.0179518450184	-6.87623479854849	1.70279025557657e-11	7.65875527898837e-10	15.518794270521
9303	-1.1975221402214	2.53878431734317	-6.87608083570229	1.70448236348815e-11	7.6606660872014e-10	15.5178277801247
22268	-1.116963099631	2.2865778597786	-6.87484902944278	1.71807994639062e-11	7.71604255269784e-10	15.5100958600028
13971	-3.72568339483395	8.34295461254612	-6.87442976771877	1.72273231799668e-11	7.73119291929467e-10	15.5074644623462
51505	-3.71837269372694	9.53572029520295	-6.87316011168036	1.73689674247849e-11	7.77921747699102e-10	15.4994965846961
2724	-4.11390332103322	12.1123870848708	-6.87296572887293	1.73907536894328e-11	7.77921747699102e-10	15.4982768210756
19820	-1.37523468634687	3.07170479704797	-6.87295904054213	1.73915037893557e-11	7.77921747699102e-10	15.4982348519184
5183	-14.7196778597786	44.8990304428044	-6.87290402812249	1.73976746674161e-11	7.77921747699102e-10	15.497889651258
30806	-0.335111439114392	0.698221771217712	-6.87289506801233	1.73986799485391e-11	7.77921747699102e-10	15.4978334271561
48753	-1.51461365313653	5.9453684501845	-6.87163816893226	1.75402646107235e-11	7.83672576288423e-10	15.4899470766241
11696	-0.10440110701107	0.173971771217712	-6.87113585933682	1.75971636506465e-11	7.85552859276728e-10	15.4867956981255
42689	-0.186111808118081	0.375589852398524	-6.87103738516742	1.76083395255578e-11	7.85552859276728e-10	15.4861779157534
50375	-0.0390202952029521	0.0865452029520295	-6.87065749137785	1.76515191737555e-11	7.86898476440647e-10	15.4837947035597
12627	-1.00009778597786	3.86686918819188	-6.86935977938995	1.77998059218189e-11	7.92924294748675e-10	15.4756545160773
12766	43.634663099631	61.4008817343173	6.86629416621958	1.81549818677718e-11	8.08150702435057e-10	15.4564298919783
12444	-1.10706420664207	4.6089110701107	-6.86561595796849	1.82344928125265e-11	8.11092781837549e-10	15.4521777832687
18130	-1.80002804428044	2.93900811808118	-6.86541800983709	1.82577640040039e-11	8.11530760325025e-10	15.4509367898673
2205	-0.536231734317343	2.05392878228782	-6.86514678921765	1.82896966172197e-11	8.12352799787606e-10	15.4492364789935
52842	-0.0527372693726937	0.0731062730627306	-6.86367618532457	1.84637977583167e-11	8.19483534868019e-10	15.4400180872261
52235	-5.21208929889297	24.0034852398524	-6.86331258653511	1.85070935992278e-11	8.20802500420633e-10	15.4377391453839
3144	21.3629302583026	96.3729031365314	6.86187900807789	1.86787716361344e-11	8.27809197510501e-10	15.428754837709
499	-2.14914723247232	11.4243625461255	-6.85954726738408	1.89613547148322e-11	8.39717137371142e-10	15.4141450631715
58617	-3.06466937269373	4.73574501845018	-6.8591970562284	1.90041576959453e-11	8.4099658325029e-10	15.4119511367012
55624	-0.622663837638377	0.914012730627306	-6.85863671367707	1.90728404489118e-11	8.43418584591603e-10	15.4084410202268
12077	-1.68175571955719	2.88534870848709	-6.85625962033551	1.93669274595695e-11	8.55642544212332e-10	15.3935530263953
9269	-10.3761490774908	14.9302306273063	-6.85617419191043	1.93775788755448e-11	8.55642544212332e-10	15.3930180594402
10893	-0.791335424354242	1.6224278597786	-6.85553037360386	1.94580368711404e-11	8.58568123255794e-10	15.3889865422991
19656	-3.61036088560885	11.320721402214	-6.85519686958668	1.94998437483032e-11	8.59785233103524e-10	15.3868983028248
10397	-1.02877343173431	4.06880479704797	-6.85441812194158	1.95978084862935e-11	8.63474870988659e-10	15.3820224966479
51463	-0.951282656826567	2.06541439114391	-6.85351738029913	1.97117225926458e-11	8.67861347942783e-10	15.3763834549001
6308	0.475317343173432	0.43000479704797	6.85271615895296	1.98135968213246e-11	8.7171173788142e-10	15.3713679765839
3565	30.0229298892989	129.848286715867	6.85068300257842	2.00744358697071e-11	8.8254519878094e-10	15.3586430496075
51456	-0.73159298892989	1.45902490774908	-6.850166742798	2.01412031199714e-11	8.84837012065603e-10	15.3554124358687
30922	-1.16377011070111	1.7958094095941	-6.84984964725588	2.01823207344833e-11	8.85659935980112e-10	15.3534282391721
11832	-0.645291512915126	1.62871918819188	-6.84979637000161	2.01892372502993e-11	8.85659935980112e-10	15.3530948691281
53322	-2.99735276752767	10.6669815498155	-6.84924469663088	2.02609930855925e-11	8.8816318493406e-10	15.3496430290083
36753	-0.127927675276753	0.188081918819188	-6.84845111697442	2.03646528770942e-11	8.92060337985755e-10	15.3446779815776
10527	-2.49421660516605	4.30810756457565	-6.84819501135019	2.03982171742753e-11	8.92883583044855e-10	15.3430757544776
15467	-3.94269852398523	12.6008367158672	-6.845569433068	2.0745464032925e-11	9.07161716145419e-10	15.3266527251512
6002	-0.287878966789668	0.603577121771218	-6.84550229249557	2.07544194115652e-11	9.07161716145419e-10	15.3262328292011
44828	-0.175087822878229	0.311609225092251	-6.84475519117619	2.08543261137897e-11	9.1086995200765e-10	15.3215607039252
12538	-0.15710073800738	0.266561439114391	-6.84244944932203	2.11656498291698e-11	9.2380038424066e-10	15.3071440526368
51711	-1.60311660516605	6.82208081180812	-6.84194025991169	2.12350137555392e-11	9.26159149727521e-10	15.3039608951806
2337	-20.9927479704797	62.7360223247232	-6.84134007212374	2.13170604626523e-11	9.29067271065129e-10	15.3002091237825
14673	-1.4254553505535	3.26264575645756	-6.84119705315112	2.13366572735307e-11	9.29168990208967e-10	15.2993151535194
20470	-1.77652509225092	3.17194151291513	-6.84109875849616	2.13501361025683e-11	9.29168990208967e-10	15.2987007511332
12768	-0.340534317343173	0.510054981549816	-6.83980858708763	2.15278299957707e-11	9.36228290103842e-10	15.2906370686567
13044	-3.10785756457565	7.89568671586716	-6.8392407448988	2.16064976682833e-11	9.38973964088946e-10	15.2870884105495
2483	39.7779236162362	63.0061666051661	6.83847958843312	2.17123895386436e-11	9.42897950869976e-10	15.28233204712
46266	-0.908003690036898	1.47681512915129	-6.83836010415972	2.17290583580771e-11	9.42944420492291e-10	15.2815854464611
58584	-0.277494833948339	0.674268819188192	-6.8373193755877	2.18747789229511e-11	9.48587077397699e-10	15.2750828893155
25526	-0.118343173431734	0.145211070110701	-6.83567614382513	2.21068161523897e-11	9.57962033270221e-10	15.264817534294
5913	8.79406494464945	22.7720346863469	6.83510231403884	2.21884132979718e-11	9.60809157494552e-10	15.2612332774247
12732	25.5616376383765	131.028932103321	6.83450441537301	2.22737475076368e-11	9.63813913268893e-10	15.2574989501636
27754	-0.621042066420666	0.997311439114391	-6.83332665655201	2.24427848721006e-11	9.70433723546839e-10	15.2501437618569
32939	-1.5645405904059	3.12257361623616	-6.83200851813135	2.26334638726639e-11	9.77979193068288e-10	15.2419131548672
20899	-1.18163948339483	1.80492859778598	-6.83172664042263	2.26744456240737e-11	9.79050169982326e-10	15.2401532512437
7958	-2.53068081180812	4.73141346863469	-6.83068682502405	2.28262537002931e-11	9.84901524755686e-10	15.2336616904969
19738	-4.88758450184502	9.95817527675277	-6.82858408702413	2.31362986999503e-11	9.97567229965762e-10	15.2205368461934
28422	-13.1384715867159	24.3455701107011	-6.82723226004896	2.33378025114426e-11	1.00553824790927e-09	15.2121008210803
47509	-2.50381365313653	4.87519464944649	-6.82687143786533	2.3391877447652e-11	1.00679715054183e-09	15.2098493610347
1325	-1.65115793357934	3.21954760147601	-6.82681510580796	2.34003307942312e-11	1.00679715054183e-09	15.209497869003
30290	-0.949093357933578	2.3551020295203	-6.82648907472788	2.34493148703742e-11	1.0081871151594e-09	15.2074635986947
10550	-1.31610553505535	8.42672841328413	-6.82492358682794	2.36859249662001e-11	1.0173264470223e-09	15.1976968763803
29108	-2.00261955719557	3.89666439114391	-6.82486026914941	2.36955440431332e-11	1.0173264470223e-09	15.1973018913945
49834	-1.94148929889299	6.47675608856089	-6.82455244175779	2.37423631435926e-11	1.01861309583405e-09	15.1953816627301
4743	-4.31317822878227	16.7870950184502	-6.82357763216653	2.38912270346429e-11	1.02359321667427e-09	15.1893012760148
44459	-1.06561291512915	2.53630498154982	-6.82357057438508	2.38923081675335e-11	1.02359321667427e-09	15.1892572556769
6648	-4.61597306273061	20.1002123616236	-6.8226937303015	2.4027000165507e-11	1.02863467422443e-09	15.1837885580138
55918	-0.374366420664206	0.527738929889299	-6.82166077006869	2.41866296401062e-11	1.03473585403002e-09	15.1773469531078
1221	-0.282536900369003	0.390059963099631	-6.82137439481555	2.42310689229402e-11	1.03590390126714e-09	15.1755612440913
3755	-2.35343616236162	5.84753542435424	-6.81954138009792	2.45174177957263e-11	1.04740488038986e-09	15.1641328691887
10243	-1.57387380073801	5.97189483394834	-6.81879932593586	2.46342818367802e-11	1.05165419282017e-09	15.1595070862239
37386	-0.684037638376382	1.05780332103321	-6.8183837081753	2.46999750361959e-11	1.05371453136065e-09	15.1569164121855
6500	-5.04289003690038	15.8193520295203	-6.8180586085797	2.47514806300296e-11	1.05516713969343e-09	15.1548900583374
43057	-0.14210405904059	0.231277859778598	-6.81784960228874	2.47846492008128e-11	1.05541954340991e-09	15.1535873598079
3795	-1.07238007380074	1.96069077490775	-6.81780130430666	2.47923201264198e-11	1.05541954340991e-09	15.1532863319659
49068	-3.20659815498155	6.61171199261993	-6.81709091083276	2.49054179513154e-11	1.05948804726039e-09	15.1488588547033
1538	-2.18416162361623	7.65354723247232	-6.81681330755575	2.49497511249432e-11	1.06062760583883e-09	15.147128817177
52075	-0.335593357933579	0.654171586715867	-6.81631255297112	2.5029917488635e-11	1.06328778087701e-09	15.1440082392205
55038	-0.638776752767526	1.59095516605166	-6.81423135317154	2.53658169745152e-11	1.07680030625663e-09	15.1310407839305
402	-1.79277380073801	7.07347915129151	-6.81295901337453	2.5573344124781e-11	1.08484817708282e-09	15.1231147797539
2384	-0.431158671586714	1.14833247232472	-6.81190829763811	2.57459785865502e-11	1.09140561399506e-09	15.1165703140029
27866	-0.554462730627308	1.04473505535055	-6.81139830668505	2.58301828611976e-11	1.09420781636958e-09	15.1133941009709
20091	19.4936929889299	72.9171937269373	6.81127862888416	2.58499819128123e-11	1.09427969651926e-09	15.1126487790734
34052	-0.439187822878229	0.678816051660517	-6.81099571402706	2.58968455485381e-11	1.09549637047525e-09	15.1108869034446
26897	-0.897880073800736	1.34401457564576	-6.8107710578526	2.59341182773751e-11	1.09630590899813e-09	15.1094878823848
1261	-3.06683025830258	11.9273608856089	-6.81062346440301	2.59586341778058e-11	1.09657542700794e-09	15.1085687818877
50703	-3.2081110701107	5.45612749077491	-6.80819714251511	2.6364932677126e-11	1.1129610197851e-09	15.0934618820341
45546	-0.250564944649447	0.443027490774908	-6.80659782432167	2.66361521918898e-11	1.12362554082327e-09	15.0835065926803
51972	-0.330881918819189	0.557480073800738	-6.8062129900787	2.6701821775556e-11	1.1256102694089e-09	15.0811114052192
8733	-1.57193468634686	5.97524114391144	-6.80202479617928	2.7426867474499e-11	1.15536873786304e-09	15.0550516758745
10608	-18.1256841328413	81.742941697417	-6.80179900627127	2.74664996789596e-11	1.15623252478629e-09	15.0536471517997
1777	-16.5889911439113	58.3239675276753	-6.80097772230083	2.76111317684431e-11	1.16151211927793e-09	15.0485386929599
14302	-3.52854538745386	14.8230121771218	-6.80050948286559	2.76939253162131e-11	1.16418482987836e-09	15.0456264344854
30217	-2.89812546125461	9.88056125461255	-6.79952623488384	2.78685759541612e-11	1.17071258959628e-09	15.0395115815229
51492	-0.248466420664207	0.555564575645756	-6.79902640502726	2.79577728537512e-11	1.17364400625643e-09	15.0364034075465
6123	6.39136900369005	25.1708697416974	6.79658620605402	2.83972765598134e-11	1.19024923675348e-09	15.0212318772099
32107	-1.36214464944649	5.5087073800738	-6.79656388977843	2.84013270673660e-11	1.19024923675348e-09	15.021093150623
46821	-1.62960959409594	3.92781402214022	-6.79642701734136	2.8426182457364e-11	1.19024923675348e-09	15.0202423070796
19161	-1.79792398523985	2.48356789667897	-6.79639449803098	2.84320909490823e-11	1.19024923675348e-09	15.0200401585985
51763	-0.327732472324723	1.1298795202952	-6.79533501413119	2.8625251237926e-11	1.19750618500528e-09	15.013454576482
50706	-0.453985977859778	0.740874907749077	-6.79460903048004	2.87583523384614e-11	1.20150723166226e-09	15.0089424770867
38533	-0.416391512915129	0.915417158671587	-6.79451110152616	2.87763529643421e-11	1.20150723166226e-09	15.0083338647039
10647	-1.43486420664207	2.31506420664207	-6.79448843676932	2.87805206194698e-11	1.20150723166226e-09	15.00819300801
2765	79.1465498154984	242.873922509225	6.79270255368194	2.91107826988919e-11	1.21445604841133e-09	14.9970953630492
47569	-1.60307933579336	6.44177988929889	-6.79242220302773	2.91629644205153e-11	1.21579393049666e-09	14.9953534606654
16796	-0.130488929889299	0.345181734317343	-6.79164230768955	2.93086098893413e-11	1.22102375452149e-09	14.9905080560534
801	18.8301597785978	74.225697601476	6.79101595296284	2.94260983548605e-11	1.22507413605463e-09	14.9866169214244
13315	-9.67956014760145	36.0993298892989	-6.79056524105489	2.95109264866902e-11	1.22776015562314e-09	14.9838171282174
11766	23.3734324723247	21.7532461254613	6.78789317756063	3.00187849817569e-11	1.24802995333371e-09	14.9672216538857
41181	-0.469317343173431	0.7158	-6.78603874855024	3.03762741505462e-11	1.26139957707734e-09	14.9557075202105
36613	2.94535239852399	11.2175950184502	6.78600871913003	3.03820973403574e-11	1.26139957707734e-09	14.9555210895832
49125	-0.207588560885609	0.554283210332103	-6.7857722116512	3.04279982722596e-11	1.26243822618949e-09	14.9540528125192
39615	-0.194231365313653	0.294876199261993	-6.78415145561187	3.07443880526007e-11	1.27469016308622e-09	14.943992053082
51439	-0.183084132841328	0.351116974169742	-6.78336976090315	3.08981355741221e-11	1.28018663156661e-09	14.9391404465454
27984	62.1657250922508	309.764651845018	6.78252290577544	3.10655507594447e-11	1.28624146808797e-09	14.9338849513448
48814	-0.557601476014759	0.871787822878229	-6.78218720254762	3.11321622067855e-11	1.2872649236335e-09	14.9318017647446
37429	-1.84414723247233	2.83525442804428	-6.78209295832854	3.115088767199e-11	1.2872649236335e-09	14.9312169533986
9894	-0.308408856088561	0.584878228782288	-6.78207652694345	3.11541535694924e-11	1.2872649236335e-09	14.9311149928271
29666	-4.26368118081181	9.77401734317343	-6.78117405548724	3.13340455575728e-11	1.293614526816e-09	14.9255152665792
36631	-0.218694095940958	0.370069188191882	-6.78109113675709	3.13506250088576e-11	1.293614526816e-09	14.9250007973499
9372	20.9000586715868	75.4273721402214	6.78003670330611	3.15622094276308e-11	1.30145672571643e-09	14.9184590272426
57548	-0.108468634686347	0.104525461254613	-6.77971340418176	3.1627363447407e-11	1.30325434246473e-09	14.916453431089
29929	-0.353187822878229	0.605924907749077	-6.77839659286894	3.18941050235971e-11	1.31335057811747e-09	14.9082853830221
49706	-0.447872324723248	0.721958671586716	-6.77728938310355	3.21200960471991e-11	1.32175616477412e-09	14.9014185060039
44558	-0.874629889298893	1.08254667896679	-6.77715643551934	3.21473372443957e-11	1.3219772356624e-09	14.9005940331514
50992	-1.83163579335793	3.18055627306273	-6.77560116544279	3.24677038194853e-11	1.33424384492718e-09	14.8909500558174
42137	-0.855838007380074	2.37554003690037	-6.77221160959606	3.31768049609341e-11	1.36245778525032e-09	14.8699384274292
46803	-0.419167527675276	0.841610701107011	-6.77199029785178	3.32236287002868e-11	1.36345441611157e-09	14.8685668387472
8968	-3.57311586715866	9.560563099631	-6.77055897939424	3.35280278815256e-11	1.37501308374371e-09	14.8596970949992
49280	-0.399193357933579	0.686548339483395	-6.76990561480514	3.36678874686835e-11	1.37981274405554e-09	14.8556487819707
5899	1.79057933579336	2.09089151291513	6.76754659048855	3.41776432675173e-11	1.39905419966507e-09	14.8410347678323
25923	-0.393418450184502	0.520187822878229	-6.76751889197741	3.41836733317669e-11	1.39905419966507e-09	14.8408632026991
620	-3.63313431734318	11.8105118081181	-6.76548855433893	3.46285398475047e-11	1.41630259389828e-09	14.828288861475
5804	59.2356992619924	368.58934704797	6.763713594013	3.50221015967406e-11	1.43143072449153e-09	14.8172987338264
33614	-0.675977490774908	1.07210018450184	-6.76352760077045	3.50635950522006e-11	1.43215832493616e-09	14.8161472490075
47358	-0.567372693726937	0.592709225092251	-6.76339326391364	3.50935944238988e-11	1.43241578860546e-09	14.8153155856472
59109	-0.585019557195572	1.05125553505535	-6.76317582271774	3.51422055885957e-11	1.43343207006114e-09	14.8139694627907
12260	-0.865235055350554	1.96826881918819	-6.7627091566035	3.52467566808697e-11	1.43672720253444e-09	14.8110805752816
23942	-0.484672693726935	1.74162232472325	-6.76228305274396	3.53424868293126e-11	1.43965857738002e-09	14.8084429343145
45462	-0.247409225092251	0.431230442804428	-6.76154033344718	3.55099593493411e-11	1.44550642603883e-09	14.8038457354065
15162	-0.835951291512915	2.25648782287823	-6.75874527770458	3.61472126312699e-11	1.47045693375523e-09	14.78654903283
49209	-0.748615129151291	1.62979022140221	-6.7584518644012	3.62147561393373e-11	1.47221385919498e-09	14.7847336466033
12997	5.7061848708487	20.0337289667897	6.75767338274441	3.63945627736932e-11	1.47852911268129e-09	14.7799174013393
2330	-4.73604686346863	22.7134798892989	-6.75742374564198	3.64524069716118e-11	1.47988448719539e-09	14.7783730663803
4712	151.127744649446	211.976301476015	6.75485877374226	3.7051994803658e-11	1.50321683616183e-09	14.762508114996
17290	-2.48866457564575	7.59386586715867	-6.75396163402008	3.7263986110595e-11	1.51080346102312e-09	14.7569602942603
9771	-0.338959409594095	0.471246125461255	-6.75098371405645	3.79762267002008e-11	1.53864805899942e-09	14.7385495932578
28931	-0.678150922509225	1.00215922509225	-6.74968572049901	3.82908370969249e-11	1.5503557284053e-09	14.7305270161138
27628	-2.6644036900369	4.78971254612546	-6.74905652959027	3.84442606297841e-11	1.55552580660673e-09	14.7266386107546
54046	-0.933374538745387	3.76355479704797	-6.74570637272556	3.9271383814469e-11	1.5879298672807e-09	14.7059397581832
9512	-3.04439040590405	11.7477642066421	-6.74517491343048	3.94041911136853e-11	1.59223486151222e-09	14.7026569479054
50582	-0.263585608856089	0.49515110701107	-6.74402671841077	3.96926218986075e-11	1.6028182991121e-09	14.6955653217233
7531	-6.34966789667895	30.7440546125461	-6.74148823707261	4.03376702836141e-11	1.62747587497462e-09	14.6798904486314
15372	-4.00712361623616	13.4776695571956	-6.74141241720244	4.03570940709174e-11	1.62747587497462e-09	14.6794223449263
28645	-1.37591402214022	2.22179760147601	-6.7396743254415	4.08048892624387e-11	1.6440115463154e-09	14.6686927714785
3839	-4.89349446494462	24.4229247232472	-6.73961010665065	4.08215273948622e-11	1.6440115463154e-09	14.6682963812852
42792	-0.200710701107011	0.244039483394834	-6.73593669231401	4.17844165267876e-11	1.6816697596833e-09	14.6456275520626
55368	-1.44316900369003	2.85632103321033	-6.73508944492321	4.20096431996389e-11	1.68960940214116e-09	14.6404006245261
54400	-1.91514206642066	3.57129723247232	-6.7335739369211	4.24154905250065e-11	1.704798139785e-09	14.631052377136
512	2251.89985793358	8304.95444520295	6.73053699239793	4.32403849771144e-11	1.73679818728675e-09	14.6123246559989
55625	-2.647436900369	4.73322730627306	-6.72757494550179	4.40600901318609e-11	1.76854744254382e-09	14.5940656694707
49896	-0.446588191881919	0.717048708487085	-6.72720209251076	4.41643462404274e-11	1.77155589265683e-09	14.5917677673404
35196	-1.07483616236162	1.95058597785978	-6.72561678251473	4.4610335018563e-11	1.7882591192786e-09	14.5819986631993
9044	-11.3526505535055	34.3128972324723	-6.72514862476174	4.47428829495907e-11	1.79238387959096e-09	14.5791141216501
45942	-0.0774642066420663	0.175656088560886	-6.72438343949422	4.49603596123113e-11	1.799903138122e-09	14.5743998179025
10098	-1.9535	7.94069280442804	-6.72376925004534	4.51356710866829e-11	1.80572555737259e-09	14.5706161264836
51582	-0.704108856088564	2.06772158671587	-6.72333983564119	4.52586393847413e-11	1.80944758651297e-09	14.5679709082118
39739	-0.284251660516605	0.473573062730627	-6.72226761128067	4.55671212874832e-11	1.82057665685946e-09	14.5613665650737
36749	-0.493351291512915	1.53054317343173	-6.72212800138195	4.56074389149427e-11	1.82098393818249e-09	14.5605067063068
8971	-1.94196199261992	3.92876180811808	-6.72194892024191	4.56592065951363e-11	1.82184755028118e-09	14.5594037658426
27948	-0.524166420664206	0.868289114391144	-6.72084939973821	4.59783151452491e-11	1.83239126950858e-09	14.5526324873267
53622	-0.500846125461254	0.743742250922509	-6.72082960982863	4.598407867402e-11	1.83239126950858e-09	14.5525106218696
16134	-1.275936900369	4.82478505535055	-6.72069655286049	4.60228480250086e-11	1.83272803894056e-09	14.5516912703462
32645	-0.466949077490775	0.698149077490775	-6.72033014664769	4.61297751133254e-11	1.83414938004305e-09	14.5494350482659
48984	-0.0481479704797048	0.0965392988929889	-6.72030673132091	4.61366166083277e-11	1.83414938004305e-09	14.5492908670764
587	-0.376181918819188	1.05553044280443	-6.72026242402837	4.61495650462445e-11	1.83414938004305e-09	14.5490180435955
56868	-3.37607084870848	3.9079815498155	-6.71948719083532	4.63766982685581e-11	1.84001052312469e-09	14.5442447677593
6568	-0.232555350553505	0.522919003690037	-6.71946009680169	4.63846562698353e-11	1.84001052312469e-09	14.5440779524346
3120	-1.51465830258303	6.02782878228782	-6.71944750682136	4.63883546276597e-11	1.84001052312469e-09	14.5440004373459
9242	-2.06970774907749	4.18693985239852	-6.71869300269647	4.66105222377642e-11	1.8476105372281e-09	14.5393552644641
6432	-3.93878597785978	11.6591881918819	-6.71851642134284	4.66626680726712e-11	1.84846545543445e-09	14.5382681889966
51317	-0.837947970479707	1.84445295202952	-6.71838209921232	4.67023727559704e-11	1.84882674073242e-09	14.5374412871925
18317	-0.492570479704797	0.430360147601476	-6.71791178362017	4.68416561293541e-11	1.8531270373164e-09	14.5345460827154
6144	-4.40224907749079	9.67563376383764	-6.71750154312991	4.69634810432411e-11	1.85673147747804e-09	14.5320208328799
15144	7.40143985239852	11.8846250922509	6.71720966141112	4.70503473645981e-11	1.85894999881696e-09	14.5302242239364
31143	-0.384237269372693	0.613986162361624	-6.71603777275751	4.74007004293095e-11	1.8715691319084e-09	14.5230116039877
55435	-0.348371586715868	0.564241512915129	-6.71582450636074	4.74647341969659e-11	1.87287413982153e-09	14.5216991281735
9656	6.79816715867159	32.535433394834	6.7138594342269	4.80587595957921e-11	1.89507633239767e-09	14.5096074136891
9082	-1.69925830258302	8.74057011070111	-6.7109955022535	4.89375841851667e-11	1.92847259712733e-09	14.4919900809058
10255	47.5118335793358	86.6326027675277	6.71065541796248	4.90429837500468e-11	1.93136701478197e-09	14.4898984913436
23826	-2.56065608856088	4.30945350553506	-6.71036120505989	4.91343464073363e-11	1.9337052345856e-09	14.4880890926608
40787	-3.02944723247233	4.71315867158672	-6.71007908495282	4.92221106647016e-11	1.93589888723566e-09	14.4863541271747
53674	-1.0178704797048	1.98163487084871	-6.70972806043706	4.93315250145929e-11	1.93894062882454e-09	14.4841955034837
20122	-0.672300738007378	1.48859132841328	-6.70939092835614	4.94368336931968e-11	1.94181715188678e-09	14.4821224010728
14550	-2.70541955719557	6.67411088560886	-6.70818995995388	4.98137708329114e-11	1.95535223821396e-09	14.4747380863394
45906	-0.0757022140221402	0.146936715867159	-6.70683390899095	5.02427719153606e-11	1.97091211050198e-09	14.4664015682661
8940	-0.583434686346861	1.2143889298893	-6.70496307983045	5.08405830832476e-11	1.99306955083159e-09	14.4549027148927
47067	-0.521057933579335	0.924831180811808	-6.70283936328039	5.15276614637892e-11	2.01869548638111e-09	14.4418528012612
50554	-0.122709594095941	0.277312730627306	-6.70246446797961	5.16498922911599e-11	2.02217356800558e-09	14.4395494897336
54387	-0.0428926199261992	0.055340036900369	-6.70021684223987	5.23886947840316e-11	2.04977126193832e-09	14.4257426314251
33754	-3.42090774907749	5.86436494464945	-6.69931222567353	5.26889624468145e-11	2.06018614483178e-09	14.4201867999281
49654	-0.944327675276751	1.7231815498155	-6.69915111776752	5.2742615506255e-11	2.06095094205114e-09	14.4191973992937
57972	-0.999328044280445	1.36935	-6.69841277808708	5.2989187937716e-11	2.06871199770938e-09	14.4146633431206
11304	-5.58064059040591	20.6467771217712	-6.69835158157102	5.3009675507888e-11	2.06871199770938e-09	14.4142875615504
52317	-1.09793542435424	2.10124926199262	-6.6975966351974	5.32630590186671e-11	2.07725930172802e-09	14.4096519982468
58527	-0.605160885608854	1.00096457564576	-6.69694215420176	5.34836843700155e-11	2.08451883956637e-09	14.4056336754146
29410	-0.999041697416971	2.20716771217712	-6.69605453972469	5.37843318142857e-11	2.09488586222524e-09	14.4001845112584
57978	-0.897917343173431	1.33832804428044	-6.69561516746308	5.39337661343681e-11	2.09935361418065e-09	14.3974873819355
27138	-0.36509225092251	1.05166162361624	-6.69549817910634	5.39736234983641e-11	2.09955311484949e-09	14.396769262763
9438	-1.16767453874539	2.29038007380074	-6.69530760727398	5.4038612270613e-11	2.10072933232061e-09	14.3955994828545
30774	-0.791152398523984	1.59467767527675	-6.69512262949424	5.41017667697602e-11	2.10183277714139e-09	14.3944640676308
60025	-0.342337638376384	0.301984317343173	-6.6933042171364	5.4726469889821e-11	2.12473674042369e-09	14.3833038520102
49069	-0.176974907749078	0.351007749077491	-6.69204861048646	5.51619489638258e-11	2.14026945755024e-09	14.3755992626124
16666	-1.07981402214022	4.58323099630996	-6.69181360096534	5.52438335603779e-11	2.14207167333216e-09	14.37415734498
20733	-0.494577490774907	0.804466236162362	-6.69146931311945	5.5364009435748e-11	2.14535536563523e-09	14.3720450197265
43636	-0.724298154981551	1.20842103321033	-6.6909952446716	5.5529905800942e-11	2.15040538479625e-09	14.3691365958947
16421	-1.08909778597786	3.04200756457565	-6.69015855552423	5.58238888268236e-11	2.16040594083322e-09	14.3640039085896
51271	-2.2226590405904	6.0974295202952	-6.68937780596876	5.60995933138653e-11	2.16968676636158e-09	14.3592148734743
12328	-2.47556162361622	7.65750664206642	-6.68870520371028	5.63381785640317e-11	2.17752103209445e-09	14.3550895814259
47093	-0.975783025830257	2.17332878228782	-6.68707724155492	5.69197761979445e-11	2.19859455026565e-09	14.3451062034098
13282	-47.4769394833948	87.4644354243542	-6.68624690187479	5.7218683019551e-11	2.2087288560229e-09	14.340014987799
1926	-5.09458708487083	12.3591669741697	-6.68607214863059	5.72817867676257e-11	2.20975367587937e-09	14.33894355895
50707	-0.161633948339483	0.357457564575646	-6.68516932875881	5.76088857185572e-11	2.22095480974923e-09	14.3334086612787
34427	-1.31456605166052	2.73981734317343	-6.68258761258772	5.85544061509309e-11	2.2559680381286e-09	14.3175844805718
37685	-0.371483394833948	0.973314022140221	-6.68015802118394	5.94581066093843e-11	2.28932646148871e-09	14.3026974450743
1007	181.753494833948	819.823747785978	6.67747230129732	6.0472998239558e-11	2.32692090616250e-09	14.2862463425521
19715	-0.517278597785978	0.922265129151292	-6.67591938720271	6.10675523745302e-11	2.34830377928775e-09	14.27673668023
50807	-1.86966531365313	3.37537287822878	-6.67523199191573	6.13325580032271e-11	2.35699499764468e-09	14.2725278389328
22816	-1.49021254612546	2.46180701107011	-6.67442108431079	6.16466306575889e-11	2.36730542791995e-09	14.2675632176489
30759	-1.39414833948338	3.43378487084871	-6.67433729292606	6.16791736802965e-11	2.36730542791995e-09	14.2670502505805
37627	-0.0807616236162362	0.0988785977859779	-6.6740929602835	6.1774164186086e-11	2.36944684330514e-09	14.265554488309
15170	-1.59327306273063	4.55343357933579	-6.67382529382655	6.18783909975423e-11	2.37182816225085e-09	14.2639159336461
9846	-3.25014723247233	8.34170350553505	-6.67373209999943	6.19147202652082e-11	2.37182816225085e-09	14.2633454486936
22528	-0.723752029520296	1.25494981549815	-6.67286733611089	6.22528259228252e-11	2.38326999812209e-09	14.2580521279449
27409	-1.48316752767527	2.71055129151292	-6.67266284741866	6.23330413303918e-11	2.3848306002672e-09	14.256800513654
9914	-3.28678966789668	11.340484501845	-6.67062810210358	6.31367603953281e-11	2.41405260335078e-09	14.2443482132593
37438	-0.168358671586716	0.205244649446494	-6.66971165390236	6.35020665414266e-11	2.42648541240786e-09	14.2387407538474
22682	-1.40917564575646	5.22662656826568	-6.66920360698604	6.37054718273276e-11	2.43272000755651e-09	14.2356324549345
15015	-2.56595608856088	9.48290350553506	-6.66809466731667	6.41516769968127e-11	2.44821267326851e-09	14.2288485101344
42243	-1.11042509225092	5.45447343173432	-6.66739252331069	6.44357826704826e-11	2.45750350941998e-09	14.2245536339374
2701	-3.25280922509226	7.03388726937269	-6.66713819770775	6.45389935369562e-11	2.45988786841677e-09	14.2229980689222
50143	-0.441779335793359	0.962744649446495	-6.66693682581203	6.4620829633966e-11	2.46145504182309e-09	14.2217664272423
33367	-0.562226937269372	1.13544372693727	-6.66499448424628	6.54154266618213e-11	2.49015273407248e-09	14.2098881897932
58792	-1.51032066420665	2.91741236162362	-6.66433032508024	6.5689321385209e-11	2.49900533526487e-09	14.2058272488817
2234	64.010471586716	268.426384132841	6.66362377907772	6.59819308249273e-11	2.50855831343827e-09	14.201507513683
49606	-0.162829151291513	0.270801660516605	-6.66322945606664	6.61457914147763e-11	2.51320747393038e-09	14.1990968400031
39710	-0.355708856088561	0.76074926199262	-6.66302865503246	6.62293874058828e-11	2.51480305821961e-09	14.1978692995105
54446	-4.12783874538745	6.54465295202952	-6.66265125396585	6.63867846748813e-11	2.51919719623137e-09	14.1955622492924
51385	-0.653252767527676	1.04636070110701	-6.66245700779331	6.64679390906199e-11	2.520694427872e-09	14.1943748668633
5057	-0.392038007380075	0.710224907749078	-6.66182803316112	6.67313875488735e-11	2.52909866917204e-09	14.190530289931
17680	-0.778380811808118	1.37281992619926	-6.66162428806528	6.68169463569246e-11	2.53075464115043e-09	14.1892849738272
5725	1.87363542435424	8.4752184501845	6.66126392095203	6.69685390466621e-11	2.53490806848511e-09	14.1870824428841
55500	-0.07329778597786	0.1825536900369	-6.66095619539582	6.70982543922614e-11	2.53822870964468e-09	14.185201732212
5948	-1.49442435424354	5.16021881918819	-6.65948688882909	6.77210151128885e-11	2.56018471768237e-09	14.1762228602555
49977	-0.118390774907749	0.157800184501845	-6.6591586660081	6.78609039205709e-11	2.56361092541034e-09	14.1742173333461
8050	-0.365115129151291	1.14450258302583	-6.65907534282849	6.78964613992052e-11	2.56361092541034e-09	14.1737082203449
7602	-1.62318191881919	2.9282647601476	-6.65832852289487	6.82159775278552e-11	2.57312920332111e-09	14.1691453164029
33838	-0.0797490774907747	0.144711070110701	-6.65828724039011	6.82336825959263e-11	2.57312920332111e-09	14.1688931021094
35073	-6.77698745387453	16.8018302583026	-6.65796493008965	6.83720687205647e-11	2.57674037042278e-09	14.166924001998
50224	-0.917445756457564	1.40318745387454	-6.65771820241067	6.84781888915278e-11	2.57913178722296e-09	14.1654167156512
10202	-2.84965461254613	8.10077564575646	-6.6572929154877	6.8661488578843e-11	2.58442527060464e-09	14.1628187024401
19686	-0.438018819188192	1.60380867158672	-6.65694878619392	6.88101612607781e-11	2.58840961307656e-09	14.1607165717569
13817	-2.92588007380072	11.8518876383764	-6.65623774751822	6.91183489590176e-11	2.59838569314217e-09	14.1563734486846
53300	-0.269146863468634	0.391139114391144	-6.65511674428041	6.9606980284195e-11	2.61512862534468e-09	14.1495270032734
16909	-1.10135276752768	3.43073874538745	-6.65490365831437	6.97002442177311e-11	2.61700606395146e-09	14.1482257067884
39742	-1.71070848708487	2.69183579335793	-6.6542546690887	6.99850508873314e-11	2.62606848301625e-09	14.1442626064732
46930	-1.11739077490775	1.96491494464945	-6.65213169291182	7.09247076626149e-11	2.65888381196293e-09	14.1313007842803
16656	-0.597074169741696	1.6459942804428	-6.65208042200144	7.09475531628819e-11	2.65888381196293e-09	14.130987793287
39488	-0.168962730627306	0.380261439114391	-6.651749223276	7.1095304006694e-11	2.66143493198403e-09	14.1289659900402
58864	-0.621161254612547	1.36851531365314	-6.65172647705916	7.1105462372452e-11	2.66143493198403e-09	14.1288271388464
16268	-16.8740963099631	61.150586900369	-6.65163192011357	7.11477063703258e-11	2.66143493198403e-09	14.1282499331169
10264	-1.81896162361624	5.38788081180812	-6.64989001561433	7.19303322119743e-11	2.68757632403804e-09	14.1176180366866
46228	-0.0826103321033211	0.153505166051661	-6.64987866637072	7.19354589295873e-11	2.68757632403804e-09	14.1175487731271
15205	-0.249242804428045	0.349826568265683	-6.64770247197481	7.29251472449464e-11	2.7228691482131e-09	14.104269477511
4807	-0.672643542435422	2.09002915129151	-6.64536305382601	7.40039595872682e-11	2.76144404756195e-09	14.0899982870269
47074	-1.29429040590406	2.63204040590406	-6.6443406410805	7.44803407127795e-11	2.77750561140501e-09	14.0837625828605
17704	-4.65023911439113	17.920178597786	-6.64413010034884	7.45788124033622e-11	2.77946313796747e-09	14.0824785940946
22579	7.69411955719559	28.1743929889299	6.64316176652706	7.50333567117394e-11	2.79306122296876e-09	14.0765736262294
7397	-4.96088302583023	19.8986876383764	-6.64315596864398	7.50360864532881e-11	2.79306122296876e-09	14.076538272527
40333	-3.0042221402214	4.98093579335793	-6.64284804088891	7.51812040716006e-11	2.79674079146354e-09	14.0746606616548
9176	-6.57851918819183	33.681523800738	-6.64172843753362	7.57111645467195e-11	2.81472318379409e-09	14.0678344242326
14781	-3.88979778597785	15.1915494464945	-6.64129995843716	7.5914951454483e-11	2.82056472982391e-09	14.0652222392193
27993	-0.709407749077492	1.484586900369	-6.63765771048343	7.76690822907981e-11	2.88396561700169e-09	14.0430233650232
14378	-3.2319110701107	9.13543671586716	-6.6348925255736	7.9027295985109e-11	2.93259671104962e-09	14.0261769343427
23990	-0.801283025830255	2.60871457564576	-6.63392746802483	7.95067772663044e-11	2.94857956180865e-09	14.0202988824384
55564	-1.21885977859778	1.65834354243542	-6.63343703263983	7.97515382586112e-11	2.95584334011836e-09	14.0173119761318
2549	-4.25124797047969	16.7169254612546	-6.62886950507961	8.20668211558108e-11	3.03979126156174e-09	13.9895032861696
26414	-0.320307011070111	0.488494095940959	-6.62830464207043	8.2357690562256e-11	3.04869711848645e-09	13.9860653333911
5861	-2.2957188191882	9.3938184501845	-6.62749621934423	8.27757374561676e-11	3.06229701910975e-09	13.9811454238099
19780	-1.76476937269373	2.39061273062731	-6.62708078570849	8.29913727118976e-11	3.06839662411878e-09	13.9786173703826
38379	-0.802164206642064	2.17613118081181	-6.62689166889048	8.30897181592827e-11	3.06867885272969e-09	13.9774665754545
10759	-1.76795608856089	3.39350055350554	-6.62681933748889	8.31273624887204e-11	3.06867885272969e-09	13.97702643894
17558	-1.50492398523984	5.55080959409594	-6.62677336359504	8.31512979449336e-11	3.06867885272969e-09	13.976746689955
47293	-0.0677487084870848	0.0637238007380074	-6.62293835341824	8.51718994276271e-11	3.14133088492987e-09	13.9534166306913
60094	-0.313794095940959	0.60419852398524	-6.62201821197907	8.56638223110068e-11	3.15754759676851e-09	13.9478207088015
7416	-0.0842295202952029	0.189542435424354	-6.62121031264876	8.60980346529351e-11	3.17161864397924e-09	13.9429079412135
42456	-0.194059409594096	0.326721955719557	-6.62108265299882	8.61668435605361e-11	3.17222027602583e-09	13.9421317002011
4692	9.11099483394837	34.2906804428044	6.62079051576259	8.63245092819247e-11	3.1760904358444e-09	13.9403553926231
11618	-2.42046715867158	8.0448741697417	-6.61960350072624	8.69680530078861e-11	3.19782165713304e-09	13.933138565491
17951	27.916602583026	133.241213468635	6.61815936901649	8.77573382128524e-11	3.22488212459995e-09	13.9243599983037
9864	22.4939940959411	107.698025092251	6.61805225432291	8.7816160365491e-11	3.22508316773629e-09	13.9237089357927
6561	-3.07414870848709	16.0504857933579	-6.61781821037725	8.79448203995169e-11	3.22784723324274e-09	13.9222864054139
2171	-0.0452619926199262	0.0630771217712177	-6.61727065384855	8.82465488623621e-11	3.23695623709332e-09	13.9189584972496
2104	-38.8119324723245	149.888502767528	-6.61636781162182	8.87462737400938e-11	3.25331246063594e-09	13.9134717641103
3825	-2.40304870848709	7.40045313653137	-6.61343337369489	9.03897306771797e-11	3.31155104208213e-09	13.8956430510776
4100	-0.373320295202952	0.590140221402214	-6.61275650035987	9.07730338973527e-11	3.32357958758024e-09	13.8915315365729
41077	-1.0207295202952	1.64133966789668	-6.61263061240281	9.08444979060254e-11	3.32418274722714e-09	13.8907668979538
1936	-3.06424723247232	7.76645867158672	-6.61243326660076	9.09566380946297e-11	3.32627269983083e-09	13.889568251998
7516	-4.4279745387454	17.7137215867159	-6.61078908662052	9.18962212090206e-11	3.35860131323174e-09	13.8795829536898
10658	-1.27980332103321	2.17498763837638	-6.60915101005142	9.28417773250262e-11	3.39110902676606e-09	13.869636818679
17438	-0.396632472324723	1.21715498154982	-6.60875149045508	9.3073837289226e-11	3.3975322851049e-09	13.8672113180112
11497	-8.45922546125461	33.1442522140221	-6.60837514800474	9.32929549590126e-11	3.40347563504666e-09	13.8649266406707
4206	-2.31132029520295	9.68867859778598	-6.60642299914996	9.44376944499549e-11	3.44310202858746e-09	13.853077424522
11213	-1.57658671586716	5.39807822878229	-6.60632915013308	9.44930730426237e-11	3.44310202858746e-09	13.8525078516245
7932	-2.19269335793358	9.95268985239852	-6.60576618943716	9.48259347866411e-11	3.45314925171835e-09	13.8490913681141
56274	-0.665940959409594	1.59226900369004	-6.60506948573477	9.52394666919811e-11	3.46612026582195e-09	13.8448635703279
31612	-0.330398154981551	0.540579520295203	-6.6047842444556	9.54092826949138e-11	3.47021127491428e-09	13.8431327537414
8524	-1.33325350553506	4.69583007380074	-6.60431603591502	9.56886704705723e-11	3.47828029461581e-09	13.840291847071
25673	-0.164390774907749	0.302133025830258	-6.60418688585644	9.57658774774771e-11	3.47899476773647e-09	13.8395082450238
12931	-1.03480295202952	2.7457073800738	-6.60331340604807	9.62896568362934e-11	3.49592177522759e-09	13.8342088557204
9480	-0.330174907749078	0.750071586715867	-6.60305714515104	9.64438549897013e-11	3.49826660027957e-09	13.8326542375337
50131	-0.544055350553507	0.946556088560886	-6.60301376434795	9.64699821780983e-11	3.49826660027957e-09	13.8323910710243
26567	-0.454674169741698	1.01415442804428	-6.60262763124644	9.67028466004761e-11	3.50460855935179e-09	13.830048687155
54300	-0.382729520295204	0.697005350553506	-6.60227413919801	9.69165093594553e-11	3.51024744804019e-09	13.8279044144188
49684	-0.592118819188191	0.887732103321033	-6.60202458513954	9.70676270464803e-11	3.5136156017723e-09	13.8263906853004
8501	-1.57276162361623	4.47927822878229	-6.6018692220413	9.71618239601877e-11	3.51492056157591e-09	13.825448318258
1997	-0.359282287822878	0.56775	-6.60143416044128	9.74260796553988e-11	3.52237231768472e-09	13.8228095182738
58440	-1.2258147601476	2.18027084870849	-6.59945310805646	9.86383034996577e-11	3.56406781025362e-09	13.8107956140325
25962	-4.12970258302583	12.1592287822878	-6.59780172573292	9.96600894155874e-11	3.59883656222955e-09	13.800783303598
57452	-0.31559889298893	0.478785055350553	-6.59553249114666	1.01081112443343e-10	3.64797208788065e-09	13.7870284351699
5736	-1.71497859778598	7.99904944649446	-6.59415863888316	1.01951069069677e-10	3.6771731057649e-09	13.7787028422214
49274	-1.04872509225092	1.59105811808118	-6.5925949600815	1.02950161544229e-10	3.71099419519896e-09	13.7692286871061
54995	-2.95146051660516	9.80373173431734	-6.59212175762581	1.03254395456058e-10	3.71974267301472e-09	13.7663619826445
9746	-0.470837638376384	0.763490405904059	-6.5917448443574	1.03497353022436e-10	3.72627456236226e-09	13.7640787321443
59009	-0.641687084870848	1.3946479704797	-6.59062290328315	1.04223875716764e-10	3.75019838516572e-09	13.7572829379104
44060	-0.666136531365314	1.04521180811808	-6.5889425162488	1.05321385610791e-10	3.78598412602274e-09	13.7471063773203
54389	-1.95891254612546	5.02888357933579	-6.5888164346205	1.05404188610285e-10	3.78598412602274e-09	13.7463429056738
6736	-6.72865092250922	29.7591778597786	-6.58881320963304	1.05406307429219e-10	3.78598412602274e-09	13.7463233773256
12549	13.099079704797	48.1694815498155	6.58864392815311	1.05517584110037e-10	3.78765670434362e-09	13.7452983342954
5227	19.0436590405905	98.1204173431734	6.58855180501607	1.05578189360116e-10	3.78765670434362e-09	13.7447405143414
8154	-4.37022287822879	18.0079885608856	-6.58828343251522	1.05754938729757e-10	3.79174735837117e-09	13.7431155148042
9367	2.22789963099631	2.32463468634686	6.58644119710181	1.069760836794e-10	3.83325682182558e-09	13.7319622703388
21358	-3.58884760147601	6.14497730627306	-6.58537364508952	1.0769003612139e-10	3.85655372247513e-09	13.7255003203163
1962	-1.82090479704797	5.18133837638376	-6.58524245055044	1.07778097423447e-10	3.85742213691376e-09	13.724706254119
57307	-0.620965682656826	1.01745036900369	-6.58501809763446	1.0792885273016e-10	3.85840680878674e-09	13.7233483700204
57936	-0.680003690036899	2.07934870848708	-6.58501153486304	1.0793326573463e-10	3.85840680878674e-09	13.7233086497873
12110	-2.69792878228782	11.0660691881919	-6.58485218894621	1.08040469012566e-10	3.85995647270072e-09	13.7223442417985
586	-1.43849963099631	6.03547822878229	-6.58362172398861	1.08871812237085e-10	3.88595086086554e-09	13.7148977769236
6160	-2.82135424354244	10.4528431734317	-6.58358514595131	1.08896621311931e-10	3.88595086086554e-09	13.7146764339363
6522	-9.21568966789674	40.6554828413284	-6.58209107602543	1.09914724914447e-10	3.91996762305505e-09	13.7056363311693
16307	-0.14610073800738	0.229102398523985	-6.58045115823706	1.11042955820623e-10	3.95786950433766e-09	13.6957157614837
10687	-1.05749852398524	2.65305221402214	-6.57940550061723	1.11768266089209e-10	3.98137400417956e-09	13.6893912251794
4422	-3.22716014760148	14.7718955719557	-6.57901799286638	1.12038234750339e-10	3.98864033607657e-09	13.6870476474802
34966	-3.64928339483396	19.3010560885609	-6.57872530995304	1.12242564511663e-10	3.99238862418548e-09	13.6852776312789
12705	-0.63861697416974	1.50225166051661	-6.57867802364117	1.12275610605712e-10	3.99238862418548e-09	13.6849916709604
8560	-7.58364797047971	18.6024210332103	-6.57659267911034	1.13742478730766e-10	4.04217098134908e-09	13.6723824492978
55563	-0.300390036900369	0.369844464944649	-6.57480243293424	1.15016742515505e-10	4.08505410403191e-09	13.6615602783737
354	-14.4666298892989	42.7013747232472	-6.57451077527974	1.15225660257697e-10	4.09007114655184e-09	13.6597974236033
44399	-0.0951442804428048	0.170928597785978	-6.57415442009298	1.15481426517846e-10	4.09674426819473e-09	13.6576436103937
46993	-2.43803099630997	4.17683136531365	-6.57368453862686	1.15819524610591e-10	4.10632859983004e-09	13.6548037953593
12936	-6.77395535055351	13.4489706642066	-6.57318865181112	1.16177386841363e-10	4.11494998447259e-09	13.6518069994643
55905	-0.287784870848709	0.457703505535055	-6.57315897775292	1.16198835789822e-10	4.11494998447259e-09	13.6516276761408
16850	-1.11326531365314	2.47745959409594	-6.57129136550336	1.17556618142013e-10	4.16059576503786e-09	13.6403428926949
1106	-1.54439594095941	6.27499870848709	-6.57112024644642	1.17681799186306e-10	4.16154800981489e-09	13.639309066365
45530	-0.261670848708487	0.523832103321033	-6.57106641094794	1.17721209210645e-10	4.16154800981489e-09	13.6389838206186
16342	-9.68910553505536	19.7379003690037	-6.57079837115551	1.17917619106897e-10	4.16605498247337e-09	13.637364499011
11323	-3.90913394833948	10.9495905904059	-6.57062089509532	1.18047843872499e-10	4.16821972084847e-09	13.6362923353285
54477	-0.938668634686345	3.04742915129151	-6.5704765819177	1.18153838959608e-10	4.16952689148179e-09	13.6354205325365
12598	2.32576162361624	2.44555387453875	6.57010939485844	1.18423951182421e-10	4.17662068201711e-09	13.6332024114431
12457	-3.40884686346864	20.7618049815498	-6.56943939884671	1.18918378086026e-10	4.19161280192437e-09	13.6291553393696
7359	-28.6572889298893	56.70925	-6.56927193454933	1.19042274921627e-10	4.19353468473912e-09	13.628143835839
46919	-0.366925830258303	0.498766605166052	-6.56771901757237	1.20197228509864e-10	4.23067827331475e-09	13.618765084439
39387	-0.344578597785978	0.482720295202952	-6.56766627592008	1.20236646378077e-10	4.23067827331475e-09	13.6184465874341
5756	-0.0763228782287822	0.111904981549815	-6.56667110727488	1.20982791434587e-10	4.25445592915693e-09	13.6124373574612
26176	-0.944701107011069	2.22740590405904	-6.56344934322521	1.2342962886511e-10	4.33797736331158e-09	13.5929883606766
13107	18.6775826568266	45.5826835793358	6.5627672412298	1.23953853349738e-10	4.35387009586964e-09	13.5888717206315
44591	-0.403946125461254	0.693425830258303	-6.56198289337714	1.24559355831047e-10	4.37259759581113e-09	13.5841384537565
25171	-0.310445018450185	0.642505535055351	-6.56183813701933	1.24671421596613e-10	4.37399154701988e-09	13.583264952043
12824	-1.71760516605166	6.31688007380074	-6.56030265446536	1.25866243595205e-10	4.41334943464627e-09	13.5740004160382
42355	-0.011760516605166	0.0173241697416974	-6.55945313996291	1.26532100456197e-10	4.43404226049414e-09	13.5688755514606
49947	-2.34656199261992	6.21165701107011	-6.55936282539728	1.266030924998e-10	4.43404226049414e-09	13.5683307441676
14870	-0.583933210332106	2.36250498154982	-6.55906547394543	1.26837102486461e-10	4.43966580504144e-09	13.5665370671053
50252	-0.174464206642067	0.209533210332103	-6.55841225705668	1.27352661410466e-10	4.45313784982638e-09	13.5625969892093
19841	-5.94089040590406	28.7955710332103	-6.55839119483455	1.27369319145572e-10	4.45313784982638e-09	13.5624699515191
54608	-2.59523542435424	3.4680405904059	-6.5572155031654	1.28302546937491e-10	4.48317281061928e-09	13.5553792678798
25836	-6.1392590405904	11.1735239852399	-6.5564146632117	1.28942062706872e-10	4.50291605466805e-09	13.5505499623606
23148	-0.866529889298892	3.10901549815498	-6.55587036272553	1.29378499442572e-10	4.51504561130159e-09	13.5472679535283
16068	5.56882509225091	20.9700273062731	6.55579532977898	1.29438776582062e-10	4.51504561130159e-09	13.5468155400228
9923	-2.04245608856089	4.72059003690037	-6.55523215671717	1.29892076725115e-10	4.52824454327173e-09	13.5434200110906
49599	-0.999766051660518	1.62686568265683	-6.55488288556581	1.30173987683228e-10	4.5354568042946e-09	13.5413142817645
39647	-0.0303974169741698	0.0408245387453875	-6.55384120334932	1.31018337682795e-10	4.56224568716877e-09	13.5350346258538
51776	-0.285574169741697	0.659788929889299	-6.55347035790942	1.31320225295358e-10	4.56836690499103e-09	13.5327992338418
6286	-1.39032398523985	4.97092361623616	-6.5534396277619	1.31345271809337e-10	4.56836690499103e-09	13.5326140026728
51785	-1.87174501845018	3.54469538745387	-6.55305200236625	1.31661606990161e-10	4.57673613717955e-09	13.5302775884462
45764	-0.141530996309963	0.183916789667897	-6.55201973720051	1.32507669222179e-10	4.60349919797743e-09	13.5240561783651
6948	-2.12743579335794	7.55113634686347	-6.55043256439807	1.33818948152758e-10	4.64638450076634e-09	13.5144919960674
13930	-0.932821402214017	3.62742841328413	-6.54912666557055	1.34907375362454e-10	4.68108408906297e-09	13.5066242289611
39892	-0.741554612546125	2.45377066420664	-6.54902522167564	1.34992288017573e-10	4.68108408906297e-09	13.5060131066449
44330	-0.897144649446493	1.54282915129151	-6.54895555626975	1.35050631122015e-10	4.68108408906297e-09	13.5055934302257
34489	-0.143170848708487	0.29965147601476	-6.54782054481563	1.36004664395727e-10	4.7114509815024e-09	13.4987564610698
38858	-0.683985977859777	1.3881	-6.54764653747116	1.3615150889772e-10	4.71383660530767e-09	13.497708382152
25222	-0.431561992619927	1.09075	-6.54753704810637	1.36243986418488e-10	4.71433828219668e-09	13.4970489193027
46415	-1.84118560885609	3.25165701107011	-6.54695025328835	1.36740658348019e-10	4.72881738966691e-09	13.4935147691209
8089	8.83093911439115	42.9005138376384	6.54616210121025	1.37410555215139e-10	4.74926704560043e-09	13.4887683081517
16157	-0.907831365313655	1.86203819188192	-6.54563563031266	1.37859824475844e-10	4.76207222260844e-09	13.4855980318412
8660	-0.504379335793358	0.751013284132841	-6.54490171811958	1.38488518800461e-10	4.78105708822835e-09	13.481178958244
43289	-0.284566051660517	0.498038745387454	-6.54418548695146	1.39104775656887e-10	4.79959114638061e-09	13.4768667535775
51950	-0.265984132841329	0.608928597785978	-6.54305108913005	1.40086332941926e-10	4.83070098479147e-09	13.4700377203899
52042	-0.900814022140227	2.40145498154982	-6.54232048202042	1.40722093451279e-10	4.84985778171596e-09	13.4656400263791
35041	-0.785353874538746	1.37396291512915	-6.54189741741603	1.41091528094551e-10	4.85931795354737e-09	13.4630936934561
5887	-1.89723948339483	4.53554298892989	-6.54182214444069	1.41157358584436e-10	4.85931795354737e-09	13.4626406566522
95	-2.17324575645757	5.12010221402214	-6.54053686472351	1.42286064690565e-10	4.89538566337202e-09	13.4549057766825
52704	-1.91667675276753	3.72100701107011	-6.54002340488316	1.42739442775056e-10	4.90819073706036e-09	13.4518161107148
27527	-1.75151734317344	3.62977749077491	-6.53990977897326	1.42839964059797e-10	4.90885493315221e-09	13.4511324121274
9932	-4.82489557195572	17.2179902214022	-6.53856765823277	1.44032558015259e-10	4.94702734774001e-09	13.4430575017457
25008	-0.326938376383764	0.40735036900369	-6.53830415445014	1.44267847930409e-10	4.95229495025169e-09	13.4414722890377
15924	-1.36940627306273	6.04399022140221	-6.53669265363378	1.45715019539037e-10	4.99913333208559e-09	13.431778843896
46892	-0.287685608856088	0.439212915129151	-6.53570010754885	1.46613422054827e-10	5.027102304716e-09	13.4258095275522
58290	-3.52071549815499	5.86569132841328	-6.53439252100213	1.47805273185114e-10	5.06509567122456e-09	13.4179466912953
31995	5.73344538745386	9.02676512915129	6.53412112597492	1.4805383402231e-10	5.07073896127401e-09	13.4163148949437
20566	-0.418261992619926	0.562833948339483	-6.53376903001369	1.48376916411894e-10	5.0789267254241e-09	13.4141979602695
56242	1.69713210332102	5.35839077490775	6.53313371031317	1.48961633128063e-10	5.09605587017057e-09	13.4103784228703
4000	-16.4960088560886	86.1758623616236	-6.53054003489224	1.51372238006245e-10	5.17559490241939e-09	13.3947885494686
45358	-7.22208302583026	18.7084356088561	-6.52967159565388	1.52187890389298e-10	5.2005415342188e-09	13.3895697779695
49492	-0.319912915129152	0.701813653136531	-6.52901649300664	1.52806021774501e-10	5.21871413348508e-09	13.3856334161622
22913	-1.47454538745388	3.43324464944649	-6.52866427766485	1.53139375791553e-10	5.22688255514549e-09	13.383517173988
42711	-0.333236900369003	0.80750147601476	-6.52858117845757	1.53218128829079e-10	5.22688255514549e-09	13.3830178969028
12237	-0.451154612546125	0.770720110701107	-6.52762340647516	1.54128677949136e-10	5.25497945968713e-09	13.3772637974077
9396	-4.69970738007384	17.7383477859779	-6.52726224813438	1.54473404331673e-10	5.26376397511255e-09	13.3750942183297
14531	70.8468280442806	319.620735793358	6.52675964230652	1.54954400239283e-10	5.27689745051169e-09	13.3720750949814
54693	-0.703166420664206	0.940026014760148	-6.52667722495315	1.55033413930666e-10	5.27689745051169e-09	13.3715800377518
37156	-0.83128745387454	1.58314520295203	-6.52653437324647	1.55170459693626e-10	5.27858992035997e-09	13.3707219814476
33789	-0.875181918819188	1.87902859778598	-6.52292456169755	1.5867322881848e-10	5.39471129475653e-09	13.3490445204511
19927	-0.623379335793357	1.35851697416974	-6.52224249243285	1.59343721035395e-10	5.41446202169176e-09	13.3449497406705
17187	-1.1957778597786	4.71361881918819	-6.52081973898381	1.60751273104038e-10	5.45922160625791e-09	13.3364094636686
14964	-1.11011439114392	5.35386826568266	-6.52067440971214	1.60895733541498e-10	5.46105956910924e-09	13.3355371937845
7653	-0.538931734317343	0.952775461254613	-6.52026816549074	1.61300224189783e-10	5.47171635929986e-09	13.3330989938637
12756	-7.04330627306273	16.0475029520295	-6.51839181704502	1.63181439422998e-10	5.53232873354689e-09	13.3218391913837
3055	33.0967822878229	151.03247601476	6.51830396025442	1.63270048976802e-10	5.53232873354689e-09	13.3213120382269
22655	-0.905448339483395	1.90682121771218	-6.51796980769165	1.63607495443851e-10	5.54065719864472e-09	13.3193071309952
761	-0.811459778597786	2.87128634686347	-6.5178023411969	1.63776869704772e-10	5.5432876672192e-09	13.3183023690854
45053	-0.344565313653137	0.461469003690037	-6.5169665640084	1.64624739705757e-10	5.56886710420427e-09	13.3132882200733
982	-1.75509594095941	6.51075682656827	-6.5157917590746	1.65823818597487e-10	5.60629185358953e-09	13.306241040464
52793	-0.845105535055351	2.03957601476015	-6.51492944514965	1.6670939147366e-10	5.63308145029779e-09	13.3010690577129
49911	-0.765153505535055	1.52407601476015	-6.51393246619024	1.67739038483302e-10	5.6647066348132e-09	13.2950901094435
12763	-0.459134686346863	0.893158487084871	-6.51376402483587	1.67913613381585e-10	5.66743602954596e-09	13.2940800326665
7938	-0.802266420664206	1.18117675276753	-6.51318658710212	1.68513429916293e-10	5.684507164308e-09	13.2906175340484
17825	-0.40840258302583	0.808806826568266	-6.51252871699035	1.6919935462256e-10	5.70446234630995e-09	13.2866730566805
50107	-1.36867306273062	3.911063099631	-6.51163431845269	1.70136283874731e-10	5.72679806027851e-09	13.2813109403049
26522	-1.30304981549816	3.85363745387454	-6.51162601877194	1.70145001984879e-10	5.72679806027851e-09	13.2812611848318
4913	-11.0511575645756	46.0895241697417	-6.51162501173419	1.70146059822336e-10	5.72679806027851e-09	13.2812551477792
30264	-0.518287084870848	1.7937036900369	-6.51130082233439	1.70486938016816e-10	5.73507813195132e-09	13.2793117183916
12296	-0.0889276752767528	0.174747601476015	-6.5096888673342	1.72191834139025e-10	5.78920821674309e-09	13.2696497019041
18447	-0.565578966789668	0.730362546125461	-6.50921089733537	1.72700565737203e-10	5.80308460189769e-09	13.2667851544827
19873	-0.393125092250923	0.963500553505535	-6.5085402786429	1.73416828050399e-10	5.82202717945176e-09	13.2627663364981
1740	-2.27068191881919	6.2506479704797	-6.50842155450324	1.73543935681992e-10	5.82202717945176e-09	13.2620548949211
1227	-5.63321992619925	24.9948361623616	-6.50841287308511	1.73553233703426e-10	5.82202717945176e-09	13.2620028728956
42209	-1.04379483394834	2.3008442804428	-6.50719852554846	1.74858651633831e-10	5.8597093764066e-09	13.2547266707314
17190	-1.36300922509225	3.76358911439114	-6.50718763662982	1.74870400579611e-10	5.8597093764066e-09	13.254661431081
1186	-12.3217291512915	35.1561487084871	-6.50476661195387	1.77501937407172e-10	5.94459397022912e-09	13.2401584652699
33313	-1.4312811808118	2.48467343173432	-6.50402078984261	1.78320399025334e-10	5.96869774146258e-09	13.2356916021734
9970	-1.08916162361624	3.46372730627306	-6.50312450324033	1.79308872310776e-10	5.99846227514465e-09	13.2303241584656
44669	-0.153373062730627	0.246335608856089	-6.50143014377795	1.81192191565339e-10	6.05811282086547e-09	13.2201791525008
54729	-0.249699999999999	0.299388745387454	-6.5003316903545	1.8242348792091e-10	6.09590925639524e-09	13.2136033497377
20111	-5.72401070110701	12.9254769372694	-6.49997333250362	1.82826954867066e-10	6.10601625509069e-09	13.2114582745832
9536	-2.86451033210333	11.5793857933579	-6.49980227094513	1.83019857320536e-10	6.10908358643093e-09	13.2104343619176
5926	-5.1885996309963	21.1675540590406	-6.49868182221642	1.842883029866e-10	6.14802865096024e-09	13.2037283295887
20268	-0.215583025830258	0.306273800738007	-6.49855847472326	1.84428468269805e-10	6.14931103525079e-09	13.2029901390021
30498	-0.59908597785978	1.40781494464945	-6.49843491608287	1.84568978199465e-10	6.15060349071537e-09	13.2022506967678
4037	-3.86278708487087	15.8824201107011	-6.4971199530203	1.86070856569025e-10	6.19723596672043e-09	13.1943819848777
2076	-1.11028597785977	2.81098062730627	-6.49693077157044	1.8628791203523e-10	6.20104861372779e-09	13.1932500388472
52131	-0.218887453874539	0.305497232472325	-6.49670831069192	1.86543467692136e-10	6.20613793174993e-09	13.1919190050832
7455	-3.20877859778597	13.0718051660517	-6.49530575215577	1.88162607481868e-10	6.25656194844826e-09	13.1835280761694
52707	-0.752084501845018	1.17174889298893	-6.49474744529196	1.88810951447604e-10	6.27466850742589e-09	13.1801883870586
35795	-0.544649446494466	1.35737527675277	-6.49304143944506	1.90805672882805e-10	6.33747413503604e-09	13.1699848924453
17281	-1.48645018450184	3.77026974169742	-6.49045781825482	1.93865900136976e-10	6.4355813636904e-09	13.1545368040101
50119	-3.17983321033211	9.13550553505535	-6.49026218426846	1.94099571593456e-10	6.43980192251613e-09	13.1533672755117
34221	-0.539430627306273	0.814262177121771	-6.4899223526899	1.94506133347667e-10	6.44975082878028e-09	13.1513357843558
5976	-1.33311918819188	6.77066808118081	-6.48944049768776	1.95084037042476e-10	6.46536734606233e-09	13.1484554421184
52625	-0.59619778597786	2.15202804428044	-6.48864877206895	1.96037232705098e-10	6.49339765316337e-09	13.1437232102111
53229	-1.8258114391144	3.73514225092251	-6.48843594042501	1.96294247871845e-10	6.49835010068621e-09	13.1424511759561
49968	-0.56280553505535	0.959222324723247	-6.48695845541084	1.98087578866147e-10	6.55412925148252e-09	13.1336216503828
405	-2.46323247232472	10.535226199262	-6.48652968485376	1.9861100686819e-10	6.56785304441034e-09	13.1310596172954
53899	-0.419030996309964	0.723625830258303	-6.48548410705027	1.99893098683127e-10	6.60663631240842e-09	13.1248125818504
17371	-0.639194464944648	1.25216992619926	-6.4843013446666	2.01353181263642e-10	6.65125672534816e-09	13.1177469438891
33035	-1.00104354243543	3.12988966789668	-6.48261377878897	2.03454530681406e-10	6.71699966121846e-09	13.1076675947371
8223	7.84873985239859	40.6971278597786	6.48231311254698	2.03831167021166e-10	6.72576094237417e-09	13.1058720363783
2073	17.5742228782288	51.923467896679	6.48154676569825	2.04794240427626e-10	6.75385260984725e-09	13.1012957869139
3754	-1.41131771217713	6.37574483394834	-6.48087044019299	2.05647885269159e-10	6.77830679635806e-09	13.0972574850174
3895	-0.135219926199262	0.223647970479705	-6.47900057013764	2.08026180223811e-10	6.85296054197787e-09	13.0860944691653
32271	-0.162246494464945	0.346854243542435	-6.47732088282272	2.10185539071024e-10	6.92032452987114e-09	13.0760691802858
13597	-3.16863468634686	16.6754070110701	-6.47606065629717	2.11820052677254e-10	6.97034413954274e-09	13.0685489205378
8194	-1.43054649446494	5.58089132841328	-6.47308080366752	2.15734609044761e-10	7.09529766961685e-09	13.0507719608745
57735	-0.477563099630997	0.901008856088561	-6.47297170195302	2.15879269872427e-10	7.09619459694845e-09	13.0501212235556
52816	-0.185470848708487	0.205067527675277	-6.47265552839336	2.16299029580847e-10	7.10242975519812e-09	13.0482354589
6352	-2.49329409594096	7.77176291512915	-6.47265183322133	2.16303940104545e-10	7.10242975519812e-09	13.0482134201259
49593	-0.565549815498155	1.02592029520295	-6.47144129840412	2.17918514568294e-10	7.149083046852e-09	13.0409941177723
42057	-0.0468815498154981	0.0899787822878229	-6.47140934599436	2.17961291238184e-10	7.149083046852e-09	13.0408035778759
18541	-1.65400664206642	2.46000959409594	-6.46787597206263	2.22742732819874e-10	7.30195130095521e-09	13.0197381824343
3950	-2.24462472324723	7.89781568265683	-6.46737262949391	2.23432174449091e-10	7.32058262625882e-09	13.0167381370845
18520	-1.66931881918819	3.06389926199262	-6.46703623173808	2.23894112208719e-10	7.3317438152855e-09	13.0147332351224
33309	-1.40048081180812	2.09557435424354	-6.46689781627878	2.24084454348021e-10	7.33388409752682e-09	13.0139083166722
27930	-2.75042693726936	4.99948505535055	-6.46679511107817	2.24225791923585e-10	7.33388409752682e-09	13.013296231398
7369	-0.893461623616236	2.94253265682657	-6.46672419360381	2.24323435836676e-10	7.33388409752682e-09	13.0128735941484
16862	-0.937009225092253	3.94037878228782	-6.46583913884954	2.25545547290279e-10	7.36985315334992e-09	13.0075993867845
23064	-0.715352398523987	1.52328394833948	-6.46466387333524	2.2717847533229e-10	7.41919980218095e-09	13.0005967131548
6201	-8.009863099631	33.7321699261993	-6.46388060570393	2.28273181346269e-10	7.45092538465547e-09	12.9959303147389
2354	-3.35085645756457	12.6405374538745	-6.46325738634725	2.29147891169295e-10	7.47543983873929e-09	12.9922177660036
43281	-2.03057859778598	2.5629516605166	-6.46229052702072	2.30511412813584e-10	7.51365942564367e-09	12.9864587427456
28450	-0.359056088560885	0.492112915129151	-6.46225049198197	2.30568043582614e-10	7.51365942564367e-09	12.986220293002
2326	-2.70699704797048	6.78665313653137	-6.46204743218202	2.30855487700246e-10	7.51897318506457e-09	12.9850108829488
50093	-0.128177859778598	0.197712915129151	-6.46107934579519	2.32230708517845e-10	7.55969107695407e-09	12.9792454745882
12107	-1.83024317343173	2.66589538745387	-6.46026989216854	2.33386739522617e-10	7.59323380201409e-09	12.9744253658255
32600	-3.18766199261992	6.87027380073801	-6.4594008972615	2.34634078865826e-10	7.62970955752513e-09	12.9692512774776
29517	-14.2141435424354	37.7207776752768	-6.4589497510436	2.35284218334962e-10	7.64673709588625e-09	12.9665653395632
59339	-0.135969003690037	0.202315129151292	-6.45828035317241	2.36252129207382e-10	7.67406835603773e-09	12.9625803173111
8109	-3.26385424354243	12.1575149446494	-6.45755070989499	2.37311593886167e-10	7.70434256198645e-09	12.95823704789
10415	-1.92197306273063	4.57066992619926	-6.45693282225837	2.38212423722705e-10	7.72943693721821e-09	12.9545593425753
17705	3.57288745387454	13.9817448339483	6.45619023715137	2.39299484372189e-10	7.76054390037491e-09	12.9501398285527
53691	-4.12334760147602	7.95908228782288	-6.45602752458537	2.39538325326365e-10	7.76412427130229e-09	12.9491714986864
37291	-1.68823431734318	4.04173634686347	-6.45592221886892	2.39693024901261e-10	7.76497500283024e-09	12.9485448177725
48867	-0.603658302583025	1.74459188191882	-6.45574480042422	2.39953883166624e-10	7.7692620446826e-09	12.947489009275
21147	-4.686963099631	6.64119741697417	-6.45455298550645	2.41713429887472e-10	7.82204327446344e-09	12.9403972203977
876	-0.864059778597785	1.89193025830258	-6.45424424878907	2.42171293067843e-10	7.83266702298079e-09	12.9385602926512
28815	-1.23740073800737	2.30221070110701	-6.45373192009996	2.42932962588612e-10	7.85310031469603e-09	12.9355121953049
5973	-2.21461070110701	8.35195922509225	-6.45359149558728	2.43142138452495e-10	7.85566128778906e-09	12.9346767764151
10131	-2.51985424354244	6.8613979704797	-6.45285331483696	2.44244634264731e-10	7.8870663147986e-09	12.930285418999
49876	-0.17100479704797	0.242191328413284	-6.45239117108951	2.44937350879588e-10	7.90521241893813e-09	12.9275363946229
17534	-1.00027121771217	4.72420461254613	-6.45225409445136	2.4514318758384e-10	7.90763377238162e-09	12.9267210378204
7714	-2.6930963099631	10.7599706642066	-6.45095901370267	2.47096284139063e-10	7.96638420064339e-09	12.9190183932705
12351	-2.58577490774908	6.46587380073801	-6.45061388488738	2.47619335637894e-10	7.97899191860912e-09	12.9169659224718
455	-0.34719298892989	0.696482103321033	-6.4490202174109	2.5004867745994e-10	8.05297951649087e-09	12.9074896482079
13539	-4.27236457564573	17.8510586715867	-6.44757351569585	2.52274191850589e-10	8.12032742138877e-09	12.8988889977528
5210	19.1125280442804	54.5198215867159	6.44710069973276	2.53005739385269e-10	8.1395406843212e-09	12.8960784620556
11887	2.67758450184502	10.9353848708487	6.44687893587546	2.53349570914087e-10	8.14626678816838e-09	12.8947603032976
59150	-0.105248708487085	0.16679520295203	-6.44672325643841	2.53591215869462e-10	8.14970175401861e-09	12.8938349718462
8079	-3.41812177121772	12.3502457564576	-6.44658881523901	2.53800076549072e-10	8.1520800358084e-09	12.8930358921688
24620	-1.69864612546125	5.07700055350553	-6.44558561520644	2.55363922553514e-10	8.19795492212423e-09	12.8870736111086
14826	-0.0935800738007378	0.166888191881919	-6.44495593594685	2.56350319439955e-10	8.22525308394124e-09	12.8833316677378
42858	-0.0357734317343173	0.0468560885608856	-6.44395482812088	2.57926249123484e-10	8.27142798913241e-09	12.8773831104879
659	-4.8236509225092	13.2531782287823	-6.44341500116545	2.58779970555837e-10	8.29440573706277e-09	12.8741758007156
52901	-0.32169815498155	0.533115498154981	-6.44289428624493	2.59606088757267e-10	8.31647486241483e-09	12.8710822604905
37537	-1.32280110701107	2.72699132841328	-6.44157447885057	2.61711560104806e-10	8.37948294933025e-09	12.8632423122154
36866	-1.63997121771218	3.31140627306273	-6.44148613909756	2.61853082947043e-10	8.37957589420261e-09	12.8627176036124
33097	-0.982436900369	2.11784206642066	-6.44132026447108	2.62119021419746e-10	8.38364806604427e-09	12.861732380423
3688	-1.3215594095941	5.91811070110701	-6.44024538741343	2.63848739698585e-10	8.43450889200394e-09	12.8553486042826
9754	-0.0784771217712176	0.128002398523985	-6.43898302442133	2.65894441462288e-10	8.49541172642457e-09	12.8478524996703
12637	-0.150243173431735	0.409203874538745	-6.43731485150934	2.68621612750514e-10	8.57801188101878e-09	12.8379485636046
39667	-0.251276752767528	0.431621033210332	-6.43706020479766	2.69040318398067e-10	8.58684648741453e-09	12.836436920387
3526	-1.97408191881918	8.13694575645756	-6.43683158238231	2.69416777769129e-10	8.59432412461418e-09	12.8350798071823
45444	-0.317585608856089	0.479489852398524	-6.43608342499463	2.7065233533378e-10	8.62918442559439e-09	12.8306389989589
11277	-2.19804944649447	6.33390701107011	-6.43559213409355	2.71466702824491e-10	8.65058628663177e-09	12.8277231034234
22637	-3.10370405904059	7.03956974169742	-6.43539676059605	2.7179122185885e-10	8.65636425783323e-09	12.8265635812704
50276	-0.428946125461254	0.818015867158672	-6.43525262679486	2.72030874288721e-10	8.65943462388268e-09	12.8257081809097
4968	-8.02507453874539	27.2035531365314	-6.43329823331743	2.75300959288398e-10	8.75891736262297e-09	12.8141109328675
7355	-0.875854981549817	2.63780129151292	-6.43295108976336	2.75885811253704e-10	8.77239788684554e-09	12.8120513203676
52684	-1.03728191881919	1.98218708487085	-6.43287456445713	2.76014901253602e-10	8.77239788684554e-09	12.8115973063715
25255	-0.0770712177121774	0.147280627306273	-6.42917183375167	2.82332186636727e-10	8.96846068428278e-09	12.7896350474126
13882	16.6828457564576	84.3243247232472	6.4288185316595	2.82942308373026e-10	8.98312108253647e-09	12.7875400487047
52310	-0.225146863468634	0.350115129151292	-6.42849438634289	2.83503214498788e-10	8.99620436559145e-09	12.7856180296031
46657	-1.46218376383764	4.11034095940959	-6.4274711190161	2.85281046046977e-10	9.04786948244479e-09	12.7795511124543
1152	-3.12855055350553	11.9960749077491	-6.42578619962312	2.88232252504991e-10	9.13667523016609e-09	12.7695630856266
24941	-0.135368265682657	0.158608118081181	-6.42546154966215	2.88804315728716e-10	9.15001094643651e-09	12.7676388522295
31478	-0.497082656826568	0.844092250922509	-6.4244637580822	2.90569485210319e-10	9.2011133478071e-09	12.7617253612955
32017	-0.77278634686347	1.52302749077491	-6.42271614573737	2.93686635276681e-10	9.29495136255253e-09	12.7513698942165
54718	-1.05521512915129	1.19672675276753	-6.42245683700622	2.94151935543692e-10	9.30480612434127e-09	12.7498335674713
30419	-0.382707749077491	0.940221771217712	-6.42185326548416	2.95237773951054e-10	9.33426957915336e-09	12.7462577924092
8984	-17.5240387453874	51.487208302583	-6.42120559013512	2.96407321804552e-10	9.36634741405393e-09	12.7424210507101
54884	-0.161667158671587	0.30699704797048	-6.42101420201524	2.96753790820005e-10	9.37239637150956e-09	12.7412873566919
58334	-0.0149579335793357	0.0224070110701107	-6.4201193399637	2.98379024366109e-10	9.41880523390666e-09	12.7359869952206
7533	-1.34594686346864	5.71968081180812	-6.41976657417695	2.9902210408201e-10	9.43417859695067e-09	12.7338977005706
17096	-0.690367896678963	2.80470461254613	-6.41870229977209	3.00970473888009e-10	9.49069647706319e-09	12.7275950131009
51782	-0.419257564575646	0.685151660516605	-6.41860565921415	3.01148008400225e-10	9.49134364327092e-09	12.7270227471263
4805	-1.82777084870848	6.20856586715867	-6.41748019292505	3.03223123630507e-10	9.55176541087239e-09	12.7203587385115
6487	-1.94536605166052	10.5093490774908	-6.41619707314529	3.0560600105831e-10	9.62181393957022e-09	12.7127624683128
2376	-1.34193431734317	5.7538	-6.41534731007036	3.07194175624745e-10	9.66678184097649e-09	12.7077324543862
10970	-1.5267963099631	4.43292103321033	-6.41388485176286	3.09946397202859e-10	9.7483141055738e-09	12.6990770425856
15992	-1.05193210332103	2.03938966789668	-6.41302598086062	3.11573956719591e-10	9.79440753182491e-09	12.6939946903515
28370	-0.176014391143911	0.202003874538745	-6.41240854804494	3.12749158636652e-10	9.82624045716508e-09	12.6903414039103
14073	-1.00741955719558	4.30137546125461	-6.4114127655369	3.14653649830344e-10	9.88094188688016e-09	12.6844500966428
17462	-4.79180590405902	19.966458302583	-6.4106960926022	3.16031350562549e-10	9.91905251376224e-09	12.6802105593536
51288	-0.206091881918819	0.458821955719557	-6.41015766737208	3.17070279548295e-10	9.94649631483882e-09	12.6770257282361
42095	-0.297851660516605	0.411527306273063	-6.4085121167822	3.20266255616433e-10	1.00415431286377e-08	12.6672935779733
8922	-2.17979372693727	9.18537767527675	-6.40794292603578	3.21379058782898e-10	1.00712100069602e-08	12.6639277566882
50500	-0.960078228782288	1.20874464944649	-6.40772853240416	3.2179919241865e-10	1.0079150871351e-08	12.662660039633
2307	-3.76745830258302	17.933089298893	-6.40671681766813	3.23789053334873e-10	1.01362238602243e-08	12.6566782257556
13604	-2.31979483394832	12.0791837638376	-6.40582662421366	3.25549863823541e-10	1.01860710497583e-08	12.6514155824303
39075	-0.0908760147601478	0.142093357933579	-6.40565059531109	3.2589915913974e-10	1.01917248680793e-08	12.6503750094933
19458	-5.8648778597786	8.37582158671587	-6.40553118950418	3.26136305720124e-10	1.0193867466795e-08	12.6496691708944
16294	-0.8066852398524	1.36344815498155	-6.40538360467574	3.26429650888539e-10	1.01941871084407e-08	12.6487967744056
51133	-0.176433579335794	0.335713468634686	-6.40535637150077	3.26483808799689e-10	1.01941871084407e-08	12.6486357968279
49702	-0.246236531365314	0.62825479704797	-6.40439867785057	3.28393954097307e-10	1.02485361513589e-08	12.6429751627394
22753	-0.840932472324722	2.28069833948339	-6.40241475349866	3.32385820738663e-10	1.03677620555481e-08	12.6312511026193
6271	1.64749372693727	3.49872546125461	6.40226043079711	3.32698318352123e-10	1.03721574751861e-08	12.6303392586125
49881	-0.647774538745388	0.874694280442804	-6.40214438486085	3.32933496432618e-10	1.03741391027586e-08	12.6296535923173
16542	-1.22563985239852	4.66416974169742	-6.40061100830786	3.36056355772747e-10	1.04660518838035e-08	12.6205945207079
35505	-0.395922140221402	0.616580627306273	-6.39935713489041	3.38631280031568e-10	1.05408140462967e-08	12.6131881157123
4784	-3.0726033210332	14.7492861623616	-6.39687088429991	3.43794236793145e-10	1.06913365617289e-08	12.5985059615618
32887	-4.3559959409594	6.35697988929889	-6.396858259226	3.43820649727064e-10	1.06913365617289e-08	12.5984314187035
10207	-2.71531660516604	12.8096915129151	-6.39545243643283	3.467742346459e-10	1.07776362387376e-08	12.5901317381312
6034	-1.23055682656827	3.33680276752768	-6.39477924731362	3.48197363219393e-10	1.08163055532437e-08	12.5861579260969
16012	-1.81206937269373	6.9701594095941	-6.3935546747276	3.50800797366493e-10	1.08915809968179e-08	12.5789302368936
6608	-3.52997712177122	6.92457712177122	-6.39271250018042	3.52602305503229e-10	1.09418939259087e-08	12.5739602320041
11222	-1.40299704797048	3.8475405904059	-6.39233362971144	3.53415703873812e-10	1.09615081062965e-08	12.5717245508372
59295	-0.227452398523986	0.423738745387454	-6.39201461231493	3.54102027858615e-10	1.09771628636171e-08	12.5698421455456
41239	-0.161550553505535	0.543323985239852	-6.39108290488055	3.56113952905143e-10	1.1033874143063e-08	12.5643449413989
44984	-0.121967896678967	0.287281734317343	-6.39083609955803	3.56648775463373e-10	1.10447840557177e-08	12.5628888706977
3357	-17.9528981549815	83.3285531365314	-6.39057595041514	3.572133651012e-10	1.10495266188988e-08	12.5613541280616
9885	-0.957744280442799	5.84665922509225	-6.39051373768897	3.57348512091621e-10	1.10495266188988e-08	12.5609871137574
2313	-4.99765129151291	18.5732573800738	-6.39044472056814	3.57498499088259e-10	1.10495266188988e-08	12.5605799615728
13979	7.35876236162363	25.5568420664207	6.3904288167575	3.57533069752953e-10	1.10495266188988e-08	12.5604861408767
34418	-0.673703690036898	0.939204243542435	-6.389545849839	3.59457549138415e-10	1.11033259302081e-08	12.5552776048491
12971	-0.139273062730627	0.201126937269373	-6.38904076483113	3.60562968145148e-10	1.11317831585159e-08	12.5522984352193
14663	-0.667045387453872	2.86624040590406	-6.38856914615577	3.61598147579865e-10	1.11580439107723e-08	12.5495168443185
24945	-0.139813653136531	0.31244520295203	-6.3877564882761	3.63388721415944e-10	1.12075756171397e-08	12.5447242292864
49063	-1.5294852398524	2.56113339483395	-6.38716217775341	3.64703690853621e-10	1.12423957736366e-08	12.5412196397356
44174	-0.0525280442804429	0.0834987084870849	-6.38543837148508	3.68544185855234e-10	1.13549928822369e-08	12.5310561103919
17595	-0.395084870848708	0.904570110701107	-6.3852943512537	3.68866836983303e-10	1.13591443176977e-08	12.5302070764108
4084	-3.2883298892989	17.4122439114391	-6.38430926733293	3.71081164676309e-10	1.14215154809994e-08	12.5244002100081
46363	-0.213921771217712	0.424983394833948	-6.38413356829558	3.71477476145176e-10	1.14278948768325e-08	12.523364581269
43135	-0.769426199261992	3.25606143911439	-6.38371497374978	3.72423339535386e-10	1.14511652466501e-08	12.520897343963
17592	-9.13417380073803	32.3693562730627	-6.38278754463163	3.7452738063685e-10	1.15070091273297e-08	12.5154314805325
16540	-0.803717712177123	2.04897140221402	-6.38274672795415	3.74620247520014e-10	1.15070091273297e-08	12.5151909404699
13362	-3.0468409594096	15.714665498155	-6.38247257997889	3.75244578657095e-10	1.15203325443481e-08	12.5135753710929
17589	16.8222140221402	62.0677992619926	6.3799653703596	3.81001833160607e-10	1.16911476216034e-08	12.4988030084421
30960	-0.121385239852398	0.234915867158672	-6.37824029941421	3.85013201890291e-10	1.18082435587357e-08	12.48864186477
13947	-0.363759409594096	0.901675645756458	-6.37813449082997	3.8526058351735e-10	1.1809838881148e-08	12.4880186998279
36720	-0.714596309963099	1.3489815498155	-6.37788968118424	3.85833547782672e-10	1.18214079895907e-08	12.486576915222
2714	-46.175663099631	72.541591697417	-6.37506644459052	3.92501766211293e-10	1.20196209561665e-08	12.4699531492004
5632	-3.08793837638376	11.6022533210332	-6.37477666316228	3.93192552883691e-10	1.20346783907945e-08	12.4682472175187
45660	-0.0718402214022139	0.14405110701107	-6.37278947564617	3.97961817397807e-10	1.21744898085513e-08	12.4565505185146
19823	-1.65805461254612	4.80971365313653	-6.37175870869092	4.00457923221385e-10	1.22446542532791e-08	12.4504845992467
32833	-0.562780442804429	1.08589981549815	-6.37155887996654	4.00943599004321e-10	1.22533066530896e-08	12.4493087327095
58037	-1.16929557195572	2.07748394833948	-6.37027336152554	4.04081814776678e-10	1.23429740794594e-08	12.441745021489
9407	-0.978961623616236	3.22351918819188	-6.36997265525751	4.04819363627517e-10	1.23592578440825e-08	12.4399759203518
17944	-6.53526826568265	19.3314957564576	-6.36888096389857	4.07508071511897e-10	1.24253449743283e-08	12.4335539355228
14959	-0.891417712177117	2.72115535055351	-6.36886946986652	4.07536472748948e-10	1.24253449743283e-08	12.4334863257472
54470	-1.33562140221402	2.31022841328413	-6.36884350149926	4.07600646552406e-10	1.24253449743283e-08	12.4333335759516
28852	-0.629392988929888	1.19859944649446	-6.36838525187751	4.08734715432616e-10	1.24536358608375e-08	12.4306381716064
5484	-0.226166420664206	0.5815536900369	-6.36656648005108	4.1326631764914e-10	1.25853646860909e-08	12.4199418779527
12704	-3.87060110701108	9.05899870848708	-6.36642289243416	4.13626163883831e-10	1.25899806680653e-08	12.419097543357
17118	-0.591337269372694	2.70942140221402	-6.36523944223877	4.166037236697e-10	1.26742300431975e-08	12.4121391545887
55211	-0.429885608856089	0.674936531365314	-6.36453666452032	4.18381830113221e-10	1.27219223492677e-08	12.4080075248299
1995	6.18949188191881	31.8583330258303	6.36377582863366	4.20315204771991e-10	1.2770948672671e-08	12.4035350130613
53407	-0.740026199261993	0.804018634686347	-6.36373599293303	4.20416672599095e-10	1.2770948672671e-08	12.403300854799
17322	-1.78603321033211	4.59581143911439	-6.36318607888555	4.2181984306394e-10	1.2807136872534e-08	12.4000685333302
17185	-3.76298007380074	5.69915350553506	-6.36301193650954	4.2226514274278e-10	1.28142208226913e-08	12.3990449976998
7226	-4.51115166051663	16.405207195572	-6.36252534068633	4.23511858081202e-10	1.28456055298588e-08	12.3961851197531
14572	-1.87726937269372	6.22027490774908	-6.36202688605525	4.24792692590057e-10	1.28779931128731e-08	12.3932557387156
7972	-1.18734907749077	5.61864870848709	-6.36163723170012	4.25796592480096e-10	1.29019568999608e-08	12.3909659062179
58717	-0.718813284132842	1.58165977859779	-6.36089272623975	4.2772118714275e-10	1.29537804422742e-08	12.3865911002508
20210	-0.327424354243543	0.588668265682657	-6.35452773113044	4.44526454970323e-10	1.34559960956215e-08	12.3492075687572
19685	-0.185923616236162	0.361629335793358	-6.35410358506969	4.45668997689435e-10	1.34838292844476e-08	12.3467175747321
2213	-1.85933874538745	3.04189889298893	-6.35401408661928	4.45910450960703e-10	1.34843855730738e-08	12.3461921829299
[truncated: 58,451 more rows]
