# Supplementary material for: The stratification and prognostic importance of molecular and immune landscapes in clear cell renal cell carcinoma
Source: Front Oncol. 2023 Oct 2;13:1256720. doi: 10.3389/fonc.2023.1256720 (PMC10577421; doi:10.3389/fonc.2023.1256720)
Supplement: Supplementary file 3 [file DataSheet_3.zip]

Archive with 9 entries (9 files):
- forest.pdf
- lasso.cvfit.pdf
- lasso.lambda.pdf
- R code1.R
- R code2.R
- R code3.R
- R code4.R
- R code5.R
- volcano_plot.png
