# Supplementary material for: The stratification and prognostic importance of molecular and immune landscapes in clear cell renal cell carcinoma
Source: Front Oncol. 2023 Oct 2;13:1256720. doi: 10.3389/fonc.2023.1256720 (PMC10577421; doi:10.3389/fonc.2023.1256720)
Supplement: Supplementary file 3 [file DataSheet_3.zip › R code1.R]

######Video source: https://ke.biowolf.cn
######ÉúÐÅ×ÔÑ§Íø: https://www.biowolf.cn/
######Î¢ÐÅ¹«ÖÚºÅ£ºbiowolf_cn
######ºÏ×÷ÓÊÏä£ºbiowolf@foxmail.com
######´ðÒÉÎ¢ÐÅ: 18520221056

#if (!requireNamespace("BiocManager", quietly = TRUE))
#    install.packages("BiocManager")
#BiocManager::install("limma")

#install.packages("ggplot2")


#ÒýÓÃ°ü
library(limma)
library(ggplot2)
expFile="symbol.txt"        #±í´ïÊäÈëÎÄ¼þ
cluFile="cluster.txt"       #·ÖÐÍ½á¹ûÎÄ¼þ
logFCfilter=0.585           #logFC¹ýÂËÌõ¼þ
fdrFilter=0.05              #fdr¹ýÂËÌõ¼þ
setwd("C:\\biowolf\\ssGSEA\\23.clusterDiff")     #ÉèÖÃ¹¤×÷Ä¿Â¼

#¶ÁÈ¡±í´ïÊý¾ÝÎÄ¼þ,²¢¶ÔÊäÈëÎÄ¼þÕûÀí
rt=read.table(expFile, header=T, sep="\t", check.names=F)
rt=as.matrix(rt)
rownames(rt)=rt[,1]
exp=rt[,2:ncol(rt)]
dimnames=list(rownames(exp), colnames(exp))
data=matrix(as.numeric(as.matrix(exp)), nrow=nrow(exp), dimnames=dimnames)
data=avereps(data)

##È¥³ýÕý³£ÑùÆ·
group=sapply(strsplit(colnames(data),"\\-"), "[", 4)
group=sapply(strsplit(group,""), "[", 1)
group=gsub("2", "1", group)
data=data[,group==0]

#¶ÁÈ¡·ÖÐÍ½á¹ûÎÄ¼þ
Type=read.table(cluFile, header=F, sep="\t", check.names=F, row.names=1)
colnames(Type)=c("Subtype")
sameSample=intersect(colnames(data), row.names(Type))
data=data[,sameSample,drop=F]
Type=Type[sameSample,,drop=F]

#ÌáÈ¡²»Í¬·ÖÐÍµÄÑùÆ·
immLow=Type[Type$Subtype=="Immunity_L",,drop=F]
immHigh=Type[Type$Subtype=="Immunity_H",,drop=F]
dataLow=data[,row.names(immLow)]
colnames(dataLow)=paste0(colnames(dataLow),"_L")
dataHigh=data[,row.names(immHigh)]
colnames(dataHigh)=paste0(colnames(dataHigh),"_H")
data=cbind(dataLow,dataHigh)
data=data[rowMeans(data)>1,]
conNum=ncol(dataLow)
treatNum=ncol(dataHigh)
Type=c(rep(1,conNum), rep(2,treatNum))

#²îÒì·ÖÎö
outTab=data.frame()
for(i in row.names(data)){
	rt=data.frame(expression=data[i,], Type=Type)
	wilcoxTest=wilcox.test(expression ~ Type, data=rt)
	pvalue=wilcoxTest$p.value
	conGeneMeans=mean(data[i,1:conNum])
	treatGeneMeans=mean(data[i,(conNum+1):ncol(data)])
	logFC=log2(treatGeneMeans)-log2(conGeneMeans)
	conMed=median(data[i,1:conNum])
	treatMed=median(data[i,(conNum+1):ncol(data)])
	diffMed=treatMed-conMed
	if( ((logFC>0) & (diffMed>0)) | ((logFC<0) & (diffMed<0)) ){  
		outTab=rbind(outTab,cbind(gene=i,lowMean=conGeneMeans,highMean=treatGeneMeans,logFC=logFC,pValue=pvalue))
	}
}
pValue=outTab[,"pValue"]
fdr=p.adjust(as.numeric(as.vector(pValue)), method="fdr")
outTab=cbind(outTab, fdr=fdr)

#Êä³ö²îÒì±í¸ñ
outDiff=outTab[( abs(as.numeric(as.vector(outTab$logFC)))>logFCfilter & as.numeric(as.vector(outTab$fdr))<fdrFilter),]
write.table(outDiff, file="diff.txt", sep="\t", row.names=F, quote=F)

#Êä³ö²îÒì»ùÒòµÄ±í´ïÎÄ¼þ
diffExp=rbind(ID=colnames(data[as.vector(outDiff[,1]),]), data[as.vector(outDiff[,1]),])
write.table(diffExp, file="diffGeneExp.txt", sep="\t", col.names=F, quote=F)

#¶¨ÒåÏÔÖøÐÔ
outTab$fdr=as.numeric(outTab$fdr)
outTab$logFC=as.numeric(outTab$logFC)
Significant=ifelse((outTab$fdr<fdrFilter & abs(outTab$logFC)>logFCfilter), ifelse(outTab$logFC>logFCfilter,"Up","Down"), "Not")
#»æÖÆ»ðÉ½Í¼
p = ggplot(outTab, aes(logFC, -log10(fdr)))+
    geom_point(aes(col=Significant))+
    scale_color_manual(values=c("green", "black", "red"))+
    labs(title = " ")+
    theme(plot.title = element_text(size = 16, hjust = 0.5, face = "bold"))
p=p+theme_bw()
#±£´æÎªÍ¼Æ¬
pdf("vol.pdf", width=6.2, height=5.5)
print(p)
dev.off()


######Video source: https://ke.biowolf.cn
######ÉúÐÅ×ÔÑ§Íø: https://www.biowolf.cn/
######Î¢ÐÅ¹«ÖÚºÅ£ºbiowolf_cn
######ºÏ×÷ÓÊÏä£ºbiowolf@foxmail.com
######´ðÒÉÎ¢ÐÅ: 18520221056
