# Supplementary material for: The stratification and prognostic importance of molecular and immune landscapes in clear cell renal cell carcinoma
Source: Front Oncol. 2023 Oct 2;13:1256720. doi: 10.3389/fonc.2023.1256720 (PMC10577421; doi:10.3389/fonc.2023.1256720)
Supplement: Supplementary file 3 [file DataSheet_3.zip › R code2.R]

######Video source: https://ke.biowolf.cn
######ÉúÐÅ×ÔÑ§Íø: https://www.biowolf.cn/
######Î¢ÐÅ¹«ÖÚºÅ£ºbiowolf_cn
######ºÏ×÷ÓÊÏä£ºbiowolf@foxmail.com
######´ðÒÉÎ¢ÐÅ: 18520221056

#if (!requireNamespace("BiocManager", quietly = TRUE))
#    install.packages("BiocManager")
#BiocManager::install("limma")


library(limma)               #ÒýÓÃ°ü
expFile="tcga.share.txt"     #±í´ïÊý¾ÝÎÄ¼þ
cliFile="time.txt"           #Éú´æÊý¾ÝÎÄ¼þ
setwd("C:\\biowolf\\ssGSEA\\26.tcgaMergeTime")    #ÉèÖÃ¹¤×÷Ä¿Â¼

#¶ÁÈ¡±í´ïÎÄ¼þ£¬²¢¶ÔÊäÈëÎÄ¼þÕûÀí
rt=read.table(expFile,sep="\t",header=T,check.names=F)
rt=as.matrix(rt)
rownames(rt)=rt[,1]
exp=rt[,2:ncol(rt)]
dimnames=list(rownames(exp),colnames(exp))
data=matrix(as.numeric(as.matrix(exp)),nrow=nrow(exp),dimnames=dimnames)
data=avereps(data)
data=data[rowMeans(data)>0,]

#É¾µôÕý³£ÑùÆ·
group=sapply(strsplit(colnames(data),"\\-"),"[",4)
group=sapply(strsplit(group,""),"[",1)
group=gsub("2","1",group)
data=data[,group==0]
colnames(data)=gsub("(.*?)\\-(.*?)\\-(.*?)\\-(.*?)\\-.*","\\1\\-\\2\\-\\3",colnames(data))
data=t(data)
data=avereps(data)

#¶ÁÈ¡Éú´æÊý¾Ý
cli=read.table(cliFile, header=T, sep="\t", check.names=F, row.names=1)

#Êý¾ÝºÏ²¢²¢Êä³ö½á¹û
sameSample=intersect(row.names(data),row.names(cli))
data=data[sameSample,]
cli=cli[sameSample,]
out=cbind(cli,data)
out=cbind(id=row.names(out),out)
write.table(out,file="tcga.expTime.txt",sep="\t",row.names=F,quote=F)


######Video source: https://ke.biowolf.cn
######ÉúÐÅ×ÔÑ§Íø: https://www.biowolf.cn/
######Î¢ÐÅ¹«ÖÚºÅ£ºbiowolf_cn
######ºÏ×÷ÓÊÏä£ºbiowolf@foxmail.com
######´ðÒÉÎ¢ÐÅ: 18520221056
