# Supplementary material for: The stratification and prognostic importance of molecular and immune landscapes in clear cell renal cell carcinoma
Source: Front Oncol. 2023 Oct 2;13:1256720. doi: 10.3389/fonc.2023.1256720 (PMC10577421; doi:10.3389/fonc.2023.1256720)
Supplement: Supplementary file 3 [file DataSheet_3.zip › R code4.R]

######Video source: https://ke.biowolf.cn
######ÉúÐÅ×ÔÑ§Íø: https://www.biowolf.cn/
######Î¢ÐÅ¹«ÖÚºÅ£ºbiowolf_cn
######ºÏ×÷ÓÊÏä£ºbiowolf@foxmail.com
######´ðÒÉÎ¢ÐÅ: 18520221056

#install.packages("survival")
#install.packages("survminer")


#ÒýÓÃ°ü
library(survival)
library(survminer)
setwd("C:\\biowolf\\ssGSEA\\32.survival")       #ÉèÖÃ¹¤×÷Ä¿Â¼

#»æÖÆÉú´æÇúÏßº¯Êý
bioSurvival=function(inputFile=null,outFile=null){
	#¶ÁÈ¡ÊäÈëÎÄ¼þ
	rt=read.table(inputFile,header=T,sep="\t",check.names=F)
	#±È½Ï¸ßµÍ·çÏÕ×éÉú´æ²îÒì£¬µÃµ½ÏÔÖøÐÔpÖµ
	diff=survdiff(Surv(futime, fustat) ~risk,data = rt)
	pValue=1-pchisq(diff$chisq,df=1)
	if(pValue<0.001){
		pValue="p<0.001"
	}else{
		pValue=paste0("p=",sprintf("%.03f",pValue))
	}
	fit <- survfit(Surv(futime, fustat) ~ risk, data = rt)
		
	#»æÖÆÉú´æÇúÏß
	surPlot=ggsurvplot(fit, 
		           data=rt,
		           conf.int=T,
		           pval=pValue,
		           pval.size=6,
		           legend.title="Risk",
		           legend.labs=c("High risk", "Low risk"),
		           xlab="Time(years)",
		           break.time.by = 1,
		           palette=c("red", "blue"),
		           risk.table=TRUE,
		           risk.table.title="",
		           risk.table.height=.25)
	pdf(file=outFile,onefile = FALSE,width = 6.5,height =5.5)
	print(surPlot)
	dev.off()
}
bioSurvival(inputFile="trainRisk.txt", outFile="trainSurv.pdf")
bioSurvival(inputFile="testRisk.txt", outFile="testSurv.pdf")


######Video source: https://ke.biowolf.cn
######ÉúÐÅ×ÔÑ§Íø: https://www.biowolf.cn/
######Î¢ÐÅ¹«ÖÚºÅ£ºbiowolf_cn
######ºÏ×÷ÓÊÏä£ºbiowolf@foxmail.com
######´ðÒÉÎ¢ÐÅ: 18520221056
