# Supplementary material for: The stratification and prognostic importance of molecular and immune landscapes in clear cell renal cell carcinoma
Source: Front Oncol. 2023 Oct 2;13:1256720. doi: 10.3389/fonc.2023.1256720 (PMC10577421; doi:10.3389/fonc.2023.1256720)
Supplement: Supplementary file 4 [file DataSheet_4.zip]

Archive with 8 entries (8 files):
- calibration.pdf
- multiCox.txt
- multiForest.pdf
- R code1.R
- R code2.R
- Rplot03.pdf
- uniCox.txt
- uniForest.pdf
