# Supplementary material for: The stratification and prognostic importance of molecular and immune landscapes in clear cell renal cell carcinoma
Source: Front Oncol. 2023 Oct 2;13:1256720. doi: 10.3389/fonc.2023.1256720 (PMC10577421; doi:10.3389/fonc.2023.1256720)
Supplement: Supplementary file 4 [file DataSheet_4.zip › multiCox.txt]

id	HR	HR.95L	HR.95H	pvalue
age	1.03594483355172	1.0209755280982	1.05113361547612	1.98217140184448e-06
gender	0.960500722894963	0.698762405173152	1.32027944241382	0.803920609248264
grade	1.46016326587658	1.1817497460435	1.80416942770968	0.00045296536809759
stage	1.98274094663105	1.42025183080351	2.76800323448502	5.79767033179027e-05
T	0.754756200794376	0.529841830214225	1.07514524175495	0.119092140598469
M	1.06506070022998	0.692638089655573	1.63773016834587	0.77402362473907
N	0.92081127716287	0.789175658413509	1.07440390375807	0.294559707526577
riskScore	1.0117725311805	1.00727257196346	1.01629259382685	2.65915268451861e-07
