# Supplementary material for: The stratification and prognostic importance of molecular and immune landscapes in clear cell renal cell carcinoma
Source: Front Oncol. 2023 Oct 2;13:1256720. doi: 10.3389/fonc.2023.1256720 (PMC10577421; doi:10.3389/fonc.2023.1256720)
Supplement: Supplementary file 4 [file DataSheet_4.zip › uniCox.txt]

id	HR	HR.95L	HR.95H	pvalue
age	1.03201480365468	1.01870845615033	1.0454949583782	1.9419144178654e-06
gender	0.933566690968338	0.685882761901767	1.2706934987971	0.662101995565936
grade	1.95093052760437	1.63454899906661	2.32855052109916	1.3329345070533e-13
stage	1.86879588461807	1.63966678317558	2.1299437752844	7.28145766760288e-21
T	1.89172087325521	1.60769334643504	2.2259268972188	1.58941786843489e-14
M	2.15320657321874	1.71077924772212	2.71005072871066	6.34244819109817e-11
N	0.914233532357997	0.78684289665903	1.06224883675855	0.241515189913721
riskScore	1.01496893877736	1.01056367347302	1.01939340758456	2.1579348153859e-11
