# Supplementary material for: The stratification and prognostic importance of molecular and immune landscapes in clear cell renal cell carcinoma
Source: Front Oncol. 2023 Oct 2;13:1256720. doi: 10.3389/fonc.2023.1256720 (PMC10577421; doi:10.3389/fonc.2023.1256720)
Supplement: Supplementary file 5 [file DataSheet_5.zip]

Archive with 6 entries (6 files):
- oncoplot.png
- R code.R
- Rplot.pdf
- Rplot01.pdf
- Rplot02.pdf
- Rplot04.pdf
