# Supplementary material for: The stratification and prognostic importance of molecular and immune landscapes in clear cell renal cell carcinoma
Source: Front Oncol. 2023 Oct 2;13:1256720. doi: 10.3389/fonc.2023.1256720 (PMC10577421; doi:10.3389/fonc.2023.1256720)
Supplement: Supplementary file 5 [file DataSheet_5.zip › R code.R]

####肿瘤突变数据下载和整理####

setwd("对应文件夹名称")
#if(!requireNamespace("pacman",quietly = TRUE))
install.packages("pacman")
library(pacman)
p_load(TCGAbiolinks,dplyr,DT,maftools,tidyverse)
##没有包的自己安装下
library(tidyverse)
library(readxl)
library(readr)
library(maftools)
library(mclust)

getGDCprojects()$project_id #TCGA各种癌症类型
TCGAbiolinks:::getProjectSummary("TCGA-ACC")#选择肿瘤类型
library(TCGAbiolinks)

date <- GDCquery(
  project = "TCGA-ACC",
  data.category="Simple Nucleotide Variation",
  access="open",
  legacy= FALSE,
  data.type= "Masked Somatic Mutation",
  workflow.type="Aliquot Ensemble Somatic Variant Merging and Masking"
)

#下载数据时间可能稍长
GDCdownload(date)
#获取数据
mut <- GDCprepare(date)

maf <- read.maf(mut)
#读取特定的数据下一步分析
a <- maf@data %>% 
  .[,c("Hugo_Symbol","Variant_Classification","Tumor_Sample_Barcode")] %>% 
  as.data.frame() %>% 
  mutate(Tumor_Sample_Barcode = substring(.$Tumor_Sample_Barcode,1,12))
#建立空白矩阵
gene <- as.character(unique(a$Hugo_Symbol))
sample <- as.character(unique(a$Tumor_Sample_Barcode))

mat <- as.data.frame(matrix("",length(gene),length(sample),
                            
                            dimnames = list(gene,sample)))
mat_0_1 <- as.data.frame(matrix(0,length(gene),length(sample),
                                dimnames = list(gene,sample)))

for (i in 1:nrow(a)){
  mat[as.character(a[i,1]),as.character(a[i,3])] <- as.character(a[i,2])
}
for (i in 1:nrow(a)){
  mat_0_1[as.character(a[i,1]),as.character(a[i,3])] <- 1
}
#mat_0_1文件是所有样本单个基因突变情况，可点击察看
gene_count <- data.frame(gene=rownames(mat_0_1),
                         count=as.numeric(apply(mat_0_1,1,sum))) %>%
  arrange(desc(count))#绘总，观察突变基因在所有样本中突变的数量

#save(mat,mat_0_1,file = "TMB-LIHC.rda") 可保存，作为下次使用

#计算TMB,肿瘤异质性MATH评分


##计算TMB.绘制TMB大小分布图
tmb <- tmb(maf = maf,
           captureSize = 50,
           logScale = T)
head(tmb)

#计算mutant-allele tumor heterogeneity(肿瘤异质性MATH评分，通过MATH算法计算评分值)
barcode <- unique(maf@data$Tumor_Sample_Barcode)
head(barcode)
MATH <- data.frame()
for (i in barcode){
  out.math = inferHeterogeneity(maf = maf, tsb = i)
  Tumor_Sample_Barcode=unique(out.math$clusterData$Tumor_Sample_Barcode)
  m = unique(out.math$clusterData$MATH)
  out = data.frame(Tumor_Sample_Barcode, m)
  MATH = rbind(MATH, out)
}
head(MATH)


####画瀑布图####
####无需数据整理，直接用包画图，修改自己的肿瘤类型
setwd("对应文件夹名称")
#if(!requireNamespace("pacman",quietly = TRUE))
install.packages("pacman")
library(pacman)
p_load(TCGAbiolinks,dplyr,DT,maftools,tidyverse)


getGDCprojects()$project_id #TCGA各种癌症类型
TCGAbiolinks:::getProjectSummary("TCGA-LUAD")#选择肿瘤类型
library(TCGAbiolinks)

date <- GDCquery(
  project = "TCGA-ACC",
  data.category="Simple Nucleotide Variation",
  access="open",
  legacy= FALSE,
  data.type= "Masked Somatic Mutation",
  workflow.type="Aliquot Ensemble Somatic Variant Merging and Masking"
)

#下载数据时间可能稍长
GDCdownload(date)
#获取数据
maf <- GDCprepare(date)
#读取数据
maf <- maf %>% maftools::read.maf()
#表格化数据
datatable(getSampleSummary(maf),
          filter = 'top',
          options = list(scrollX = TRUE, keys = TRUE ,pageLength = 5),
          rownames = FALSE)

#绘图
plotmafSummary(maf = maf,rmOutlier = TRUE,addStat = 'median',dashboard = TRUE)
oncoplot(maf = maf ,top = 20,draw_titv = T,removeNonMutated = T)
#top显示前20突变基因
titv=titv(maf = maf,plot = F,useSyn = T)
plotTiTv(res=titv)
dev.off()

##特定基因的突变，将想要可视化的基因写入gene.tex文件（格式在文件夹内）

geneRT=read.table("gene.txt",header = F, sep = "\t",check.names = F,
                  row.names = 1 )
gene= row.names(geneRT)

#绘图
plotmafSummary(maf = maf,rmOutlier = TRUE,addStat = 'median',dashboard = TRUE)
oncoplot(maf = maf ,genes = gene,draw_titv = T,removeNonMutated = T)
titv=titv(maf = maf,plot = F,useSyn = T)
plotTiTv(res=titv)
dev.off()
