# Supplementary material for: The stratification and prognostic importance of molecular and immune landscapes in clear cell renal cell carcinoma
Source: Front Oncol. 2023 Oct 2;13:1256720. doi: 10.3389/fonc.2023.1256720 (PMC10577421; doi:10.3389/fonc.2023.1256720)
Supplement: Supplementary file 6 [file DataSheet_6.zip]

Archive with 8 entries (8 files):
- age.barplot.pdf
- gender.barplot.pdf
- grade.barplot.pdf
- M.barplot.pdf
- N.barplot.pdf
- R code.R
- stage.barplot.pdf
- T.barplot.pdf
