# Supplementary material for: The stratification and prognostic importance of molecular and immune landscapes in clear cell renal cell carcinoma
Source: Front Oncol. 2023 Oct 2;13:1256720. doi: 10.3389/fonc.2023.1256720 (PMC10577421; doi:10.3389/fonc.2023.1256720)
Supplement: Supplementary file 6 [file DataSheet_6.zip › R code.R]

######Video source: https://ke.biowolf.cn
######ÉúÐÅ×ÔÑ§Íø: https://www.biowolf.cn/
######Î¢ÐÅ¹«ÖÚºÅ£ºbiowolf_cn
######ºÏ×÷ÓÊÏä£ºbiowolf@foxmail.com
######´ðÒÉÎ¢ÐÅ: 18520221056

#install.packages("ggplot2")
#install.packages("ggpubr")


#ÒýÓÃ°ü
library(plyr)
library(ggplot2)
library(ggpubr)

riskFile="risk.TCGA.txt"      #·çÏÕÎÄ¼þ
cliFile="clinical.txt"        #ÁÙ´²Êý¾ÝÎÄ¼þ
trait="Grade"                 #ÁÙ´²ÐÔ×´
setwd("C:\\biowolf\\immWGCNA\\27.cliBarplot")     #ÉèÖÃ¹¤×÷Ä¿Â¼

#¶ÁÈ¡ÊäÈëÎÄ¼þ
risk=read.table(riskFile, header=T, sep="\t", check.names=F, row.names=1)
cli=read.table(cliFile, header=T, sep="\t", check.names=F, row.names=1)
sameSample=intersect(row.names(risk), row.names(cli))
rt=cbind(risk[sameSample,,drop=F], cli[sameSample,,drop=F])
rt$risk=factor(rt$risk, levels=c("low", "high"))

#¶¨ÒåÖù×´Í¼µÄÑÕÉ«
bioCol=c("#0066FF","#FF0000","#FF9900","#6E568C","#7CC767","#223D6C","#D20A13","#FFD121","#088247","#11AA4D")
bioCol=bioCol[1:length(unique(rt[,trait]))]

#Í³¼Æ¸ßµÍ·çÏÕ×é²¡ÈËÊýÄ¿
rt1=rt[,c(trait, "risk")]
colnames(rt1)=c("trait", "risk")
rt1=rt1[apply(rt1,1,function(x)any(is.na(match('unknow',x)))),,drop=F]
df=as.data.frame(table(rt1))
#¼ÆËã¸ßµÍ·çÏÕ×éµÄ°Ù·ÖÂÊ
df=ddply(df, .(risk), transform, percent = Freq/sum(Freq) * 100)
#¼ÆËã°Ù·Ö±ÈµÄÎ»ÖÃ
df=ddply(df, .(risk), transform, pos = (cumsum(Freq) - 0.5 * Freq))
df$label=paste0(sprintf("%.0f", df$percent), "%")
#»æÖÆ°Ù·Ö±ÈÖù×´Í¼
p=ggplot(df, aes(x = factor(risk), y = percent, fill = trait)) +
	   geom_bar(position = position_stack(), stat = "identity", width = .7) +
	   scale_fill_manual(values=bioCol)+
	   xlab("riskScore")+ ylab("Percent weight")+  guides(fill=guide_legend(title=trait))+
	   geom_text(aes(label = label), position = position_stack(vjust = 0.5), size = 3) +
	   #coord_flip()+
	   theme_bw()

#Êä³öÍ¼ÐÎ
pdf(file=paste0(trait, ".barplot.pdf"), width=4, height=5)
print(p)
dev.off()


######Video source: https://ke.biowolf.cn
######ÉúÐÅ×ÔÑ§Íø: https://www.biowolf.cn/
######Î¢ÐÅ¹«ÖÚºÅ£ºbiowolf_cn
######ºÏ×÷ÓÊÏä£ºbiowolf@foxmail.com
######´ðÒÉÎ¢ÐÅ: 18520221056
