# Supplementary material for: The stratification and prognostic importance of molecular and immune landscapes in clear cell renal cell carcinoma
Source: Front Oncol. 2023 Oct 2;13:1256720. doi: 10.3389/fonc.2023.1256720 (PMC10577421; doi:10.3389/fonc.2023.1256720)
Supplement: Supplementary file 7 [file DataSheet_7.zip]

Archive with 8 entries (8 files):
- 1.fcs
- 1.png
- 2.fcs
- 2.png
- 3.fcs
- 3.png
- 4.fcs
- 4.png
